# Supplementary material for: Thor: a platform for cell-level investigation of spatial transcriptomics and histology
Source: Nat Commun. 2025 Aug 5;16:7178. doi: 10.1038/s41467-025-62593-1 (PMC12325965; doi:10.1038/s41467-025-62593-1)
Supplement: Supplementary file 2 — Supplementary Data 1 [file 41467_2025_62593_MOESM2_ESM.xlsx]

## Sheet: MOB gene signatures
Gene	Neuron subtypes	The signature are adapted from the following paper: Tepe, B. et al. Single-Cell RNA-Seq of Mouse Olfactory Bulb Reveals Cellular Heterogeneity and Activity-Dependent Molecular Census of Adult-Born Neurons. Cell Reports 25, 2689-2703.e2683 (2018) Abbrevations: OSN: Olfactory sensory neuron PGC: Periglomerular cell GC: Granule cell M/TC: Mitral/Tufted cell
1700016K19Rik	OSN
Gm13589	OSN
Gm6878	OSN
Dynlrb2	OSN
Smim22	OSN
Tmem74bos	OSN
Efcab10	OSN
Gm16196	OSN
Tstd1	OSN
1700097N02Rik	OSN
Fam81b	OSN
1700012B09Rik	OSN
Pth2	OSN
Uckl1os	OSN
Olfr309	OSN
Pifo	OSN
BC049352	OSN
Acbd7	OSN
Hdc	OSN
Nrn1l	OSN
Meig1	OSN
Omp	OSN
Stoml3	OSN
Chtf18	OSN
Defb25	OSN
1110017D15Rik	OSN
Smkr-ps	OSN
Rsph1	OSN
Dnajb13	OSN
Krt72	OSN
Riiad1	OSN
5730403I07Rik	OSN
Gm20465	OSN
Nme5	OSN
Olfr1297	OSN
Cfap58	OSN
Gm16124	OSN
Hist2h2be	OSN
H2-DMb2	OSN
Morn5	OSN
Spa17	OSN
Gm15417	OSN
Atf5	OSN
Adam28	OSN
Gm32950	OSN
Fam178b	OSN
RP24-173O20.2	OSN
F8	OSN
S100a2	OSN
Olfr1229	OSN
1700064M15Rik	OSN
Dmkn	OSN
Gng8	OSN
1700001L19Rik	OSN
Stom	OSN
Rd3	OSN
Fam213b	OSN
Gm38165	OSN
S100g	OSN
Cfap100	OSN
Gm10941	OSN
Gm15747	OSN
4930515B02Rik	OSN
Trak2	OSN
Gm28727	OSN
Jakmip1	OSN
RP24-492L15.6	OSN
Fam131c	OSN
Cdnf	OSN
Pdlim1	OSN
Lrguk	OSN
Olfr1420	OSN
Olfr1288	OSN
Cox7a1	OSN
2310040G24Rik	OSN
Olfr727	OSN
Rp2	OSN
Casc1	OSN
Gm4076	OSN
Rsph14	OSN
Cfap206	OSN
Mycbp	OSN
Ppfia1	OSN
BB365896	OSN
1700088E04Rik	OSN
Gng13	OSN
Macrod1	OSN
Scrib	OSN
Gm20594	OSN
1700040L02Rik	OSN
Mcf2l	OSN
Saxo2	OSN
Enkur	OSN
Kntc1	OSN
Gnal	OSN
Olfr1295	OSN
Tom1	OSN
Gm5239	OSN
Tshz2	OSN
9530034E10Rik	OSN
1700007L15Rik	OSN
S100a5	OSN
Gm10126	OSN
Tbc1d9b	OSN
Sult1d1	OSN
1700016D06Rik	OSN
Plekhm2	OSN
Plekhb1	OSN
Trim45	OSN
Otud3	OSN
Gm15441	OSN
Gm15860	OSN
Ppef1	OSN
Gm12996	OSN
Ctxn3	OSN
Gm13572	OSN
D730003I15Rik	OSN
Tsnaxip1	OSN
Atox1	OSN
Olfr287	OSN
Cfap77	OSN
Crym	OSN
Tesc	OSN
Fate1	OSN
Kif5b	OSN
Zfos1	OSN
Gm7808	OSN
Gm10073	OSN
Eci3	OSN
Gm10076	OSN
Rab25	OSN
Ift43	OSN
Mgmt	OSN
Gm16099	OSN
Fam217a	OSN
Doc2g	OSN
mt-Atp8	OSN
Med9os	OSN
Rps12-ps3	OSN
Gm11808	OSN
Cartpt	OSN
Tpt1	OSN
Gm16984	OSN
S100a4	OSN
Ucp2	OSN
Mt2	OSN
Rab26os	OSN
Ttc9	OSN
Ppp1r14b	OSN
Anapc13	OSN
Morn2	OSN
Olfr1301	OSN
Pfdn2	OSN
mt-Nd5	OSN
Gm9843	OSN
S100a13	OSN
mt-Nd4l	OSN
Toporsos	OSN
Adipor1	OSN
Cib1	OSN
mt-Nd6	OSN
Aldh1a1	OSN
Ybey	OSN
Rpl13a-ps1	OSN
Rps12	OSN
Sytl1	OSN
Paqr8	OSN
Gfap	OSN
5430402O13Rik	OSN
Ndufv3	OSN
Yap1	OSN
4732414G09Rik	OSN
Gm10138	OSN
Uba52	OSN
Trnp1	OSN
Rpl30	OSN
Rpl23a-ps3	OSN
Mreg	OSN
Gm13830	OSN
A330048O09Rik	OSN
Svip	OSN
Rpl21-ps4	OSN
Rpl39	OSN
Wdr89	OSN
2900052N01Rik	OSN
Impdh1	OSN
Cfap126	OSN
Gm10263	OSN
2010107E04Rik	OSN
Ndufa1	OSN
Gm11837	OSN
Zfp365	OSN
Rplp1	OSN
1700023F06Rik	OSN
Taco1os	OSN
Fau	OSN
Gm10250	OSN
Dpcd	OSN
Pfdn5	OSN
Rps24	OSN
Grem1	PGC
Oprk1	PGC
Adora2a	PGC
Zfp385c	PGC
Nppa	PGC
Kctd8	PGC
Gpr22	PGC
Gm11549	PGC
Tle6	PGC
Opn3	PGC
Apold1	PGC
Scn5a	PGC
Pde5a	PGC
Cnr1	PGC
Chml	PGC
Tac2	PGC
AI593442	PGC
Egf	PGC
Pdzrn4	PGC
Pld5	PGC
Lingo3	PGC
Rgs7	PGC
Crispld2	PGC
Adora2b	PGC
Prkcq	PGC
Lamb3	PGC
RP24-402O2.2	PGC
Sdc1	PGC
Gpr139	PGC
Igfbp3	PGC
Pygm	PGC
Gm13054	PGC
Pde1c	PGC
Kcnj12	PGC
4933405D12Rik	PGC
Fam163a	PGC
6330410L21Rik	PGC
Npffr1	PGC
Nxph1	PGC
Insm1	PGC
Vip	PGC
Vipr1	PGC
Fmn1	PGC
Spns3	PGC
AI839979	PGC
Gm26829	PGC
Tle2	PGC
Spon1	PGC
B3galt2	PGC
Prss23	PGC
Necab1	PGC
Zic2	PGC
Zic5	PGC
Rgs10	PGC
A930003A15Rik	PGC
Cyth1	PGC
Tmem108	PGC
Kcnip2	PGC
Sipa1l2	PGC
Gdf6	PGC
Fgf14	PGC
Inpp4b	PGC
Prr16	PGC
Abhd11os	PGC
Gpr176	PGC
Grm2	PGC
Plvap	PGC
Gem	PGC
Arsi	PGC
Glod5	PGC
Pde2a	PGC
Htr1f	PGC
Kank2	PGC
G0s2	PGC
Asic1	PGC
Zfp804b	PGC
Phf24	PGC
Cdh6	PGC
Syt17	PGC
Enho	PGC
Bmp1	PGC
Tmem176b	PGC
Rec8	PGC
A830019P07Rik	PGC
Mgll	PGC
Sesn2	PGC
Ccbe1	PGC
Fam150b	PGC
Usp51	PGC
Fgd3	PGC
Sel1l3	PGC
Ccdc109b	PGC
Fam19a2	PGC
Fh1	PGC
D030068K23Rik	PGC
Vstm2l	PGC
Aqp2	PGC
Angptl2	PGC
Fam124a	PGC
Fam49a	PGC
Gm28111	PGC
Sapcd1	PGC
Asic4	PGC
Cpox	PGC
Tcap	PGC
Pcsk6	PGC
Nrsn1	PGC
Sulf2	PGC
Pvrl3	PGC
Tmtc4	PGC
Hsd17b11	PGC
Zic1	PGC
Pard6g	PGC
Whrn	PGC
Gadd45a	PGC
Pax6os1	PGC
Ret	PGC
Cdca7l	PGC
Zfp385a	PGC
Kctd12b	PGC
Smim20.1	PGC
Cdkn1b	PGC
Hdac11	PGC
Cygb	PGC
Etv5	PGC
Thsd4	PGC
2600006K01Rik	PGC
Calb2	PGC
Diras2	PGC
Ccdc184	PGC
Gca	PGC
Pag1	PGC
Pik3r3	PGC
Cd70	PGC
Kcnd3os	PGC
Gm32200	PGC
Cacnb2	PGC
Pccb	PGC
Gm29431	PGC
Bglap2	PGC
Ttc28	PGC
Kirrel3	PGC
Klhl8	PGC
Lzts2	PGC
Slc1a3	PGC
Mrps6	PGC
Kiss1r	PGC
4833422C13Rik	PGC
Dll3	PGC
Exoc3l	PGC
Herc3	PGC
Bmp7	PGC
Slitrk2	PGC
Gm7334	PGC
Tspan15	PGC
Fcgrt	PGC
Smyd4	PGC
Nbl1	PGC
Coro2b	PGC
Rom1	PGC
Igsf21	PGC
Msi2	PGC
Nos1	PGC
Reps2	PGC
Rgs3	PGC
Cd164l2	PGC
Cacna2d2	PGC
Pcdh11x	PGC
Fam46a	PGC
Sipa1	PGC
Chrna1os	PGC
Aifm2	PGC
Ccnd3	PGC
Cdh12	PGC
Flywch2	PGC
Zswim7	PGC
Dnajc12	PGC
1700066B19Rik	PGC
Nap1l5	PGC
Tmem169	PGC
Prtg	PGC
Car4	PGC
Me1	PGC
Rgs9bp	PGC
Cerk	PGC
Tcf7	PGC
4930451G09Rik	PGC
Pnma3	PGC
Sat2	PGC
Lgals1	PGC
Pkp4	PGC
Cecr2	PGC
Itgae	PGC
Ccdc89	PGC
C030037D09Rik	PGC
Obsl1	PGC
Dusp16	PGC
Mycbpap	PGC
Plekhb2	PGC
Il18	PGC
Islr2	Immature
Sox11	Immature
Vcan	Immature
Dpysl3	Immature
St8sia2	Immature
Mex3a	Immature
Cd1d1	Immature
Traf4	Immature
Gm9844	Immature
Carhsp1	Immature
Zfp57	Immature
Cd24a	Immature
Mex3b	Immature
Zfp704	Immature
Zfp41	Immature
Mycn	Immature
Mycl	Immature
Abracl	Immature
Nrep	Immature
Hn1	Immature
Prokr2	Immature
Slain1	Immature
Dusp4	Immature
Igfbpl1	Immature
Tmem123	Immature
Lmnb1	Immature
Gm14964	Immature
Trim59	Immature
Tubb2b	Immature
Stmn2	Immature
Dynlt1a	Immature
Mir17hg	Immature
Klf7	Immature
Dpysl5	Immature
Prkd3	Immature
Myl2	Immature
3010003L21Rik	Immature
Gng2	Immature
Fam210b	Immature
Bzw2	Immature
Serf1	Immature
Tex29	Immature
Sap30	Immature
Zbtb12	Immature
2810408A11Rik	Immature
Zfp618	Immature
Casp3	Immature
Frat2	Immature
Mex3d	Immature
Scrt2	Immature
Sncaip	Immature
Mn1	Immature
Nnat	Immature
Cacng4	Immature
Gm26735	Immature
Txnrd1	Immature
Nhsl1	Immature
Gm17750	Immature
Arl4d	Immature
Atat1	Immature
Fam110a	Immature
Mfap2	Immature
Eif4ebp2	Immature
Trib2	Immature
Ccnd2	Immature
Elovl2	Immature
Rcor2	Immature
Cdk4	Immature
B3gnt5	Immature
Asxl3	Immature
Gm4889	Immature
Fbln1	Immature
Cald1	Immature
2210008F06Rik	Immature
Arx	Immature
Cdc42ep3	Immature
Syne2	Immature
Idh1	Immature
D930028M14Rik	Immature
Med22	Immature
D930015E06Rik	Immature
Hmgb3	Immature
Enox1	Immature
Efna4	Immature
45541	Immature
Sh3bp2	Immature
Dbndd1	Immature
Map2k6	Immature
Nfib	Immature
Gm3764	Immature
Hmgn2	Immature
Dynlt1f	Immature
Ezh2	Immature
Hes6	Immature
Sdk2	Immature
Hnrnpab	Immature
Amotl2	Immature
Mad2l2	Immature
Smarcc1	Immature
Gm8730	Immature
Cldn34c1	Immature
Sox4	Immature
Hdac2	Immature
Tubb5	Immature
Rnf144a	Immature
H2afy2	Immature
Samd14	Immature
Mpped2	Immature
Igsf9	Immature
Zfp90	Immature
Hnrnpa1	Immature
Ypel1	Immature
Prr36	Immature
Ddah2	Immature
Sh3d19	Immature
Vash2	Immature
Fabp5	Immature
Flrt2	Immature
Cdca7	Immature
Ephb2	Immature
Dlx2	Immature
Rnasel	Immature
Kif26a	Immature
Zc3hav1l	Immature
Zfp184	Immature
Polr3k	Immature
Mtss1	Immature
Pycr1	Immature
Trim67	Immature
Nav3	Immature
Dbn1	Immature
D430041D05Rik	Immature
Nedd1	Immature
Map4k4	Immature
Ick	Immature
Csrp2	Immature
Zfp558	Immature
Tmeff1	Immature
Nipsnap3b	Immature
Btg1	Immature
Frmd4b	Immature
Myt1	Immature
Tmem2	Immature
Rassf2	Immature
Midn	Immature
H2-M5	Immature
Amer1	Immature
Pappa	Immature
Ahsa2	Immature
Ubald2	Immature
Smarce1	Immature
Zscan2	Immature
Zak	Immature
Tubb3	Immature
Bcl9	Immature
Srgap2	Immature
Chd7	Immature
Aldh18a1	Immature
Stmn1	Immature
Vta1	Immature
Pantr1	Immature
Rnf165	Immature
Ubtd2	Immature
Map1b	Immature
Armc10	Immature
Tmsb10	Immature
Ube2i	Immature
Rhno1	Immature
Sbk1	Immature
Satb1	Immature
Vav2	Immature
Gm8186	Immature
Nudt4	Immature
Apc2	Immature
Bach2	Immature
Erbb4	Immature
Trp53	Immature
Elavl2	Immature
Gm11266	Immature
Mapk7	Immature
Kdm2b	Immature
Cklf	Immature
Zfp422	Immature
Svbp	Immature
Dctpp1	Immature
Gm10282	Immature
45352	Immature
Nasp	Immature
Tmem132e	Immature
Ube2d1	Immature
Pcbp4	Immature
Lix1l	Immature
45354	Immature
Krt1	Immature
Marcksl1	Immature
Trim13	Immature
Afap1	Immature
Rnf182	Immature
Pou3f2	Immature
Ninl	Immature
Gm15594	Transition
Bbof1	Transition
Ftx	Transition
Trank1	Transition
Zmym1	Transition
Slc38a6	Transition
Ascc2	Transition
Bzrap1	Transition
Paxbp1	Transition
Ddx26b	Transition
Fam193b	Transition
Slc17a9	Transition
B230307C23Rik	Transition
Runx2	Transition
R3hdm1	Transition
Dot1l	Transition
Cttnbp2	Transition
Chuk	Transition
Ppip5k1	Transition
Zfc3h1	Transition
Dvl1	Transition
Tet2	Transition
Gm26518	Transition
Wtip	Transition
Safb2	Transition
Pde6a	Transition
Iqce	Transition
Nsmaf	Transition
Gm16105	Transition
Ccdc39	Transition
Pola1	Transition
Cd2ap	Transition
Gm26836	Transition
Erdr1	Transition
Sclt1	Transition
AI314180	Transition
Myo9b	Transition
Csmd3	Transition
Osbpl3	Transition
Uggt2	Transition
Lrrc16a	Transition
Dennd1b	Transition
Eml5	Transition
Zcchc7	Transition
Gm14703	Transition
Ahi1	Transition
Wdr60	Transition
Itsn2	Transition
P2ry14	Transition
Mical3	Transition
Nvl	Transition
Slf1	Transition
Npas4	Transition
Csmd1	Transition
Psme4	Transition
Tyk2	Transition
4430402I18Rik	Transition
Nav2	Transition
Mapk1ip1	Transition
Pkd1	Transition
Crebzf	Transition
Ppp1r12c	Transition
Abcc1	Transition
Dcdc2b	Transition
RP24-267C3.3	Transition
Polg	Transition
Tsix	Transition
Kcnt1	Transition
Diaph2	Transition
Slco5a1	Transition
Atp9b	Transition
Epha10	Transition
Srrm3	Transition
Ddx17	Transition
Gpt	Transition
Phldb1	Transition
Dock3	Transition
Col7a1	Transition
Vps13c	Transition
PISD	Transition
Inha	Transition
Ccnt2	Transition
Plch2	Transition
Dync2h1	Transition
Zc3h7a	Transition
Col4a1	Transition
Usp48	Transition
Bend7	Transition
Unc13a	Transition
Dennd6b	Transition
Rimbp2	Transition
Nfat5	Transition
Pitpnm3	Transition
Rasa2	Transition
Phf20l1	Transition
4933427D14Rik	Transition
Otud4	Transition
Unc80	Transition
Gm15856	Transition
Smg1	Transition
Zfp384	Transition
Rbm26	Transition
Fam184a	Transition
Nktr	Transition
Clk1	Transition
Cpsf4	Transition
Hars2	Transition
Kalrn	Transition
Lrrc45	Transition
Trio	Transition
Snrnp70	Transition
Sptbn4	Transition
Ankef1	Transition
2410089E03Rik	Transition
Lncpint	Transition
Leng8	Transition
Zfp512b	Transition
Ranbp10	Transition
Arhgef6	Transition
Gm16586	Transition
Usp53	Transition
Mtx3	Transition
Gls	Transition
Wdr90	Transition
Ubp1	Transition
Srrm4	Transition
Matk	Transition
Tmem191c	Transition
Gm21781	Transition
Flnb	Transition
Rnpc3	Transition
Snhg11	Transition
Dzip1l	Transition
Gm16141	Transition
Grik2	Transition
Ralgapa1	Transition
Timp4	Transition
Agl	Transition
Ascc3	Transition
Luc7l2	Transition
Amy1	Transition
Lrrcc1	Transition
Otud7b	Transition
Kcnq1ot1	Transition
Luc7l3	Transition
Crtc2	Transition
Inpp5j	Transition
Il1rapl1	Transition
Pan2	Transition
Gm28151	Transition
Ankzf1	Transition
Dcp1b	Transition
Taf1d	Transition
Ccdc62	Transition
Tmem243	Transition
1700024B18Rik	Transition
Atg16l1	Transition
Plekha5	Transition
Slc25a19	Transition
Ttc14	Transition
Uvrag	Transition
Gm26652	Transition
Mdm1	Transition
Mdn1	Transition
Ncbp3	Transition
Galc	Transition
Gm26724	Transition
Mbd6	Transition
Cspp1	Transition
Btaf1	Transition
Zfp598	Transition
Vps13a	Transition
Ice1	Transition
Ddhd1	Transition
Zkscan2	Transition
Speg	Transition
Arpp21	Transition
Farp1	Transition
Cnga1	Transition
E430024P14Rik	Transition
Stxbp5l	Transition
Atp8b2	Transition
Ddhd2	Transition
Far1	Transition
Rfx1	Transition
Gm996	Transition
Zfp950	Transition
6430573F11Rik	Transition
Mettl17	Transition
Ago3	Transition
Numb	Transition
Cd27	Transition
Akap8l	Transition
Pfkp	Transition
Fus	Transition
Pwwp2a	Transition
Atxn2l	Transition
Kcnq2	Transition
Akap8	Transition
Utp20	Transition
Ano3	GC-1
Vipr2	GC-1
Kcnj4	GC-1
Tyro3	GC-1
Cntnap4	GC-1
Kcnh1	GC-1
Icam5	GC-1
Pde6a	GC-1
Clec1a	GC-1
4430402I18Rik	GC-1
Kcnq5	GC-1
Gria3	GC-1
Atp1a1	GC-1
Penk	GC-1
Moxd1	GC-1
Kcnk12	GC-1
Atp2b2	GC-1
Slc35d3	GC-1
Gprc5b	GC-1
Uxs1	GC-1
Kcnv1	GC-1
Tenm3	GC-1
Epha4	GC-1
Gm15856	GC-1
Chrm1	GC-1
Grin2b	GC-1
Cyp46a1	GC-1
Nt5e	GC-1
Chrna10	GC-1
Ryr2	GC-1
Grin1	GC-1
Tspan33	GC-1
Slc1a1	GC-1
6430571L13Rik	GC-1
C1qtnf4	GC-1
Epha5	GC-1
Grin2a	GC-1
4930469G21Rik	GC-1
Adcy2	GC-1
Grm5	GC-1
Flrt3	GC-1
Morc2b	GC-1
Slc8a1	GC-1
Gcnt1	GC-1
Ankef1	GC-1
Plppr4	GC-1
Ptpro	GC-1
Cx3cl1	GC-1
Lgr6	GC-1
Cds1	GC-1
Cacna1d	GC-1
Cpa6	GC-1
Igf2r	GC-1
Eml5	GC-1
Kcnh3	GC-1
Shisa8	GC-1
Trhde	GC-1
Lgi1	GC-1
Gm16141	GC-1
Arxes1	GC-1
Gabrd	GC-1
Nptn	GC-1
Slc9a1	GC-1
Nrcam	GC-1
Csgalnact1	GC-1
Cacna1h	GC-1
Tctn3	GC-1
Cacna1c	GC-1
Panx1	GC-1
Cacna2d1	GC-1
Slc9a9	GC-1
Gdpd5	GC-1
Cyb561d1	GC-1
A830039N20Rik	GC-1
Galnt18	GC-1
Adgrb2	GC-1
Il1rapl1	GC-1
Car11	GC-1
9530059O14Rik	GC-1
Serpini1	GC-1
Bzrap1	GC-1
Gm15537	GC-1
Cdh22	GC-1
C2cd2l	GC-1
Sema3c	GC-1
Sun1	GC-1
Ptprn	GC-1
Prkca	GC-1
Shisa4	GC-1
Cacna1e	GC-1
Lrtm2	GC-1
Sstr3	GC-1
Kank3	GC-1
Kcnb2	GC-1
Qsox2	GC-1
Adra1a	GC-1
Atp1a3	GC-1
Gm26518	GC-1
Hs6st2	GC-1
Ggt7	GC-1
Kcnh7	GC-1
Dgat2l6	GC-1
RP24-267C3.3	GC-1
Caly	GC-1
A830036E02Rik	GC-1
Flrt1	GC-1
RP23-446E13.1	GC-1
Kcnj6	GC-1
P4ha1	GC-1
Tor3a	GC-1
Cacng3	GC-1
Cspg5	GC-1
Scn3b	GC-1
Gde1	GC-1
Kcnb1	GC-1
Them6	GC-1
Adgrb1	GC-1
Slc4a10	GC-1
Txndc11	GC-1
Gm14703	GC-1
Ildr2	GC-1
Shisa7	GC-1
Atp2b1	GC-1
Aste1	GC-1
Fgf16	GC-1
Lrrtm3	GC-1
Slc30a1	GC-1
Kcna4	GC-1
Tmem158	GC-1
Gm16105	GC-1
Itfg1	GC-1
Grik2	GC-1
Itgav	GC-1
Sv2c	GC-1
Gpr155	GC-1
Arsb	GC-1
Lamp5	GC-1
Tm6sf1	GC-1
Slc2a3	GC-1
Trpc4	GC-1
Kcnh5	GC-1
Tmeff2	GC-1
Slc32a1	GC-1
Mctp1	GC-1
Galnt16	GC-1
Tmtc1	GC-1
Amigo1	GC-1
Epha10	GC-1
Itm2c	GC-1
Adgrl3	GC-1
Mmgt2	GC-1
Tctn1	GC-1
Kcnk1	GC-1
Trank1	GC-1
Adgrl1	GC-1
Emc4	GC-1
Sort1	GC-1
Lrrtm4	GC-1
St6galnac3	GC-1
Igsf3	GC-1
Slc22a17	GC-1
Adamts20	GC-1
B230307C23Rik	GC-1
Fam234b	GC-1
Nme7	GC-1
Atp2c1	GC-1
Dnajb11	GC-1
Fam20c	GC-1
Plppr5	GC-1
Dcbld2	GC-1
Tmem131	GC-1
Grm4	GC-1
Syt10	GC-1
Slc8a3	GC-1
Lclat1	GC-1
Cnnm2	GC-1
Sez6	GC-1
P4htm	GC-1
Inpp5j	GC-1
Aplp1	GC-1
Fkbp2	GC-1
Tfrc	GC-1
Lmbrd2	GC-1
Dhrs7b	GC-1
Phldb1	GC-1
Syt1	GC-1
Gria2	GC-1
Lrfn4	GC-1
Acsl3	GC-1
Slitrk1	GC-1
Scn3a	GC-1
Vimp	GC-1
Tmem243	GC-1
Tmbim4	GC-1
Stap1	GC-1
Gm10419	GC-1
Itm2b	GC-1
Soat1	GC-1
Cdh10	GC-1
Tex264	GC-1
Klf16	GC-2
Snx7	GC-2
Cdkn1a	GC-2
Gm28578	GC-2
Pakap	GC-2
Gm13031	GC-2
Gm29593	GC-2
Tuba8	GC-2
Nab2	GC-2
A330009N23Rik	GC-2
Ptk2b	GC-2
Rab40b	GC-2
Scgn	GC-2
Map2k1	GC-2
Egln3	GC-2
Hspa2	GC-2
Isoc1	GC-2
Dusp5	GC-2
Icam4	GC-2
Igfbp6	GC-2
Dusp14	GC-2
Ankrd63	GC-2
Sp7	GC-2
Ripply2	GC-2
Gpsm1	GC-2
Rhcg	GC-2
Lmntd1	GC-2
Cpne6	GC-2
Wipf3	GC-2
Myo16	GC-2
Fam131b	GC-2
Mpp2	GC-2
Amigo2	GC-2
Grb2	GC-2
Limd2	GC-2
Cdh15	GC-2
Rgs12	GC-2
Stxbp6	GC-2
Tnfrsf13c	GC-2
Kctd4	GC-2
Egr4	GC-2
Grasp	GC-2
Arhgap15	GC-2
Arg2	GC-2
Rbfox3	GC-2
Synpo	GC-2
Fam43b	GC-2
Arl4a	GC-2
Rragd	GC-2
Syn1	GC-2
Clip4	GC-2
Dmtn	GC-2
Stk32c	GC-2
Necab3	GC-2
Ddn	GC-2
2610301B20Rik	GC-2
Rap1gds1	GC-2
Rprml	GC-2
Lzts1	GC-2
Dgkb	GC-2
Samd12	GC-2
Nrip2	GC-2
Bag5	GC-2
Pde1a	GC-2
Btbd19	GC-2
Gm15867	GC-2
Fgf12	GC-2
Arhgap27os2	GC-2
Dync1i1	GC-2
Slc9a3r2	GC-2
Glrx	GC-2
Pcp4l1	GC-2
Ubtd1	GC-2
Gng4	GC-2
Rpp25	GC-2
Tacr1	GC-2
Rin1	GC-2
Col6a1	GC-2
Ankrd34a	GC-2
Ipcef1	GC-2
2010300C02Rik	GC-2
Ldhal6b	GC-2
Avpi1	GC-2
Zar1	GC-2
Ap1s2	GC-2
Pacsin1	GC-2
Sybu	GC-2
Ypel5	GC-2
Mypop	GC-2
Ankrd33b	GC-2
Myo3b	GC-2
Otud1	GC-2
Mtfp1	GC-2
Ccsap	GC-2
Spata2l	GC-2
Artn	GC-2
Rasgrf2	GC-2
Necab2	GC-2
Fam81a	GC-2
Ablim1	GC-2
Spsb1	GC-2
Stard10	GC-2
Nrip3	GC-2
Atp6v1g2	GC-2
Cystm1	GC-2
Nrl	GC-2
Sult2b1	GC-2
Mast3	GC-2
Gm14137	GC-2
Ppp3cc	GC-2
Doc2a	GC-2
Gprin1	GC-2
Acvr1c	GC-2
Ube2ql1	GC-2
Car7	GC-2
Cdo1	GC-2
Ubald1	GC-2
Snca	GC-2
Hist2h3c2	GC-2
Hebp1	GC-2
Neto1	GC-2
Trmt61a	GC-2
Fam179a	GC-2
Gas7	GC-2
Rasgef1a	GC-2
Pip4k2a	GC-2
Hpcal4	GC-2
Prickle1	GC-2
Camkv	GC-2
Krt12	GC-2
D1Ertd622e	GC-2
Dazl	GC-2
2810455O05Rik	GC-2
Nupl1	GC-2
Gm1976	GC-2
Actr3b	GC-2
Desi1	GC-2
Prrt1	GC-2
Parp4	GC-2
Ell2	GC-2
Rap2a	GC-2
Tln2	GC-2
Lix1	GC-2
Ppm1e	GC-2
Gm28424	GC-2
Gnai1	GC-2
4932443I19Rik	GC-2
Fam207a	GC-2
Map6d1	GC-2
Phyhipl	GC-2
Llgl2	GC-2
Usp46	GC-2
Ggct	GC-2
Arhgef3	GC-2
Incenp	GC-2
Junb	GC-2
Rasl11b	GC-2
Lin7b	GC-2
Lin7a	GC-2
Nhsl2	GC-2
Phlda1	GC-2
Gfod1	GC-2
Baiap2	GC-2
Gm10083	GC-2
C77370	GC-2
Ctxn1	GC-2
Gm15510	GC-2
AB041806	GC-2
Aldoart1	GC-2
Btbd3	GC-2
Sh3bgrl2	GC-2
Ppp4r4	GC-2
Eepd1	GC-2
Fam206a	GC-2
Mok	GC-2
Dlgap3	GC-2
Gabra5	GC-2
Ncdn	GC-2
Gm43689	GC-2
Plekha2	GC-2
Camk2b	GC-2
Pacsin2	GC-2
Rasl10a	GC-2
Jsrp1	GC-2
Stx1a	GC-2
Ablim3	GC-2
Kcna1	GC-2
Cap2	GC-2
Anks1b	GC-2
Pde1b	GC-2
Tiam1	GC-2
Acta1	GC-2
Rbfox1	GC-2
Garem	GC-2
Lrrc73	GC-2
Seh1l	GC-2
Ociad2	GC-2
Camk2n1	GC-2
Syn2	GC-2
Ston2	GC-2
Aldoc	AstrocyteLike
S100b	AstrocyteLike
S100a1	AstrocyteLike
Mobp	AstrocyteLike
Lxn	AstrocyteLike
Gsta4	AstrocyteLike
Bcas1	AstrocyteLike
Acsbg1	AstrocyteLike
Gfap	AstrocyteLike
Tst	AstrocyteLike
Dbi	AstrocyteLike
Zcchc24	AstrocyteLike
Glul	AstrocyteLike
Gstm1	AstrocyteLike
Lmo1	AstrocyteLike
Mbp	AstrocyteLike
2900052N01Rik	AstrocyteLike
Fabp7	AstrocyteLike
Cryab	AstrocyteLike
Pon2	AstrocyteLike
Fam107a	AstrocyteLike
S100a13	AstrocyteLike
A330048O09Rik	AstrocyteLike
Ndrg2	AstrocyteLike
Doc2g	AstrocyteLike
mt-Nd6	AstrocyteLike
Hrsp12	AstrocyteLike
Mt2	AstrocyteLike
Paqr8	AstrocyteLike
Mt3	AstrocyteLike
Fbxo2	AstrocyteLike
S100a5	AstrocyteLike
Mt1	AstrocyteLike
Pdzph1	AstrocyteLike
Plekhb1	AstrocyteLike
Tmem229a	AstrocyteLike
mt-Nd5	AstrocyteLike
Kcnj10	AstrocyteLike
Suclg2	AstrocyteLike
Rgcc	AstrocyteLike
Pla2g16	AstrocyteLike
Dbx2	AstrocyteLike
Gng13	AstrocyteLike
Ptgds	AstrocyteLike
Slc1a2	AstrocyteLike
Atp1a2	AstrocyteLike
Slc25a18	AstrocyteLike
Olig1	AstrocyteLike
Apoe	AstrocyteLike
mt-Nd4l	AstrocyteLike
Prdx6	AstrocyteLike
Sparc	AstrocyteLike
Gng5	AstrocyteLike
Acadl	AstrocyteLike
Gatm	AstrocyteLike
Sepp1	AstrocyteLike
BC026585	AstrocyteLike
Fth1	AstrocyteLike
mt-Nd3	AstrocyteLike
Asrgl1	AstrocyteLike
Cnot3	AstrocyteLike
Map1a	AstrocyteLike
Rbp1	AstrocyteLike
Plp1	AstrocyteLike
Metrn	AstrocyteLike
mt-Atp8	AstrocyteLike
S100a6	AstrocyteLike
Id3	AstrocyteLike
Tsc22d4	AstrocyteLike
mt-Nd2	AstrocyteLike
Mog	AstrocyteLike
Apod	AstrocyteLike
mt-Atp6	AstrocyteLike
Pcp4	AstrocyteLike
Ephx2	AstrocyteLike
Cst3	AstrocyteLike
Anxa5	AstrocyteLike
Scd1	AstrocyteLike
Aldh2	AstrocyteLike
Sfxn5	AstrocyteLike
Ptn	AstrocyteLike
Rplp1	AstrocyteLike
Rasl10b	AstrocyteLike
Slc6a11	AstrocyteLike
mt-Nd4	AstrocyteLike
mt-Co1	AstrocyteLike
mt-Co2	AstrocyteLike
Gm26881	AstrocyteLike
Snhg18	AstrocyteLike
Cox8a	AstrocyteLike
Prdx1	AstrocyteLike
Rps29	AstrocyteLike
Aldh1l1	AstrocyteLike
mt-Cytb	AstrocyteLike
Rpl41	AstrocyteLike
Fxyd1	AstrocyteLike
Hes5	AstrocyteLike
mt-Nd1	AstrocyteLike
Gm29508	AstrocyteLike
Npy	AstrocyteLike
Gm20594	AstrocyteLike
Cox6a1	AstrocyteLike
mt-Co3	AstrocyteLike
S100a16	AstrocyteLike
Mlc1	AstrocyteLike
Ifi27l2a	AstrocyteLike
Pdlim2	AstrocyteLike
Ddt	AstrocyteLike
Gm42418	AstrocyteLike
Crip1	AstrocyteLike
Hist1h2bc	AstrocyteLike
Papss2	AstrocyteLike
Rps24	AstrocyteLike
Car2	AstrocyteLike
Phgdh	AstrocyteLike
Rpl37	AstrocyteLike
Pygb	AstrocyteLike
Tmsb4x	AstrocyteLike
Rps21	AstrocyteLike
Rpl38	AstrocyteLike
Acaa2	AstrocyteLike
Cnp	AstrocyteLike
Rpl37a	AstrocyteLike
Mmd2	AstrocyteLike
Cox6c	AstrocyteLike
Rps23	AstrocyteLike
Rps28	AstrocyteLike
Cox7c	AstrocyteLike
Ntsr2	AstrocyteLike
Il33	AstrocyteLike
Dhrs4	AstrocyteLike
Rhoc	AstrocyteLike
Rpl39	AstrocyteLike
Qdpr	AstrocyteLike
Rpl13a	AstrocyteLike
Uqcr11	AstrocyteLike
Rpl26	AstrocyteLike
Pla2g7	AstrocyteLike
Gm10073	AstrocyteLike
Sdc4	AstrocyteLike
Fau	AstrocyteLike
Ifitm3	AstrocyteLike
Plpp3	AstrocyteLike
Rplp2	AstrocyteLike
Cox4i1	AstrocyteLike
Apoc1	AstrocyteLike
Rpl13	AstrocyteLike
Rps14	AstrocyteLike
Ndufb9	AstrocyteLike
Uqcc2	AstrocyteLike
Cox5b	AstrocyteLike
Rps15	AstrocyteLike
Atp5k	AstrocyteLike
Rpl32	AstrocyteLike
Atp5e	AstrocyteLike
Glud1	AstrocyteLike
Rps19	AstrocyteLike
Uqcrq	AstrocyteLike
Rps12	AstrocyteLike
Renbp	AstrocyteLike
Rps25	AstrocyteLike
Rpl23a	AstrocyteLike
Rpl35a	AstrocyteLike
Rps27	AstrocyteLike
Aldh1a1	AstrocyteLike
Rps20	AstrocyteLike
Atp5j2	AstrocyteLike
Rpl14	AstrocyteLike
Gstm5	AstrocyteLike
Olfr1301	AstrocyteLike
Cox6b1	AstrocyteLike
Gpr37l1	AstrocyteLike
Hsdl2	AstrocyteLike
Rpl18a	AstrocyteLike
Tpt1	AstrocyteLike
Gldc	AstrocyteLike
Ckb	AstrocyteLike
Bfsp2	AstrocyteLike
Hadh	AstrocyteLike
Rps27a	AstrocyteLike
Kctd12	AstrocyteLike
Abhd4	AstrocyteLike
Rpl31	AstrocyteLike
Fgf1	AstrocyteLike
Acads	AstrocyteLike
Pfdn5	AstrocyteLike
Rpl36	AstrocyteLike
Ppp1r14a	AstrocyteLike
Rpl21	AstrocyteLike
Csrp1	AstrocyteLike
Rpl19	AstrocyteLike
Uqcrh	AstrocyteLike
Ndufa3	AstrocyteLike
Usmg5	AstrocyteLike
Vamp8	AstrocyteLike
Atp5l	AstrocyteLike
Rps8	AstrocyteLike
Rpl36a	AstrocyteLike
Rab31	AstrocyteLike
Sepw1	AstrocyteLike
Tmem132d	M/TC-1
Gm525	M/TC-1
Hhip	M/TC-1
Ly6g6e	M/TC-1
Nnmt	M/TC-1
Shisa6	M/TC-1
Neurod1	M/TC-1
Mrap2	M/TC-1
Klf5	M/TC-1
6430710C18Rik	M/TC-1
Neurod2	M/TC-1
Hapln3	M/TC-1
Trpc7	M/TC-1
Brca1	M/TC-1
Tpbgl	M/TC-1
Casp1	M/TC-1
Nxph4	M/TC-1
Pip5k1b	M/TC-1
Has1	M/TC-1
Trpc6	M/TC-1
Gm12027	M/TC-1
Clcf1	M/TC-1
Slc27a2	M/TC-1
Amhr2	M/TC-1
Bmpr1b	M/TC-1
Tmem132c	M/TC-1
Ctgf	M/TC-1
Stard5	M/TC-1
Nr6a1os	M/TC-1
Skap1	M/TC-1
F2r	M/TC-1
Fam150a	M/TC-1
Coch	M/TC-1
Slc17a6	M/TC-1
Creb3l3	M/TC-1
A830005F24Rik	M/TC-1
Thbs1	M/TC-1
Inadl	M/TC-1
Htr5b	M/TC-1
St8sia6	M/TC-1
Eomes	M/TC-1
Rad51ap2	M/TC-1
Rnf43	M/TC-1
Tmem266	M/TC-1
Kcnh6	M/TC-1
Smpdl3b	M/TC-1
Cdhr3	M/TC-1
Slc10a2	M/TC-1
Ano5	M/TC-1
Wnt5b	M/TC-1
D130043K22Rik	M/TC-1
Cdkl1	M/TC-1
Dhrs3	M/TC-1
Neurod6	M/TC-1
Gm42902	M/TC-1
Hapln1	M/TC-1
Gm44284	M/TC-1
Ptgis	M/TC-1
Slc22a4	M/TC-1
Bhlha9	M/TC-1
Gm30731	M/TC-1
Cnnm4	M/TC-1
Itga8	M/TC-1
Tfap2c	M/TC-1
Pigr	M/TC-1
Acaa1b	M/TC-1
Sh3rf3	M/TC-1
Ahrr	M/TC-1
Cdh4	M/TC-1
Best1	M/TC-1
Grem2	M/TC-1
Emx2	M/TC-1
Deptor	M/TC-1
Rasgef1b	M/TC-1
Rtl1	M/TC-1
Igfbp2	M/TC-1
Gm42848	M/TC-1
Zpbp	M/TC-1
Pmel	M/TC-1
Chst9	M/TC-1
1700034I23Rik	M/TC-1
Htr1d	M/TC-1
Ybx2	M/TC-1
Dsg2	M/TC-1
Grhl3	M/TC-1
Sult5a1	M/TC-1
F930015N05Rik	M/TC-1
2900072N19Rik	M/TC-1
Nrn1	M/TC-1
B3gnt4	M/TC-1
6330403A02Rik	M/TC-1
Vldlr	M/TC-1
Rab26	M/TC-1
Tmem125	M/TC-1
A730056A06Rik	M/TC-1
Pcdhgb1	M/TC-1
Rasa4	M/TC-1
Asprv1	M/TC-1
Csmd2	M/TC-1
Filip1	M/TC-1
Fkbp11	M/TC-1
Irf1	M/TC-1
Ets2	M/TC-1
Foxs1	M/TC-1
Rab32	M/TC-1
Igf1	M/TC-1
Shisa9	M/TC-1
Strip2	M/TC-1
Cby3	M/TC-1
Pdyn	M/TC-1
Astn2	M/TC-1
Ndp	M/TC-1
Armc3	M/TC-1
Nrg1	M/TC-1
Egfem1	M/TC-1
Lhfp	M/TC-1
Tmem97	M/TC-1
Gm43653	M/TC-1
Tmc6	M/TC-1
A830031A19Rik	M/TC-1
2810414N06Rik	M/TC-1
Ch25h	M/TC-1
9130008F23Rik	M/TC-1
Pdzd7	M/TC-1
Foxred2	M/TC-1
Cwh43	M/TC-1
Kcnip4	M/TC-1
Ephx4	M/TC-1
Cntn3	M/TC-1
Lrrc10b	M/TC-1
Xlr4a	M/TC-1
Shc3	M/TC-1
Gm42849	M/TC-1
Gm15169	M/TC-1
Rhbdl2	M/TC-1
Acvr2a	M/TC-1
Gpr157	M/TC-1
Ace	M/TC-1
Smim24	M/TC-1
Myh7b	M/TC-1
B430218F22Rik	M/TC-1
Dbhos	M/TC-1
Gm9754	M/TC-1
Sprtn	M/TC-1
Emx1	M/TC-1
Pgam2	M/TC-1
Ifit1bl2	M/TC-1
Tcf15	M/TC-1
Adrb1	M/TC-1
Cck	M/TC-1
Gm42669	M/TC-1
Fzd4	M/TC-1
Cgref1	M/TC-1
Trim66	M/TC-1
Tbc1d1	M/TC-1
Lsmem1	M/TC-1
Pard6b	M/TC-1
Xylt2	M/TC-1
Foxo1	M/TC-1
Fank1	M/TC-1
Txnrd3	M/TC-1
Epb41l4a	M/TC-1
Cpne2	M/TC-1
Arid5b	M/TC-1
Sema5b	M/TC-1
Clmp	M/TC-1
Zfp169	M/TC-1
Akap13	M/TC-1
Ifitm10	M/TC-1
Xkr8	M/TC-1
Gm10406	M/TC-1
Nmb	M/TC-1
Aloxe3	M/TC-1
Hpgd	M/TC-1
Lancl3	M/TC-1
Reep6	M/TC-1
Rhof	M/TC-1
Gm43118	M/TC-1
Bcar1	M/TC-1
Sap25	M/TC-1
Mgam	M/TC-1
A930011G23Rik	M/TC-1
Il4i1	M/TC-1
Cntn2	M/TC-1
AW495222	M/TC-1
Ptprt	M/TC-1
Gemin4	M/TC-1
Ahcy	M/TC-1
Adgrg2	M/TC-1
Gm26559	M/TC-1
Klf3	M/TC-1
Gm10545	M/TC-1
Tepp	M/TC-1
Fam65c	M/TC-1
Wnk4	M/TC-1
Grm1	M/TC-1
1700063D05Rik	M/TC-1
Cited1	M/TC-1
Bicc1	M/TC-1
Extl1	M/TC-1
Cdhr1	M/TC-2
Tmem163	M/TC-2
Sv2b	M/TC-2
Spp1	M/TC-2
Atp6ap1l	M/TC-2
Slc17a7	M/TC-2
Scube1	M/TC-2
Lrrtm1	M/TC-2
Crim1	M/TC-2
Chst15	M/TC-2
Slc41a3	M/TC-2
Reln	M/TC-2
Thsd7a	M/TC-2
Ms4a15	M/TC-2
3632451O06Rik	M/TC-2
Crh	M/TC-2
Sema3d	M/TC-2
Chst8	M/TC-2
Nmb	M/TC-2
Shisa3	M/TC-2
Galnt14	M/TC-2
Kcna2	M/TC-2
Sdc3	M/TC-2
Lingo1	M/TC-2
Rtn4rl1	M/TC-2
Lrrc55	M/TC-2
Dkkl1	M/TC-2
Slc6a7	M/TC-2
Wbscr17	M/TC-2
Ptchd2	M/TC-2
Rtn4r	M/TC-2
Sema3f	M/TC-2
Kitl	M/TC-2
Atrnl1	M/TC-2
Tspan9	M/TC-2
Adora1	M/TC-2
Hapln4	M/TC-2
Gla	M/TC-2
Nptx2	M/TC-2
Gpr12	M/TC-2
Cntn4	M/TC-2
Sema3a	M/TC-2
Ndnf	M/TC-2
Spock1	M/TC-2
Unc5d	M/TC-2
Slc20a1	M/TC-2
Nptx1	M/TC-2
Emb	M/TC-2
Cyp4x1	M/TC-2
Grm1	M/TC-2
Cbln1	M/TC-2
Gpnmb	M/TC-2
Nrn1	M/TC-2
L1cam	M/TC-2
Gabra1	M/TC-2
Dhcr24	M/TC-2
Xkr4	M/TC-2
Acan	M/TC-2
H2-M3	M/TC-2
Cd302	M/TC-2
Tgfa	M/TC-2
Slc22a23	M/TC-2
Otop2	M/TC-2
Plcxd2	M/TC-2
Scn2b	M/TC-2
Fstl4	M/TC-2
AI464131	M/TC-2
Npr1	M/TC-2
Lhfp	M/TC-2
Lhfpl3	M/TC-2
Nell1	M/TC-2
Abhd3	M/TC-2
Ptprd	M/TC-2
Sema7a	M/TC-2
Cntnap1	M/TC-2
Rasd2	M/TC-2
Lgi3	M/TC-2
Grm7	M/TC-2
Sidt1	M/TC-2
Fstl5	M/TC-2
Nrg3	M/TC-2
Tspan17	M/TC-2
Igf1	M/TC-2
Kif26b	M/TC-2
Arhgdig	M/TC-2
Samsn1	M/TC-2
Bace2	M/TC-2
Nrp1	M/TC-2
Htr5a	M/TC-2
Nefm	M/TC-2
Cgref1	M/TC-2
Cacng6	M/TC-2
Mrgpre	M/TC-2
Lamc2	M/TC-2
Ptpre	M/TC-2
Ankrd34c	M/TC-2
Tmem164	M/TC-2
Ajap1	M/TC-2
Mansc1	M/TC-2
Slc9a2	M/TC-2
Lgi2	M/TC-2
Jam2	M/TC-2
Mgat5	M/TC-2
A230065H16Rik	M/TC-2
Tspan4	M/TC-2
Mfge8	M/TC-2
Slc24a2	M/TC-2
Cck	M/TC-2
Fam134b	M/TC-2
Adcyap1	M/TC-2
Adam23	M/TC-2
Fkbp1b	M/TC-2
Tspan13	M/TC-2
Ptprt	M/TC-2
Sema6b	M/TC-2
Gabra3	M/TC-2
Syt7	M/TC-2
Kcnc3	M/TC-2
Rspo3	M/TC-2
Cpd	M/TC-2
Kcnk15	M/TC-2
Nefh	M/TC-2
Adam11	M/TC-2
St8sia1	M/TC-2
Rnf152	M/TC-2
Clmp	M/TC-2
Elovl6	M/TC-2
Lynx1	M/TC-2
Olfm1	M/TC-2
Cxadr	M/TC-2
Slc38a3	M/TC-2
Nlgn2	M/TC-2
Mdga1	M/TC-2
Cd164	M/TC-2
Pvrl1	M/TC-2
AF529169	M/TC-2
Slc37a2	M/TC-2
Sdc2	M/TC-2
Lipa	M/TC-2
Fat3	M/TC-2
Agtrap	M/TC-2
Chga	M/TC-2
Cbln4	M/TC-2
Rab3b	M/TC-2
Galns	M/TC-2
Clstn2	M/TC-2
Itga3	M/TC-2
Klhdc8a	M/TC-2
Chrnb2	M/TC-2
Medag	M/TC-2
Clstn3	M/TC-2
Fitm2	M/TC-2
Scn1b	M/TC-2
Zfp804a	M/TC-2
Lrrn1	M/TC-2
Wfs1	M/TC-2
Creg1	M/TC-2
Gdf11	M/TC-2
AY036118	M/TC-2
Cntnap2	M/TC-2
Tnfaip8	M/TC-2
Cntn2	M/TC-2
Tmem178b	M/TC-2
Otop3	M/TC-2
Nceh1	M/TC-2
Cyb5r1	M/TC-2
Thy1	M/TC-2
Tenm1	M/TC-2
Scpep1	M/TC-2
Sorcs3	M/TC-2
Bid	M/TC-2
Gabrb2	M/TC-2
Disp2	M/TC-2
Ntrk3	M/TC-2
Dner	M/TC-2
Adcy5	M/TC-2
Fuca2	M/TC-2
Arsa	M/TC-2
Grid1	M/TC-2
Ephx4	M/TC-2
Slc8a2	M/TC-2
Man1c1	M/TC-2
Gm44210	M/TC-2
Man1a2	M/TC-2
Xk	M/TC-2
Timp2	M/TC-2
Drd1	M/TC-2
Tmem104	M/TC-2
Acvr1b	M/TC-2
Slc27a4	M/TC-2
Chgb	M/TC-2
Mfsd9	M/TC-2
Creg2	M/TC-2
Mfsd6	M/TC-2
Raver2	M/TC-2
Tppp	M/TC-2
Epha2	M/TC-2
Arap2	M/TC-2
St8sia5	M/TC-2
2610528A11Rik	M/TC-2
