# Supplementary material for: Thor: a platform for cell-level investigation of spatial transcriptomics and histology
Source: Nat Commun. 2025 Aug 5;16:7178. doi: 10.1038/s41467-025-62593-1 (PMC12325965; doi:10.1038/s41467-025-62593-1)
Supplement: Supplementary file 3 — Supplementary Data 2 [file 41467_2025_62593_MOESM3_ESM.xlsx]

## Sheet: DCIS gene signatures
Gene	CellType
MS4A1	B cells
BANK1	B cells
FCRL1	B cells
BLK	B cells
CXCR5	B cells
FCER2	B cells
CD19	B cells
PAX5	B cells
VPREB3	B cells
COL19A1	B cells
TNFRSF13C	B cells
CD22	B cells
FCRLA	B cells
KHDRBS2	B cells
FAM177B	B cells
WNT16	B cells
KLK1	B cells
CLEC17A	B cells
UGT8	B cells
TNFRSF13B	B cells
COL4A3	B cells
CR2	B cells
HTR3A	B cells
AFF3	B cells
BEND4	B cells
LY9	B cells
TLR10	B cells
STAP1	B cells
CNR2	B cells
SIGLEC6	B cells
ABCB4	B cells
C12orf42	B cells
RALGPS2	B cells
ARHGAP24	B cells
SNX22	B cells
CRIP3	B cells
ZNF888	B cells
KCNH2	B cells
FAM129C	B cells
PARP15	B cells
ADAM28	B cells
FCRL2	B cells
FCMR	B cells
P2RX5	B cells
GPR52	B cells
GNG7	B cells
AIM2	B cells
GPR18	B cells
PNMA5	B cells
RIC3	B cells
BACH2	B cells
CD79A	B cells
DOK7	B cells
KCNH8	B cells
BCAS4	B cells
HSF5	B cells
PIKFYVE	B cells
EML6	B cells
BTLA	B cells
SIDT1	B cells
PCDH9	B cells
HVCN1	B cells
ANK1	B cells
FCRL4	B cells
"MARCH1"	B cells
HLA-DOB	B cells
MACROD2	B cells
TMEM156	B cells
GAPT	B cells
SHISA8	B cells
TMEM154	B cells
CLECL1	B cells
FGD2	B cells
BLNK	B cells
KLK2	B cells
NTNG1	B cells
JADE3	B cells
CD79B	B cells
MTSS1	B cells
STAG3	B cells
IL7	B cells
AP1S3	B cells
COCH	B cells
CCR7	B cells
POU2F2	B cells
CD72	B cells
FCRL3	B cells
CDCA7L	B cells
VNN2	B cells
STK33	B cells
RPEL1	B cells
ZBTB12	B cells
KBTBD8	B cells
AK8	B cells
NRL	B cells
PRCD	B cells
DSCAML1	B cells
CD37	B cells
ZNF107	B cells
SP140	B cells
IFT57	B cells
PCDHGA7	B cells
DIRAS1	B cells
CD180	B cells
RHEBL1	B cells
DUS2	B cells
ARHGAP25	B cells
CD83	B cells
MED12L	B cells
LYN	B cells
AMN1	B cells
RNF103-CHMP3	B cells
PIGB	B cells
KDM4B	B cells
PIGR	B cells
HDAC9	B cells
IRF8	B cells
ADORA2A	B cells
CHI3L2	B cells
ZNF879	B cells
QRSL1	B cells
SNX2	B cells
IL16	B cells
RRAS2	B cells
TFEB	B cells
GNB5	B cells
FAM49A	B cells
CEP85	B cells
PGBD4	B cells
FAM117B	B cells
TUBB4A	B cells
ZNF10	B cells
KIAA0319	B cells
TMEM243	B cells
VCPKMT	B cells
BORCS6	B cells
CR1	B cells
CYSLTR1	B cells
DMXL1	B cells
HLA-DQA2	B cells
LTB	B cells
SESN3	B cells
XPO4	B cells
SMIM14	B cells
PCDHGB4	B cells
ZNF852	B cells
TESK2	B cells
SELL	B cells
RCSD1	B cells
INPP5F	B cells
ZNF564	B cells
NRROS	B cells
KPNA5	B cells
ZNF257	B cells
SIPA1L1	B cells
ZSWIM3	B cells
METTL4	B cells
RASGRP2	B cells
MEF2C	B cells
PXK	B cells
ANKRD44	B cells
TTC24	B cells
TMED8	B cells
NCF1	B cells
SP110	B cells
CCDC141	B cells
CNKSR2	B cells
ZNF235	B cells
HLA-DRA	B cells
ORAI2	B cells
CD55	B cells
PRKCB	B cells
RBM11	B cells
ZNF736	B cells
BCL11A	B cells
SMCHD1	B cells
FBXO41	B cells
CMTM6	B cells
DAPP1	B cells
COQ10A	B cells
ARMC12	B cells
BTK	B cells
IFNLR1	B cells
SLC6A16	B cells
FASTKD1	B cells
PPP3CC	B cells
ZNF432	B cells
ZNF395	B cells
FAM24B	B cells
HLA-DPB1	B cells
BEND5	B cells
HELQ	B cells
ZNF804A	B cells
GGA2	B cells
ZNF256	B cells
ZNF318	B cells
SSH2	B cells
TTN	B cells
DEPDC5	B cells
CXCR4	B cells
FLT3	Dendritic cells
TREML2	Dendritic cells
UPK3A	Dendritic cells
FCER1A	Dendritic cells
TIFAB	Dendritic cells
PLD4	Dendritic cells
NPFFR1	Dendritic cells
RUFY4	Dendritic cells
ENHO	Dendritic cells
PPM1J	Dendritic cells
CD1E	Dendritic cells
SERPINF2	Dendritic cells
CD300LB	Dendritic cells
S100B	Dendritic cells
NAPSA	Dendritic cells
CD1C	Dendritic cells
CD1A	Dendritic cells
TVP23A	Dendritic cells
GPAT3	Dendritic cells
FUT7	Dendritic cells
CLEC9A	Dendritic cells
LOR	Dendritic cells
CD207	Dendritic cells
PPY	Dendritic cells
WDFY4	Dendritic cells
CCL17	Dendritic cells
CD1B	Dendritic cells
MYCL	Dendritic cells
DNASE1L3	Dendritic cells
SMOC1	Dendritic cells
CSF2RA	Dendritic cells
CLEC10A	Dendritic cells
SEMA7A	Dendritic cells
ELAVL4	Dendritic cells
SPIB	Dendritic cells
LAMP3	Dendritic cells
CYP2S1	Dendritic cells
IGLON5	Dendritic cells
TTYH2	Dendritic cells
P2RY14	Dendritic cells
WDR49	Dendritic cells
SIGLEC5	Dendritic cells
SEZ6L	Dendritic cells
PROC	Dendritic cells
AMZ1	Dendritic cells
ACPP	Dendritic cells
TIGD3	Dendritic cells
NME8	Dendritic cells
LGALS2	Dendritic cells
EBI3	Dendritic cells
IRF8	Dendritic cells
CBFA2T3	Dendritic cells
ST18	Dendritic cells
IDO1	Dendritic cells
HDAC9	Dendritic cells
EGLN3	Dendritic cells
GNA15	Dendritic cells
CACNA2D3	Dendritic cells
ICOSLG	Dendritic cells
BCL11A	Dendritic cells
GPR31	Dendritic cells
ADORA2B	Dendritic cells
MCOLN2	Dendritic cells
C17orf107	Dendritic cells
ARID3A	Dendritic cells
CCSER1	Dendritic cells
ZFAT	Dendritic cells
CA5A	Dendritic cells
CACNA1F	Dendritic cells
ENO3	Dendritic cells
CHRNE	Dendritic cells
GPR157	Dendritic cells
CEACAM4	Dendritic cells
MOGAT1	Dendritic cells
GCSAM	Dendritic cells
CCDC175	Dendritic cells
JAML	Dendritic cells
OPN3	Dendritic cells
RIMS3	Dendritic cells
PRKAR2B	Dendritic cells
FBXO27	Dendritic cells
DLGAP3	Dendritic cells
CD1D	Dendritic cells
SLCO5A1	Dendritic cells
RUBCN	Dendritic cells
TSPAN33	Dendritic cells
"SEPT3"	Dendritic cells
SMPD3	Dendritic cells
CIITA	Dendritic cells
RNASE6	Dendritic cells
IRF4	Dendritic cells
TSKS	Dendritic cells
FGD2	Dendritic cells
DAPP1	Dendritic cells
CHAF1A	Dendritic cells
THEMIS2	Dendritic cells
MS4A4E	Dendritic cells
RNF144B	Dendritic cells
HLA-DQA2	Dendritic cells
ETV3	Dendritic cells
CHML	Dendritic cells
OXCT2	Dendritic cells
SLC41A2	Dendritic cells
ACRBP	Dendritic cells
C17orf64	Dendritic cells
GAPT	Dendritic cells
RAB7B	Dendritic cells
RASSF2	Dendritic cells
GPER1	Dendritic cells
CCDC62	Dendritic cells
FCHSD2	Dendritic cells
LY75	Dendritic cells
GPR132	Dendritic cells
SLAMF7	Dendritic cells
GPR183	Dendritic cells
TLX2	Dendritic cells
MIF4GD	Dendritic cells
RASGRP4	Dendritic cells
ASGR2	Dendritic cells
TET2	Dendritic cells
EDEM1	Dendritic cells
CPVL	Dendritic cells
CLEC4F	Dendritic cells
RPS6KA4	Dendritic cells
PAK1	Dendritic cells
RIPK2	Dendritic cells
CXorf21	Dendritic cells
CALN1	Dendritic cells
SPATC1	Dendritic cells
PLEK	Dendritic cells
IRAK2	Dendritic cells
ETV6	Dendritic cells
TBX19	Dendritic cells
QPCT	Dendritic cells
SPDYA	Dendritic cells
KCNN1	Dendritic cells
GRASP	Dendritic cells
SLC15A4	Dendritic cells
HOMER2	Dendritic cells
IRF7	Dendritic cells
CLIC2	Dendritic cells
C19orf84	Dendritic cells
MAP3K14	Dendritic cells
MAN2B1	Dendritic cells
STRIP2	Dendritic cells
NRROS	Dendritic cells
LRRK1	Dendritic cells
FAM49A	Dendritic cells
SH2B3	Dendritic cells
UVRAG	Dendritic cells
NBPF10	Dendritic cells
POLB	Dendritic cells
BOLA2	Dendritic cells
CHN2	Dendritic cells
ZBTB18	Dendritic cells
HLA-DPB1	Dendritic cells
MPEG1	Dendritic cells
KLHL6	Dendritic cells
PRMT9	Dendritic cells
NR4A3	Dendritic cells
PTPRE	Dendritic cells
MCM5	Dendritic cells
N4BP2	Dendritic cells
SRD5A1	Dendritic cells
MOB1B	Dendritic cells
RGS18	Dendritic cells
CLEC6A	Dendritic cells
SNX20	Dendritic cells
PSTPIP2	Dendritic cells
PRKCB	Dendritic cells
HLA-DQB1	Dendritic cells
EQTN	Dendritic cells
GNA13	Dendritic cells
HLA-DQA1	Dendritic cells
IGF2BP2	Dendritic cells
SLC12A7	Dendritic cells
CLEC4A	Dendritic cells
MMP25	Dendritic cells
HLA-DQB2	Dendritic cells
PHACTR1	Dendritic cells
AP1S2	Dendritic cells
SHTN1	Dendritic cells
SUSD1	Dendritic cells
HLA-DPA1	Dendritic cells
ZNF385A	Dendritic cells
ASIP	Dendritic cells
ACHE	Dendritic cells
BCL2A1	Dendritic cells
DGAT2	Dendritic cells
C12orf45	Dendritic cells
CBX6	Dendritic cells
BTLA	Dendritic cells
GCA	Dendritic cells
GPR35	Dendritic cells
IGFLR1	Dendritic cells
GRAMD1B	Dendritic cells
SNN	Dendritic cells
SLC9A7	Dendritic cells
JAK2	Dendritic cells
INSIG1	Dendritic cells
EMCN	Endothelial cells
RAMP2	Endothelial cells
ADGRL4	Endothelial cells
PLVAP	Endothelial cells
CALCRL	Endothelial cells
TIE1	Endothelial cells
VWF	Endothelial cells
PALMD	Endothelial cells
CD34	Endothelial cells
MYCT1	Endothelial cells
CLEC14A	Endothelial cells
AQP1	Endothelial cells
MMRN2	Endothelial cells
CDH5	Endothelial cells
ADCY4	Endothelial cells
EGFL7	Endothelial cells
NPR1	Endothelial cells
CD93	Endothelial cells
ERG	Endothelial cells
CYYR1	Endothelial cells
HOXD9	Endothelial cells
CPLX1	Endothelial cells
S1PR1	Endothelial cells
RHOJ	Endothelial cells
SOX7	Endothelial cells
NR5A2	Endothelial cells
ARAP3	Endothelial cells
SEMA6B	Endothelial cells
HSPG2	Endothelial cells
SOX17	Endothelial cells
PECAM1	Endothelial cells
PREX2	Endothelial cells
ESAM	Endothelial cells
RAMP3	Endothelial cells
IPO11	Endothelial cells
TGM2	Endothelial cells
TMEM255B	Endothelial cells
JAM2	Endothelial cells
CLDN15	Endothelial cells
FAM167B	Endothelial cells
CARD10	Endothelial cells
ASB9	Endothelial cells
HYAL2	Endothelial cells
FAM110D	Endothelial cells
ADAMTS9	Endothelial cells
GALNT18	Endothelial cells
GNG11	Endothelial cells
PTPRB	Endothelial cells
HOXD1	Endothelial cells
RAPGEF5	Endothelial cells
GATA2	Endothelial cells
FGD5	Endothelial cells
PKP4	Endothelial cells
DOCK9	Endothelial cells
SEMA6A	Endothelial cells
FLT1	Endothelial cells
RAPGEF3	Endothelial cells
ACVRL1	Endothelial cells
HOXD3	Endothelial cells
SPRY1	Endothelial cells
SCARF1	Endothelial cells
LDB2	Endothelial cells
FZD4	Endothelial cells
VWA1	Endothelial cells
ARHGEF15	Endothelial cells
ENG	Endothelial cells
STC1	Endothelial cells
SLC35G2	Endothelial cells
PTPRM	Endothelial cells
ABLIM2	Endothelial cells
HLX	Endothelial cells
SHROOM4	Endothelial cells
APOLD1	Endothelial cells
MCTP1	Endothelial cells
KANK3	Endothelial cells
CASC10	Endothelial cells
ST6GALNAC3	Endothelial cells
SHE	Endothelial cells
TMEM88	Endothelial cells
MET	Endothelial cells
NOS3	Endothelial cells
BCAM	Endothelial cells
COL15A1	Endothelial cells
DCHS1	Endothelial cells
TSPAN18	Endothelial cells
WWTR1	Endothelial cells
SHANK3	Endothelial cells
LIMS2	Endothelial cells
SH3BGRL2	Endothelial cells
EPB41L4A	Endothelial cells
GRB10	Endothelial cells
SYNPO	Endothelial cells
NOSTRIN	Endothelial cells
RALGAPA2	Endothelial cells
ITGB4	Endothelial cells
SNCG	Endothelial cells
THSD7A	Endothelial cells
CFI	Endothelial cells
ARHGAP29	Endothelial cells
CLEC1A	Endothelial cells
RUNDC3B	Endothelial cells
FAM171A1	Endothelial cells
ITGA6	Endothelial cells
MCF2L	Endothelial cells
ABO	Endothelial cells
MTUS1	Endothelial cells
GPRC5B	Endothelial cells
EPHB4	Endothelial cells
PLEKHG1	Endothelial cells
PKN3	Endothelial cells
CD200	Endothelial cells
TM4SF18	Endothelial cells
TNFRSF10D	Endothelial cells
RBP7	Endothelial cells
LAMA5	Endothelial cells
TEK	Endothelial cells
AVPR2	Endothelial cells
RCAN1	Endothelial cells
TBXA2R	Endothelial cells
PLCB1	Endothelial cells
STARD8	Endothelial cells
HSPA12B	Endothelial cells
ARHGAP23	Endothelial cells
NPDC1	Endothelial cells
TAOK2	Endothelial cells
CDH24	Endothelial cells
RAPGEF4	Endothelial cells
SMAD1	Endothelial cells
GIPC2	Endothelial cells
TDRP	Endothelial cells
CPXM2	Endothelial cells
MMP15	Endothelial cells
LPAR6	Endothelial cells
IL3RA	Endothelial cells
FAM171B	Endothelial cells
FAM219A	Endothelial cells
SLC10A6	Endothelial cells
HOXD8	Endothelial cells
SMAD9	Endothelial cells
ICAM2	Endothelial cells
ROBO4	Endothelial cells
AKAP2	Endothelial cells
TNS2	Endothelial cells
SULT1C4	Endothelial cells
CRYBG3	Endothelial cells
PIK3R3	Endothelial cells
ECE1	Endothelial cells
RASA4	Endothelial cells
FBXO31	Endothelial cells
ARHGAP31	Endothelial cells
SLC9A3R2	Endothelial cells
TEAD4	Endothelial cells
C1orf115	Endothelial cells
OLFM1	Endothelial cells
DLL1	Endothelial cells
RNASE1	Endothelial cells
ITGA5	Endothelial cells
BCR	Endothelial cells
ELK3	Endothelial cells
MAGI1	Endothelial cells
FZD6	Endothelial cells
TMTC1	Endothelial cells
STXBP1	Endothelial cells
ELFN1	Endothelial cells
DOCK6	Endothelial cells
CNKSR3	Endothelial cells
EPHA4	Endothelial cells
FABP4	Endothelial cells
TNFRSF10C	Endothelial cells
RPS6KA2	Endothelial cells
CSGALNACT1	Endothelial cells
FAM124A	Endothelial cells
INSR	Endothelial cells
MFAP3	Endothelial cells
MANSC1	Endothelial cells
HEG1	Endothelial cells
PLPP1	Endothelial cells
INPP1	Endothelial cells
PODXL	Endothelial cells
DOC2B	Endothelial cells
IQCJ-SCHIP1	Endothelial cells
RAVER2	Endothelial cells
TANC1	Endothelial cells
CALML4	Endothelial cells
ETS2	Endothelial cells
KIF17	Endothelial cells
EOGT	Endothelial cells
GPR146	Endothelial cells
SLCO2A1	Endothelial cells
BCL6B	Endothelial cells
HOXD10	Endothelial cells
RPH3AL	Endothelial cells
CASKIN2	Endothelial cells
FKBP1C	Endothelial cells
MAST4	Endothelial cells
TNFAIP1	Endothelial cells
MAPK11	Endothelial cells
BTBD3	Endothelial cells
TMEM246	Endothelial cells
TSPAN12	Endothelial cells
EPCAM	Epithelial cells
KRT8	Epithelial cells
KRT7	Epithelial cells
KRT18	Epithelial cells
MGST1	Epithelial cells
FXYD3	Epithelial cells
AP1M2	Epithelial cells
RAB25	Epithelial cells
PLPP2	Epithelial cells
CD24	Epithelial cells
PKP3	Epithelial cells
CALML5	Epithelial cells
AZGP1	Epithelial cells
REEP6	Epithelial cells
CLDN4	Epithelial cells
SPDEF	Epithelial cells
TM7SF2	Epithelial cells
SLPI	Epithelial cells
F12	Epithelial cells
BSPRY	Epithelial cells
TTC39A	Epithelial cells
TACSTD2	Epithelial cells
GPR160	Epithelial cells
STAP2	Epithelial cells
S100P	Epithelial cells
MAL2	Epithelial cells
CREB3L4	Epithelial cells
SDR16C5	Epithelial cells
PODXL2	Epithelial cells
CBLC	Epithelial cells
C9orf152	Epithelial cells
SMIM22	Epithelial cells
DHCR7	Epithelial cells
AIFM3	Epithelial cells
AK4	Epithelial cells
TPD52L1	Epithelial cells
CRB3	Epithelial cells
TOM1L1	Epithelial cells
NUDT8	Epithelial cells
OVOL1	Epithelial cells
PAK4	Epithelial cells
EFNA3	Epithelial cells
NQO1	Epithelial cells
PRR15L	Epithelial cells
TFAP2A	Epithelial cells
ABHD11	Epithelial cells
HILPDA	Epithelial cells
KCTD1	Epithelial cells
MB	Epithelial cells
TJP3	Epithelial cells
GCAT	Epithelial cells
EPN3	Epithelial cells
DHCR24	Epithelial cells
CLDN7	Epithelial cells
GRTP1	Epithelial cells
C3orf14	Epithelial cells
PEX11A	Epithelial cells
ESRP2	Epithelial cells
SERHL2	Epithelial cells
GRHL2	Epithelial cells
PYCR1	Epithelial cells
MAP7	Epithelial cells
CYP4X1	Epithelial cells
KLC3	Epithelial cells
CHMP4C	Epithelial cells
PAQR4	Epithelial cells
TFAP2B	Epithelial cells
MUCL1	Epithelial cells
GGCT	Epithelial cells
KIAA1324	Epithelial cells
MSX2	Epithelial cells
PKIB	Epithelial cells
ESRP1	Epithelial cells
PFN2	Epithelial cells
MSMO1	Epithelial cells
PAFAH1B3	Epithelial cells
PACSIN3	Epithelial cells
PERP	Epithelial cells
SPINT2	Epithelial cells
ELF3	Epithelial cells
SPDYC	Epithelial cells
FASN	Epithelial cells
CBR3	Epithelial cells
TMEM241	Epithelial cells
PTPN20	Epithelial cells
RHOV	Epithelial cells
SLC25A10	Epithelial cells
FOLR1	Epithelial cells
PXMP4	Epithelial cells
GLYATL2	Epithelial cells
ZNF695	Epithelial cells
TMPRSS13	Epithelial cells
CDH1	Epithelial cells
FOXA1	Epithelial cells
C6orf132	Epithelial cells
LGALS12	Epithelial cells
PSAT1	Epithelial cells
GJB1	Epithelial cells
EFNA4	Epithelial cells
DSP	Epithelial cells
ECE2	Epithelial cells
SDC4	Epithelial cells
LYPD3	Epithelial cells
PHGDH	Epithelial cells
ERBB2	Epithelial cells
RASEF	Epithelial cells
C19orf73	Epithelial cells
TCEA3	Epithelial cells
RAB3D	Epithelial cells
TMEM97	Epithelial cells
SELENBP1	Epithelial cells
MTFR1	Epithelial cells
MTA1	Epithelial cells
EPB41L4B	Epithelial cells
TMEM254	Epithelial cells
CLPSL2	Epithelial cells
TMEM177	Epithelial cells
UQCC3	Epithelial cells
BDH1	Epithelial cells
GGT6	Epithelial cells
PRR36	Epithelial cells
LURAP1L	Epithelial cells
ALDH3B2	Epithelial cells
CNFN	Epithelial cells
CPTP	Epithelial cells
CERS4	Epithelial cells
MEST	Epithelial cells
LIN7B	Epithelial cells
RTKN	Epithelial cells
CXCL17	Epithelial cells
ECHDC3	Epithelial cells
SPINT1	Epithelial cells
CTNNBIP1	Epithelial cells
FADS2	Epithelial cells
COMTD1	Epithelial cells
SERTAD4	Epithelial cells
PON3	Epithelial cells
XYLB	Epithelial cells
NUPR2	Epithelial cells
PPFIA3	Epithelial cells
CDS1	Epithelial cells
""MARCH1"	Epithelial cells
ZBTB7B	Epithelial cells
MCAT	Epithelial cells
CYP2J2	Epithelial cells
SLC5A6	Epithelial cells
SQLE	Epithelial cells
MESP1	Epithelial cells
BNIP3	Epithelial cells
PIP	Epithelial cells
RNF39	Epithelial cells
MYCBP	Epithelial cells
SLC29A2	Epithelial cells
PTPRF	Epithelial cells
CRACR2B	Epithelial cells
WDR34	Epithelial cells
FAM71E1	Epithelial cells
TPD52	Epithelial cells
POLR3H	Epithelial cells
SYT12	Epithelial cells
PSPH	Epithelial cells
SH3YL1	Epithelial cells
RAB38	Epithelial cells
KIAA0895	Epithelial cells
TMEM40	Epithelial cells
CEP70	Epithelial cells
MCCC1	Epithelial cells
IL17RC	Epithelial cells
C9orf116	Epithelial cells
GALE	Epithelial cells
DKK1	Epithelial cells
SAC3D1	Epithelial cells
LDHD	Epithelial cells
SERINC2	Epithelial cells
LRTOMT	Epithelial cells
MYB	Epithelial cells
SCD	Epithelial cells
TLCD1	Epithelial cells
CYP4B1	Epithelial cells
APOO	Epithelial cells
RHOD	Epithelial cells
PNPLA4	Epithelial cells
MORN2	Epithelial cells
KIAA1522	Epithelial cells
CLGN	Epithelial cells
HMGB3	Epithelial cells
BCL2L10	Epithelial cells
SPR	Epithelial cells
LY6K	Epithelial cells
TRIB3	Epithelial cells
C11orf71	Epithelial cells
HRASLS	Epithelial cells
HMGA1	Epithelial cells
IL20RA	Epithelial cells
CD163L1	Epithelial cells
QPRT	Epithelial cells
PEX7	Epithelial cells
RAB27B	Epithelial cells
DIO1	Epithelial cells
MTHFD2L	Epithelial cells
SFRP2	Fibroblasts
DCN	Fibroblasts
LUM	Fibroblasts
CTSK	Fibroblasts
HTRA3	Fibroblasts
TMEM119	Fibroblasts
FBLN1	Fibroblasts
FIBIN	Fibroblasts
RARRES2	Fibroblasts
PODN	Fibroblasts
FMOD	Fibroblasts
THBS2	Fibroblasts
MME	Fibroblasts
LOXL1	Fibroblasts
NEGR1	Fibroblasts
PDGFRL	Fibroblasts
FMO1	Fibroblasts
ISLR	Fibroblasts
ROR2	Fibroblasts
CTHRC1	Fibroblasts
SPOCK1	Fibroblasts
SFRP4	Fibroblasts
CCDC80	Fibroblasts
BICC1	Fibroblasts
P3H3	Fibroblasts
FAP	Fibroblasts
LOX	Fibroblasts
PDPN	Fibroblasts
SGCD	Fibroblasts
PDGFRA	Fibroblasts
AEBP1	Fibroblasts
EFEMP2	Fibroblasts
MXRA8	Fibroblasts
LTBP2	Fibroblasts
CDH11	Fibroblasts
MFAP2	Fibroblasts
LPAR1	Fibroblasts
C1S	Fibroblasts
FGF7	Fibroblasts
MFAP5	Fibroblasts
GLT8D2	Fibroblasts
ZFHX4	Fibroblasts
SPON1	Fibroblasts
UCHL1	Fibroblasts
TENM4	Fibroblasts
SRPX2	Fibroblasts
MXRA5	Fibroblasts
C1QTNF4	Fibroblasts
TENM3	Fibroblasts
GAS1	Fibroblasts
DPT	Fibroblasts
FRMD6	Fibroblasts
NOX4	Fibroblasts
GREM1	Fibroblasts
COL6A3	Fibroblasts
ITGBL1	Fibroblasts
ADAMTS2	Fibroblasts
COL16A1	Fibroblasts
CLMP	Fibroblasts
P4HA3	Fibroblasts
CLSTN2	Fibroblasts
LRRC15	Fibroblasts
LAMA1	Fibroblasts
VGLL3	Fibroblasts
FAM180A	Fibroblasts
CERCAM	Fibroblasts
STEAP1	Fibroblasts
RCN3	Fibroblasts
COL8A1	Fibroblasts
CILP	Fibroblasts
DNM1	Fibroblasts
SCG5	Fibroblasts
IGFBP6	Fibroblasts
ANTXR1	Fibroblasts
WNT2	Fibroblasts
GPX8	Fibroblasts
COL12A1	Fibroblasts
TPST1	Fibroblasts
FBLN2	Fibroblasts
MMP2	Fibroblasts
HEPH	Fibroblasts
ADAM12	Fibroblasts
SSPN	Fibroblasts
EPDR1	Fibroblasts
POSTN	Fibroblasts
SULF1	Fibroblasts
NAP1L3	Fibroblasts
CCDC8	Fibroblasts
FGF10	Fibroblasts
GPC6	Fibroblasts
EMILIN1	Fibroblasts
SSC5D	Fibroblasts
SERPINE2	Fibroblasts
C1R	Fibroblasts
GLIS1	Fibroblasts
NBL1	Fibroblasts
CYP1B1	Fibroblasts
DIO2	Fibroblasts
CHL1	Fibroblasts
PRTFDC1	Fibroblasts
STMN2	Fibroblasts
PRICKLE1	Fibroblasts
WT1	Fibroblasts
PTGFRN	Fibroblasts
GLIS2	Fibroblasts
NKD2	Fibroblasts
INHBA	Fibroblasts
ASPN	Fibroblasts
PODNL1	Fibroblasts
COL1A1	Fibroblasts
COL5A1	Fibroblasts
ZNF385B	Fibroblasts
COMP	Fibroblasts
COL8A2	Fibroblasts
MMP11	Fibroblasts
CNTN4	Fibroblasts
PRDM6	Fibroblasts
ITGB5	Fibroblasts
COL3A1	Fibroblasts
ECM1	Fibroblasts
NCAM2	Fibroblasts
TBX5	Fibroblasts
ANGPTL2	Fibroblasts
FHL2	Fibroblasts
FHOD3	Fibroblasts
BNC2	Fibroblasts
COL1A2	Fibroblasts
SDK1	Fibroblasts
HS3ST3A1	Fibroblasts
VCAN	Fibroblasts
ITGA11	Fibroblasts
COL5A2	Fibroblasts
FOXP2	Fibroblasts
ALDH1B1	Fibroblasts
PRELP	Fibroblasts
GFPT2	Fibroblasts
PCDH7	Fibroblasts
DZIP1	Fibroblasts
BOC	Fibroblasts
FST	Fibroblasts
GJB2	Fibroblasts
CMYA5	Fibroblasts
VSNL1	Fibroblasts
KLK4	Fibroblasts
GLI3	Fibroblasts
NRK	Fibroblasts
SYNDIG1	Fibroblasts
FAM229B	Fibroblasts
ETV1	Fibroblasts
PTHLH	Fibroblasts
C3	Fibroblasts
SCARF2	Fibroblasts
GRIA3	Fibroblasts
SMO	Fibroblasts
RGS17	Fibroblasts
COPZ2	Fibroblasts
AZIN2	Fibroblasts
CYBRD1	Fibroblasts
PDZRN3	Fibroblasts
HMCN1	Fibroblasts
FZD1	Fibroblasts
PNMA2	Fibroblasts
KDELC1	Fibroblasts
DPYSL3	Fibroblasts
RGS22	Fibroblasts
COL6A1	Fibroblasts
OMD	Fibroblasts
SRRM3	Fibroblasts
FSTL1	Fibroblasts
ARSI	Fibroblasts
TPBG	Fibroblasts
HHIPL1	Fibroblasts
FNDC1	Fibroblasts
P4HA2	Fibroblasts
NTM	Fibroblasts
CEMIP	Fibroblasts
PLPP4	Fibroblasts
TM6SF2	Fibroblasts
LRP1	Fibroblasts
ACKR4	Fibroblasts
PRRX2	Fibroblasts
PRRX1	Fibroblasts
PTN	Fibroblasts
CLIP3	Fibroblasts
FKBP10	Fibroblasts
OLFML3	Fibroblasts
P3H4	Fibroblasts
SH3D19	Fibroblasts
CSMD2	Fibroblasts
PLAT	Fibroblasts
BEND6	Fibroblasts
KIAA1549L	Fibroblasts
COL11A1	Fibroblasts
ZNF469	Fibroblasts
CXCL12	Fibroblasts
SMCO2	Fibroblasts
MMP3	Fibroblasts
NPR2	Fibroblasts
COL10A1	Fibroblasts
PLA2R1	Fibroblasts
C5AR1	Monocytes and Macrophages
NCF2	Monocytes and Macrophages
LILRB3	Monocytes and Macrophages
NFAM1	Monocytes and Macrophages
TLR8	Monocytes and Macrophages
LRRC25	Monocytes and Macrophages
PILRA	Monocytes and Macrophages
LILRB2	Monocytes and Macrophages
MS4A7	Monocytes and Macrophages
SLC7A7	Monocytes and Macrophages
OSCAR	Monocytes and Macrophages
SIGLEC9	Monocytes and Macrophages
AIF1	Monocytes and Macrophages
CD14	Monocytes and Macrophages
STAC3	Monocytes and Macrophages
CD300LF	Monocytes and Macrophages
IGSF6	Monocytes and Macrophages
NLRC4	Monocytes and Macrophages
HCK	Monocytes and Macrophages
CD33	Monocytes and Macrophages
SPI1	Monocytes and Macrophages
LILRA6	Monocytes and Macrophages
OLR1	Monocytes and Macrophages
TLR2	Monocytes and Macrophages
CYBB	Monocytes and Macrophages
MNDA	Monocytes and Macrophages
PTPRO	Monocytes and Macrophages
LYZ	Monocytes and Macrophages
CLEC7A	Monocytes and Macrophages
FLVCR2	Monocytes and Macrophages
CD68	Monocytes and Macrophages
SIRPB2	Monocytes and Macrophages
FCGR1A	Monocytes and Macrophages
RENBP	Monocytes and Macrophages
CSF1R	Monocytes and Macrophages
CCR1	Monocytes and Macrophages
MS4A6A	Monocytes and Macrophages
IFI30	Monocytes and Macrophages
FCGR2A	Monocytes and Macrophages
SERPINA1	Monocytes and Macrophages
SLC43A2	Monocytes and Macrophages
ALOX5	Monocytes and Macrophages
CXCL8	Monocytes and Macrophages
MPP1	Monocytes and Macrophages
FCGR1B	Monocytes and Macrophages
ALDH3B1	Monocytes and Macrophages
DMXL2	Monocytes and Macrophages
PTAFR	Monocytes and Macrophages
ITGAX	Monocytes and Macrophages
CD163	Monocytes and Macrophages
TBXAS1	Monocytes and Macrophages
HCAR3	Monocytes and Macrophages
ADGRE2	Monocytes and Macrophages
SLC6A12	Monocytes and Macrophages
CXCL3	Monocytes and Macrophages
TFEC	Monocytes and Macrophages
C3AR1	Monocytes and Macrophages
SLC15A3	Monocytes and Macrophages
CLEC4A	Monocytes and Macrophages
LAIR1	Monocytes and Macrophages
CASP5	Monocytes and Macrophages
GPR84	Monocytes and Macrophages
TREM1	Monocytes and Macrophages
OSM	Monocytes and Macrophages
TNFAIP8L2	Monocytes and Macrophages
ANPEP	Monocytes and Macrophages
LST1	Monocytes and Macrophages
CLEC4E	Monocytes and Macrophages
C1QA	Monocytes and Macrophages
LILRB4	Monocytes and Macrophages
IL18	Monocytes and Macrophages
RASSF4	Monocytes and Macrophages
HCAR2	Monocytes and Macrophages
NPL	Monocytes and Macrophages
RAB20	Monocytes and Macrophages
C1QB	Monocytes and Macrophages
VSIG4	Monocytes and Macrophages
FGL2	Monocytes and Macrophages
CD86	Monocytes and Macrophages
CCRL2	Monocytes and Macrophages
EMILIN2	Monocytes and Macrophages
HK3	Monocytes and Macrophages
ITGAM	Monocytes and Macrophages
TM6SF1	Monocytes and Macrophages
KCNE1	Monocytes and Macrophages
PLBD1	Monocytes and Macrophages
HMOX1	Monocytes and Macrophages
C1QC	Monocytes and Macrophages
P2RX7	Monocytes and Macrophages
ADAMTSL4	Monocytes and Macrophages
MS4A4A	Monocytes and Macrophages
CLEC5A	Monocytes and Macrophages
SIGLEC10	Monocytes and Macrophages
SLC2A9	Monocytes and Macrophages
RTN1	Monocytes and Macrophages
CXCL16	Monocytes and Macrophages
LILRB1	Monocytes and Macrophages
MILR1	Monocytes and Macrophages
SLC31A2	Monocytes and Macrophages
SLC11A1	Monocytes and Macrophages
FPR3	Monocytes and Macrophages
SIRPA	Monocytes and Macrophages
CPVL	Monocytes and Macrophages
CARD9	Monocytes and Macrophages
PTGS1	Monocytes and Macrophages
APOC1	Monocytes and Macrophages
ARL11	Monocytes and Macrophages
SCIMP	Monocytes and Macrophages
SLAMF8	Monocytes and Macrophages
SNX10	Monocytes and Macrophages
SLC1A3	Monocytes and Macrophages
BST1	Monocytes and Macrophages
KCNMA1	Monocytes and Macrophages
TLR1	Monocytes and Macrophages
FBP1	Monocytes and Macrophages
SDS	Monocytes and Macrophages
TMEM150B	Monocytes and Macrophages
LY86	Monocytes and Macrophages
DAPK1	Monocytes and Macrophages
G0S2	Monocytes and Macrophages
C15orf48	Monocytes and Macrophages
TNFSF13B	Monocytes and Macrophages
CTSS	Monocytes and Macrophages
NAIP	Monocytes and Macrophages
TREM2	Monocytes and Macrophages
EPHB2	Monocytes and Macrophages
PIK3AP1	Monocytes and Macrophages
CLEC12A	Monocytes and Macrophages
VMO1	Monocytes and Macrophages
SLC37A2	Monocytes and Macrophages
MSR1	Monocytes and Macrophages
ACP5	Monocytes and Macrophages
HLA-DMB	Monocytes and Macrophages
MERTK	Monocytes and Macrophages
RNF130	Monocytes and Macrophages
ABCC3	Monocytes and Macrophages
LOXL3	Monocytes and Macrophages
SIGLEC1	Monocytes and Macrophages
IRF5	Monocytes and Macrophages
DOK3	Monocytes and Macrophages
IL1RN	Monocytes and Macrophages
DLEU7	Monocytes and Macrophages
SPP1	Monocytes and Macrophages
CACNA2D4	Monocytes and Macrophages
FCER1G	Monocytes and Macrophages
PLAUR	Monocytes and Macrophages
TLR4	Monocytes and Macrophages
GM2A	Monocytes and Macrophages
RNASE6	Monocytes and Macrophages
SOWAHD	Monocytes and Macrophages
MFSD1	Monocytes and Macrophages
NAGA	Monocytes and Macrophages
AMPD3	Monocytes and Macrophages
ARHGAP22	Monocytes and Macrophages
APOE	Monocytes and Macrophages
CD4	Monocytes and Macrophages
PLA2G7	Monocytes and Macrophages
CPA6	Monocytes and Macrophages
TNNI2	Monocytes and Macrophages
SLC12A5	Monocytes and Macrophages
FABP3	Monocytes and Macrophages
FPR1	Monocytes and Macrophages
ZMYND15	Monocytes and Macrophages
CXCL2	Monocytes and Macrophages
C11orf45	Monocytes and Macrophages
FMNL2	Monocytes and Macrophages
SLC8A1	Monocytes and Macrophages
ZNF804A	Monocytes and Macrophages
CSF3R	Monocytes and Macrophages
HPSE	Monocytes and Macrophages
MMP19	Monocytes and Macrophages
ADAP2	Monocytes and Macrophages
LIPA	Monocytes and Macrophages
TNFAIP2	Monocytes and Macrophages
MAFB	Monocytes and Macrophages
VNN1	Monocytes and Macrophages
CEBPA	Monocytes and Macrophages
HLA-DOA	Monocytes and Macrophages
SLC16A10	Monocytes and Macrophages
C5AR2	Monocytes and Macrophages
DPEP2	Monocytes and Macrophages
TNFSF15	Monocytes and Macrophages
BTK	Monocytes and Macrophages
ACOT11	Monocytes and Macrophages
PHACTR1	Monocytes and Macrophages
SDC3	Monocytes and Macrophages
C1orf162	Monocytes and Macrophages
PDCD1LG2	Monocytes and Macrophages
OTOA	Monocytes and Macrophages
OPRL1	Monocytes and Macrophages
TYROBP	Monocytes and Macrophages
ATP6V1B2	Monocytes and Macrophages
LHFPL2	Monocytes and Macrophages
CYP27A1	Monocytes and Macrophages
ZGLP1	Monocytes and Macrophages
PLTP	Monocytes and Macrophages
CD84	Monocytes and Macrophages
CD300C	Monocytes and Macrophages
HTRA4	Monocytes and Macrophages
ABCA1	Monocytes and Macrophages
TXK	NK cells
GNLY	NK cells
KLRD1	NK cells
TMIGD2	NK cells
SH2D1B	NK cells
IL18RAP	NK cells
CTSW	NK cells
MATK	NK cells
SLCO4C1	NK cells
NCR1	NK cells
MLC1	NK cells
PRF1	NK cells
CD244	NK cells
NKG7	NK cells
ZMAT4	NK cells
KIR3DL2	NK cells
TBX21	NK cells
KLRF1	NK cells
NCR3	NK cells
XCL2	NK cells
KLRC1	NK cells
GZMB	NK cells
PTGDR	NK cells
NCAM1	NK cells
TSPAN32	NK cells
KLRB1	NK cells
MCTP2	NK cells
RAB37	NK cells
IL2RB	NK cells
HOPX	NK cells
FCRL6	NK cells
PLAC8	NK cells
SAMD3	NK cells
TTC38	NK cells
CEP78	NK cells
CD160	NK cells
COLQ	NK cells
CD247	NK cells
GZMM	NK cells
ZBTB16	NK cells
MYBL1	NK cells
C11orf21	NK cells
CST7	NK cells
FAM169A	NK cells
TMEM71	NK cells
SYTL3	NK cells
YPEL1	NK cells
JAKMIP2	NK cells
PYHIN1	NK cells
SLFN13	NK cells
IFNL1	NK cells
KLRC2	NK cells
PRSS57	NK cells
PTPN4	NK cells
CMC1	NK cells
SPN	NK cells
CD300A	NK cells
PTGER2	NK cells
UTS2	NK cells
CLIC3	NK cells
GZMA	NK cells
CD226	NK cells
B3GNT7	NK cells
BIN2	NK cells
GOLGA8Q	NK cells
MGAM	NK cells
FSD1	NK cells
S1PR5	NK cells
KIR2DL3	NK cells
ITGB7	NK cells
CD7	NK cells
GZMH	NK cells
CHST12	NK cells
PPP2R2B	NK cells
TPH1	NK cells
LGALS9B	NK cells
NMUR1	NK cells
PIWIL1	NK cells
PDZD4	NK cells
LRRC43	NK cells
RAB29	NK cells
MYO1F	NK cells
GPR65	NK cells
PRR5L	NK cells
LGALS9C	NK cells
C1orf56	NK cells
PTPN7	NK cells
AKNA	NK cells
MYOM2	NK cells
APBA2	NK cells
CLDND2	NK cells
CAPN12	NK cells
P2RY8	NK cells
TNFSF14	NK cells
CCNJL	NK cells
HCST	NK cells
ZNF571	NK cells
ZNF600	NK cells
APMAP	NK cells
FGFBP2	NK cells
CCL5	NK cells
CCL4	NK cells
MBP	NK cells
RNF125	NK cells
DTHD1	NK cells
AKR1C3	NK cells
CCDC152	NK cells
CHST2	NK cells
ZAP70	NK cells
C1orf21	NK cells
C16orf54	NK cells
CATSPER1	NK cells
XCL1	NK cells
ELOVL6	NK cells
GHRL	NK cells
LIM2	NK cells
RUNX3	NK cells
STK26	NK cells
CXCR2	NK cells
HSH2D	NK cells
CCDC65	NK cells
DIP2A	NK cells
HPGD	NK cells
CDKN2D	NK cells
APOBEC3G	NK cells
CX3CR1	NK cells
PIP4K2A	NK cells
S1PR4	NK cells
KLRG1	NK cells
CDC42SE1	NK cells
SATB1	NK cells
INPP4A	NK cells
STAT4	NK cells
ZNF276	NK cells
SYTL1	NK cells
CCND3	NK cells
RBFOX3	NK cells
PROX2	NK cells
ATP8B4	NK cells
ADAP1	NK cells
PRKCH	NK cells
NCALD	NK cells
TMEM120B	NK cells
RNF166	NK cells
LAIR2	NK cells
TPST2	NK cells
C12orf75	NK cells
AXIN1	NK cells
USP28	NK cells
KLF12	NK cells
RHOF	NK cells
ITGAL	NK cells
TBC1D10C	NK cells
PIK3CD	NK cells
AK5	NK cells
DOK2	NK cells
AREG	NK cells
ARHGAP9	NK cells
SLC35D1	NK cells
NAP1L5	NK cells
LRRC7	NK cells
EOMES	NK cells
AOAH	NK cells
RPS6KA1	NK cells
LAT2	NK cells
NLRC3	NK cells
ARHGAP30	NK cells
INPP5D	NK cells
SPON2	NK cells
DENND2D	NK cells
SLC4A8	NK cells
TFDP2	NK cells
GK5	NK cells
ACSS1	NK cells
PVRIG	NK cells
TKTL1	NK cells
RNF168	NK cells
PLA2G6	NK cells
ABHD15	NK cells
ADRB2	NK cells
ANKRD20A2	NK cells
LYAR	NK cells
GOLGA8N	NK cells
FGD3	NK cells
TRAF3IP3	NK cells
IL27RA	NK cells
UBE2F	NK cells
FCRL3	NK cells
RASSF5	NK cells
SP4	NK cells
RHEBL1	NK cells
RASA3	NK cells
MYO1G	NK cells
ZNF578	NK cells
IL12RB1	NK cells
FAM49B	NK cells
STARD3NL	NK cells
MIB2	NK cells
VAMP2	NK cells
CDIP1	NK cells
DPEP1	PCs
IGLL5	PCs
JSRP1	PCs
MZB1	PCs
TNFRSF17	PCs
DUSP26	PCs
DERL3	PCs
SPAG4	PCs
FCRL5	PCs
NCMAP	PCs
FAM92B	PCs
JCHAIN	PCs
SMPDL3B	PCs
SCNN1B	PCs
BRSK1	PCs
MIXL1	PCs
AANAT	PCs
PRSS16	PCs
LCN8	PCs
GNB3	PCs
AMPD1	PCs
POU2AF1	PCs
C2orf88	PCs
TXNDC5	PCs
IGLL1	PCs
P2RX1	PCs
DNAAF1	PCs
MYL2	PCs
TSHR	PCs
SLC17A9	PCs
FKBP11	PCs
ZNF215	PCs
PDK1	PCs
PKHD1L1	PCs
E2F5	PCs
CD38	PCs
CEP128	PCs
GSTM2	PCs
PNOC	PCs
NUGGC	PCs
MEI1	PCs
GUCY2D	PCs
ZBP1	PCs
RASSF6	PCs
ACOXL	PCs
LRRC24	PCs
CCR2	PCs
KIF19	PCs
CPNE5	PCs
SLC38A5	PCs
KHK	PCs
ST6GALNAC4	PCs
C16orf74	PCs
SLC22A31	PCs
HBD	PCs
EAF2	PCs
TRPV3	PCs
PIM2	PCs
KNTC1	PCs
RAB30	PCs
HIST1H2BF	PCs
HSD17B8	PCs
ARSA	PCs
CD79A	PCs
TAS1R3	PCs
SEC11C	PCs
PGLYRP2	PCs
HSPA1L	PCs
FBXO16	PCs
STARD5	PCs
BEX5	PCs
HIST1H2BJ	PCs
ST6GAL1	PCs
B9D1	PCs
ITM2C	PCs
ESR1	PCs
PLPP5	PCs
SEL1L3	PCs
PRDM15	PCs
DENND5B	PCs
OLAH	PCs
LIME1	PCs
HIST1H2AG	PCs
SYNGR4	PCs
FICD	PCs
SLAMF7	PCs
TP53INP1	PCs
MANEA	PCs
CHAC1	PCs
SLC1A4	PCs
HIST1H2BC	PCs
CCDC144A	PCs
B4GALT7	PCs
TXNDC11	PCs
PRPSAP2	PCs
HLA-DOB	PCs
BFSP2	PCs
PRDX4	PCs
KCNK12	PCs
SCAMP5	PCs
CD27	PCs
GPLD1	PCs
WNT10A	PCs
ADGRG5	PCs
TUBB4A	PCs
BMP6	PCs
LMF1	PCs
PAIP2B	PCs
SEL1L	PCs
TXNDC15	PCs
ERLEC1	PCs
SLIT1	PCs
SRPRB	PCs
HIST2H2AA4	PCs
FCRL2	PCs
BSCL2	PCs
SYVN1	PCs
CRELD2	PCs
GMPPB	PCs
SSR4	PCs
XBP1	PCs
CEACAM21	PCs
SDF2L1	PCs
EXOC3L4	PCs
MRPS31	PCs
PM20D1	PCs
HIST1H2BG	PCs
TOR3A	PCs
COCH	PCs
FKBP2	PCs
HIST4H4	PCs
EIF2AK3	PCs
HIST1H2BD	PCs
LAX1	PCs
IFNAR2	PCs
TBCEL	PCs
TGFBR3L	PCs
HIST1H2AE	PCs
HSH2D	PCs
PIP5K1B	PCs
SMIM6	PCs
C11orf24	PCs
TM9SF1	PCs
GAB1	PCs
KCNA3	PCs
TXLNB	PCs
SSR3	PCs
HIST1H4D	PCs
APOM	PCs
HIST1H2BK	PCs
HIST1H1C	PCs
KLF13	PCs
CHDH	PCs
SPCS3	PCs
MCEE	PCs
HIST1H2AH	PCs
TMEM19	PCs
ZNF749	PCs
ATAD3C	PCs
ATP2A3	PCs
NUCB2	PCs
LMAN1	PCs
RHBDD1	PCs
SLC47A1	PCs
IFNLR1	PCs
ASB15	PCs
VSIG8	PCs
ESR2	PCs
CD79B	PCs
ISG20	PCs
HSPA13	PCs
PIK3CG	PCs
NME1-NME2	PCs
ETV2	PCs
C11orf80	PCs
HYI	PCs
NEB	PCs
SEC24A	PCs
HIST1H4H	PCs
TMEM182	PCs
UBE2J1	PCs
HERPUD1	PCs
A1BG	PCs
MANF	PCs
DENND6B	PCs
HIST1H2AC	PCs
STT3A	PCs
CASP10	PCs
RWDD2A	PCs
GNG7	PCs
PAOX	PCs
ANGPTL6	PCs
SPCS2	PCs
PTPRZ1	PCs
TAPBPL	PCs
FNDC3A	PCs
PREB	PCs
CREB3L2	PCs
SLC2A5	PCs
SIL1	PCs
NDUFA4L2	PVL
HEYL	PVL
LGI4	PVL
RASL12	PVL
CDH6	PVL
REM1	PVL
NOTCH3	PVL
KLHL23	PVL
PDE1A	PVL
"SPET4"	PVL
HEY2	PVL
EGFLAM	PVL
FOXS1	PVL
SSTR2	PVL
RGL3	PVL
AVPR1A	PVL
COX4I2	PVL
TBX2	PVL
RERG	PVL
ANGPT1	PVL
DAAM2	PVL
SLC38A11	PVL
FRMD3	PVL
RGS5	PVL
PLCE1	PVL
MAP3K7CL	PVL
PPP1R14A	PVL
LIN7A	PVL
PDE5A	PVL
GJC1	PVL
SLC7A2	PVL
TRPC6	PVL
NFASC	PVL
FOXL1	PVL
CACNA1H	PVL
EGFL6	PVL
FOXC2	PVL
ENPEP	PVL
FAM13C	PVL
HIGD1B	PVL
FAM162B	PVL
PRR16	PVL
NGF	PVL
MOCS1	PVL
PDGFA	PVL
MRVI1	PVL
PTGIR	PVL
ARHGEF17	PVL
PDE3A	PVL
MARK1	PVL
ATP1B2	PVL
GPRC5C	PVL
CACNB2	PVL
LINGO1	PVL
ISYNA1	PVL
TPPP3	PVL
EBF2	PVL
ARHGAP42	PVL
ITGA7	PVL
RNF152	PVL
SOX5	PVL
OLFML2A	PVL
CSPG4	PVL
EDNRA	PVL
SYNPO2	PVL
EPS8	PVL
PLN	PVL
ACAN	PVL
NMNAT2	PVL
KCNJ8	PVL
SATB2	PVL
ADGRA2	PVL
CCDC102B	PVL
RBPMS2	PVL
SERPINI1	PVL
KCNE4	PVL
FBXL13	PVL
CSRNP3	PVL
NEURL1B	PVL
HSPB2	PVL
PARM1	PVL
SOD3	PVL
DACT3	PVL
OR51E1	PVL
ABCC9	PVL
PGF	PVL
PLEKHH3	PVL
PALM2-AKAP2	PVL
GUCY1A2	PVL
ID4	PVL
GCK	PVL
EBF1	PVL
POPDC2	PVL
FRZB	PVL
CCL26	PVL
NDRG2	PVL
C1QTNF1	PVL
EPHA3	PVL
SEMA5B	PVL
NCKAP5	PVL
NTRK2	PVL
CPE	PVL
RYR2	PVL
CHN1	PVL
PLXDC1	PVL
MAP2	PVL
PLAC9	PVL
AJUBA	PVL
FXYD1	PVL
COL18A1	PVL
TNS1	PVL
MYLK	PVL
NRXN2	PVL
PDGFRB	PVL
MAP1B	PVL
SIX1	PVL
EFHD1	PVL
RBM20	PVL
DLX5	PVL
JAG1	PVL
VASN	PVL
HTR1F	PVL
NR2F2	PVL
ADCY3	PVL
NRARP	PVL
ADIRF	PVL
ARHGAP44	PVL
NRIP2	PVL
SLC26A10	PVL
NFATC4	PVL
DPY19L2	PVL
PPP1R12B	PVL
INAFM1	PVL
ANO1	PVL
PPP1R3C	PVL
LYPD1	PVL
PRRT2	PVL
TMEM74B	PVL
DGKB	PVL
LGALSL	PVL
PTK2	PVL
C11orf96	PVL
CLTCL1	PVL
ARHGEF25	PVL
CACNA2D1	PVL
AFAP1L2	PVL
STOX1	PVL
PTP4A3	PVL
LMOD1	PVL
RASD2	PVL
CAP2	PVL
DMD	PVL
RAB6B	PVL
RTN4RL1	PVL
TINAGL1	PVL
DNALI1	PVL
ZP1	PVL
RCAN2	PVL
RAB6C	PVL
EDNRB	PVL
PCDH18	PVL
CDK18	PVL
CSRP2	PVL
KLLN	PVL
PYGM	PVL
KANK2	PVL
FAT1	PVL
RASL11A	PVL
ACTA2	PVL
ADAMTS4	PVL
CAMK2N1	PVL
SLIT3	PVL
ITGA1	PVL
CCR10	PVL
LZTS1	PVL
RARB	PVL
SYNM	PVL
MYOM1	PVL
ATP1A2	PVL
PRKG1	PVL
MYO1B	PVL
GRID1	PVL
GJA4	PVL
SOBP	PVL
ADAMTS10	PVL
NAALAD2	PVL
S1PR3	PVL
LRRC32	PVL
MYL4	PVL
TRNP1	PVL
FOXL2	PVL
EHD2	PVL
COL14A1	PVL
DKK3	PVL
CLEC18A	PVL
ELMOD1	PVL
CDC14B	PVL
S100A3	PVL
CRYAB	PVL
FBLIM1	PVL
CD28	T cells CD4
MAL	T cells CD4
ICOS	T cells CD4
SPOCK2	T cells CD4
CCR4	T cells CD4
CCR6	T cells CD4
TNFRSF25	T cells CD4
CD5	T cells CD4
ITK	T cells CD4
PDE3B	T cells CD4
P2RY10	T cells CD4
PBX4	T cells CD4
TESPA1	T cells CD4
FAAH2	T cells CD4
RAB33A	T cells CD4
CD6	T cells CD4
HPCAL4	T cells CD4
LTB	T cells CD4
SLAMF1	T cells CD4
BATF	T cells CD4
CD3D	T cells CD4
CD3E	T cells CD4
IL7R	T cells CD4
BCL11B	T cells CD4
PASK	T cells CD4
LAT	T cells CD4
CAMK4	T cells CD4
SLAIN1	T cells CD4
CD40LG	T cells CD4
CD2	T cells CD4
TNIK	T cells CD4
RCAN3	T cells CD4
TRABD2A	T cells CD4
CLEC2D	T cells CD4
DGKA	T cells CD4
DUSP16	T cells CD4
PBXIP1	T cells CD4
LEF1	T cells CD4
ZC3H12D	T cells CD4
PIK3IP1	T cells CD4
TBC1D4	T cells CD4
FBLN7	T cells CD4
FAM122C	T cells CD4
FLT3LG	T cells CD4
RASGRP1	T cells CD4
TRAT1	T cells CD4
CD3G	T cells CD4
TNFSF8	T cells CD4
ARNTL	T cells CD4
SAMSN1	T cells CD4
UBASH3A	T cells CD4
LINS1	T cells CD4
SKAP1	T cells CD4
RORA	T cells CD4
PRKCQ	T cells CD4
IPCEF1	T cells CD4
RLN1	T cells CD4
ZNF101	T cells CD4
TCAF2	T cells CD4
LCK	T cells CD4
RHOH	T cells CD4
TTC39C	T cells CD4
SH2D2A	T cells CD4
THEM4	T cells CD4
BIRC3	T cells CD4
CDC14A	T cells CD4
HNRNPLL	T cells CD4
PGAP1	T cells CD4
FAS	T cells CD4
LEPROTL1	T cells CD4
SIT1	T cells CD4
CYTIP	T cells CD4
IKZF1	T cells CD4
SUSD3	T cells CD4
PCED1B	T cells CD4
PLAGL2	T cells CD4
DUSP4	T cells CD4
STAT4	T cells CD4
CEP120	T cells CD4
SH2D1A	T cells CD4
AP3M2	T cells CD4
TNFAIP3	T cells CD4
AGAP2	T cells CD4
MLLT3	T cells CD4
HAUS3	T cells CD4
MFHAS1	T cells CD4
FYN	T cells CD4
ZNF831	T cells CD4
IL32	T cells CD4
GATA3	T cells CD4
JADE2	T cells CD4
DEF6	T cells CD4
PHTF2	T cells CD4
ITM2A	T cells CD4
IL21R	T cells CD4
RAPGEF6	T cells CD4
SC5D	T cells CD4
CDC42SE2	T cells CD4
CHGB	T cells CD4
STAMBPL1	T cells CD4
CDKN1B	T cells CD4
RHBDD2	T cells CD4
CREM	T cells CD4
ABCC1	T cells CD4
IL2RG	T cells CD4
CTLA4	T cells CD4
ZBTB25	T cells CD4
TANK	T cells CD4
FAM184A	T cells CD4
STK4	T cells CD4
SIRPG	T cells CD4
STK17B	T cells CD4
STAT5B	T cells CD4
PARD6A	T cells CD4
GNG2	T cells CD4
ADTRP	T cells CD4
IL18R1	T cells CD4
HELB	T cells CD4
EMB	T cells CD4
JAK3	T cells CD4
ZNF280C	T cells CD4
CD27	T cells CD4
TNFAIP8	T cells CD4
SFXN1	T cells CD4
ACAP1	T cells CD4
"SEPT1"	T cells CD4
"SEPT6"	T cells CD4
PPP1R2	T cells CD4
PAG1	T cells CD4
LPAR2	T cells CD4
TMC8	T cells CD4
ARHGAP15	T cells CD4
IL23A	T cells CD4
CXCR3	T cells CD4
CLYBL	T cells CD4
NR3C1	T cells CD4
FXYD2	T cells CD4
TRAF3	T cells CD4
PTPRC	T cells CD4
TNFRSF1B	T cells CD4
CNOT6L	T cells CD4
SGTB	T cells CD4
TLK1	T cells CD4
FAM129A	T cells CD4
TIGIT	T cells CD4
CHST7	T cells CD4
TBCC	T cells CD4
CCNH	T cells CD4
GPRIN3	T cells CD4
IL12RB1	T cells CD4
NUP210	T cells CD4
ITPRIPL1	T cells CD4
TOX2	T cells CD4
FCHSD1	T cells CD4
RGCC	T cells CD4
MAP4K1	T cells CD4
KLHL28	T cells CD4
TRAF1	T cells CD4
ARID5B	T cells CD4
RGL4	T cells CD4
RSBN1	T cells CD4
SMCHD1	T cells CD4
BCL2	T cells CD4
ELF1	T cells CD4
RTKN2	T cells CD4
PCYOX1L	T cells CD4
CXCR4	T cells CD4
FAM102A	T cells CD4
FAM107B	T cells CD4
TRAF3IP3	T cells CD4
RNF19A	T cells CD4
OCIAD2	T cells CD4
CRADD	T cells CD4
STK17A	T cells CD4
SARAF	T cells CD4
CASP8	T cells CD4
HS3ST3B1	T cells CD4
FAM53B	T cells CD4
PDCD4	T cells CD4
FAM118A	T cells CD4
EML4	T cells CD4
LPIN2	T cells CD4
G3BP2	T cells CD4
SFI1	T cells CD4
MPZL3	T cells CD4
PRDM1	T cells CD4
UXS1	T cells CD4
CD96	T cells CD4
PPP1R3F	T cells CD4
CUL9	T cells CD4
ZFYVE28	T cells CD4
CD52	T cells CD4
TMC6	T cells CD4
CYFIP2	T cells CD4
ARAP2	T cells CD4
RHOF	T cells CD4
VSIG1	T cells CD4
ARID5A	T cells CD4
NELL2	T cells CD4
[truncated: 201 more rows]
