# Supplementary material for: Thor: a platform for cell-level investigation of spatial transcriptomics and histology
Source: Nat Commun. 2025 Aug 5;16:7178. doi: 10.1038/s41467-025-62593-1 (PMC12325965; doi:10.1038/s41467-025-62593-1)
Supplement: Supplementary file 7 — Source Data [file 41467_2025_62593_MOESM7_ESM.xlsx]

## Sheet: Fig.2
Figure 2b. Mean expression (lognormalized) of genes in each cluster																Figure 2c. Quantitative comparision bewteen Thor and other methods in breast cancer data.
Xenium expression								Thor expression								gene	CW-SSIM (pixel)
	DCIS #1	DCIS #2	Immune	Invasive Tumor	Myoepithelial	Stromal			DCIS #1	DCIS #2	Immune	Invasive Tumor	Myoepithelial	Stromal			Thor	iStar	BayesSpace	TESLA
FBLIM1	0.25601	0.315923	0.579196	0.187452	1.66222	1.9583		FBLIM1	0.179355	0.174006	0.440418	0.11944	0.476239	0.454118		ABCC11	0.719761	0.586853	0.644684	0.560822
C1QA	0.133663	0.219943	1.27024	0.10459	0.223948	0.819306		C1QA	0.715537	0.855522	2.03949	0.834463	1.15614	1.86354		ACTA2	0.73725	0.588407	0.65036	0.60183
C1QC	0.268538	0.388604	1.54875	0.181891	0.398419	0.821541		C1QC	0.792296	0.8603	1.79738	0.785393	1.1354	1.65952		ACTG2	0.693789	0.594008	0.683976	0.647027
TRAPPC3	3.0009	1.717	1.64876	2.17271	2.62908	2.18299		TRAPPC3	1.00979	0.689855	0.748772	0.586234	1.01819	0.762302		ADAM9	0.739363	0.580346	0.640348	0.595762
SMAP2	1.40656	0.689826	2.55383	1.0261	0.607366	0.957544		SMAP2	0.365869	0.315026	0.821004	0.26913	0.451185	0.63308		ADGRE5	0.731257	0.574575	0.635518	0.579375
TACSTD2	6.06775	4.81195	0.875163	4.83059	5.65362	1.27544		TACSTD2	2.16027	1.46575	0.717751	0.919172	1.91443	0.891956		ADH1B	0.697324	0.591308	0.643768	0.554082
CTH	0.208205	0.0823447	0.0948576	0.109246	0.108096	0.152689		CTH	0.115866	0.0694496	0.111542	0.0625061	0.100769	0.0939267		ADIPOQ	0.632617	0.579772	0.587392	0.529413
CLCA2	0.072475	0.0872424	0.0368645	0.0451414	0.442285	0.0450683		CLCA2	0.0441445	0.0665122	0.0652105	0.0295659	0.192387	0.0675028		AGR3	0.682868	0.587224	0.604463	0.519951
TENT5C	1.20511	2.73364	1.45376	3.63343	0.83362	0.820231		TENT5C	0.211874	0.846194	0.772578	0.833279	0.446908	0.71137		AHSP	0.620008	0.761999	0.582619	0.536016
RORC	0.345997	0.36902	0.1941	0.433397	0.284545	0.115179		RORC	0.243631	0.26827	0.15514	0.221878	0.213715	0.141775		AIF1	0.733162	0.54989	0.6246	0.602704
S100A8	0.0877265	0.0746515	0.0966457	0.0169994	0.351688	0.0857815		S100A8	0.185475	0.134812	0.165709	0.0600339	0.326982	0.177405		AKR1C3	0.666142	0.594994	0.615749	0.529266
S100A4	0.509105	0.39285	3.04313	0.253497	0.940831	2.20297		S100A4	0.51384	0.565272	1.47768	0.388136	0.986574	1.2355		ALDH1A3	0.690254	0.585544	0.61176	0.55382
S100A14	4.4132	3.7201	0.753684	3.52914	3.25462	1.05952		S100A14	2.1266	1.88911	0.791841	1.46494	1.80664	0.983722		ANKRD28	0.71691	0.560129	0.605114	0.57013
CD1C	0.035367	0.0398235	0.442364	0.022269	0.0918015	0.201192		CD1C	0.0864046	0.087067	0.351505	0.0637198	0.173108	0.276374		ANKRD29	0.68745	0.577075	0.632027	0.548142
MNDA	0.128394	0.172775	1.19078	0.0775595	0.330984	0.551122		MNDA	0.157239	0.180955	0.606486	0.120957	0.364414	0.471539		ANKRD30A	0.727642	0.567068	0.679258	0.605404
FCER1A	0.0336581	0.039276	0.482218	0.0207762	0.0794647	0.277921		FCER1A	0.108015	0.100594	0.551504	0.0697432	0.284693	0.475288		APOBEC3A	0.63127	0.714933	0.579514	0.551634
SLAMF1	0.0950919	0.106936	1.24804	0.0829594	0.0841358	0.261728		SLAMF1	0.0471787	0.0748131	0.377131	0.0619263	0.0957613	0.21633		APOC1	0.70957	0.607814	0.65043	0.582773
SLAMF7	0.0874376	0.119555	1.52563	0.0522137	0.171569	0.451434		SLAMF7	0.0942338	0.110565	0.463238	0.0762472	0.198372	0.347282		AQP1	0.717244	0.551276	0.637048	0.567101
FCER1G	0.530207	0.844739	2.64142	0.490962	0.853873	1.65459		FCER1G	0.472546	0.481394	1.00928	0.401764	0.689469	0.912921		AQP3	0.68559	0.585899	0.603431	0.552122
FCGR3A	0.187489	0.343634	1.01522	0.156214	0.325164	0.633692		FCGR3A	0.336555	0.438338	0.675782	0.403363	0.520256	0.655308		AR	0.725416	0.579453	0.644522	0.56423
CD247	0.0281255	0.0705858	1.39226	0.0719493	0.0640475	0.239009		CD247	0.0435486	0.0760816	0.359674	0.0669909	0.0898687	0.208554		AVPR1A	0.657051	0.569332	0.59325	0.528849
DPT	0.0493698	0.156363	0.85596	0.067946	0.122166	1.36929		DPT	0.109971	0.144175	0.613779	0.117761	0.280771	0.578638		BACE2	0.730296	0.567802	0.643206	0.605346
SELL	0.0459304	0.088797	1.39179	0.0572211	0.0720912	0.395168		SELL	0.0647318	0.142324	0.729432	0.109041	0.18429	0.431329		BANK1	0.681981	0.598815	0.600654	0.55807
PTPRC	0.181576	0.344071	4.5327	0.184298	0.39437	1.01215		PTPRC	0.086173	0.134216	0.624464	0.101819	0.195573	0.389006		BASP1	0.739195	0.5767	0.649309	0.604357
ELF3	2.81035	2.21802	0.183475	2.92262	1.38784	0.244819		ELF3	2.0769	1.85811	0.844282	1.84439	1.6258	1.0135		C15orf48	0.665979	0.795141	0.629987	0.543856
PIGR	0.0990432	0.0459414	0.0305972	0.0189739	0.492766	0.0220094		PIGR	0.130488	0.048524	0.0621076	0.0247116	0.195766	0.0597177		C1QA	0.706556	0.528689	0.609333	0.566383
CENPF	0.806454	1.01257	0.245629	2.00045	0.356405	0.322908		CENPF	0.495077	0.860331	0.3956	1.10267	0.403315	0.429119		C1QC	0.710958	0.528806	0.616061	0.573072
ENAH	2.35257	3.34086	1.17628	4.13403	3.10959	2.90845		ENAH	1.12306	1.81949	1.27017	1.87126	1.71982	1.43629		C2orf42	0.6794	0.584516	0.646344	0.534763
SH3YL1	2.9886	2.07811	0.89028	3.1069	2.00316	1.21589		SH3YL1	0.963377	0.868478	0.436229	0.955554	0.667826	0.492603		C5orf46	0.650367	0.840074	0.599242	0.535854
FAM49A	0.0622301	0.111438	0.637875	0.0560214	0.378456	0.651152		FAM49A	0.084457	0.107143	0.385078	0.069726	0.197452	0.294562		C6orf132	0.698276	0.556243	0.599763	0.551529
PTRHD1	1.00641	1.04602	0.592401	1.70415	0.594703	0.705817		PTRHD1	0.404119	0.524292	0.401796	0.672865	0.379122	0.38602		CAV1	0.728002	0.563834	0.636087	0.58537
SLC5A6	2.59452	1.74063	0.452435	2.39145	1.752	0.6571		SLC5A6	0.799927	0.637416	0.32809	0.622602	0.686586	0.396753		CAVIN2	0.66138	0.564432	0.587609	0.524432
EPCAM	5.65101	5.40732	1.25724	6.01531	4.10487	1.66977		EPCAM	2.09201	2.27135	1.07325	2.46694	1.71176	1.26834		CCDC6	0.738928	0.558017	0.649518	0.604816
PELI1	0.391161	0.675445	0.832628	0.958676	0.840448	1.17653		PELI1	0.380618	0.676749	0.823804	0.64638	0.705054	0.763858		CCDC80	0.734606	0.56001	0.645098	0.591448
LGALSL	0.471696	0.492875	0.21818	0.65355	0.530093	0.636701		LGALSL	0.235668	0.360646	0.273483	0.379746	0.373216	0.316076		CCL20	0.635669	0.909316	0.59712	0.527262
C2orf42	0.262188	0.302682	0.268973	0.469166	0.236584	0.336063		C2orf42	0.249082	0.338903	0.341998	0.313601	0.339194	0.312795		CCL5	0.713228	0.552826	0.620248	0.569797
ACTG2	3.33476	2.83106	2.82346	3.38993	4.15702	3.09023		ACTG2	0.693214	0.320539	0.283677	0.0684213	0.951626	0.366644		CCL8	0.661805	0.596131	0.611133	0.544765
GNLY	0.0126059	0.0222251	0.128887	0.0214072	0.0173885	0.0799333		GNLY	0.0595891	0.0799585	0.313956	0.0652269	0.104159	0.189915		CCND1	0.739488	0.559965	0.6544	0.609417
CD8A	0.224846	0.203897	1.58834	0.204619	0.284109	0.576646		CD8A	0.0700377	0.106923	0.370577	0.0831062	0.168972	0.255964		CCPG1	0.739379	0.563032	0.619659	0.590255
DUSP2	0.0413159	0.114721	0.4123	0.205875	0.196596	0.124955		DUSP2	0.051398	0.084838	0.291395	0.0787749	0.10883	0.192317		CCR7	0.698051	0.592993	0.625201	0.552887
CXCR4	0.349438	1.11026	4.67317	1.87397	0.663458	1.68195		CXCR4	0.31462	0.693086	1.71646	0.765072	0.773493	1.33678		CD14	0.718103	0.546992	0.62873	0.57798
ZEB2	0.326428	0.654438	3.283	0.343232	1.17459	4.18263		ZEB2	0.34752	0.438661	1.25877	0.367395	0.755101	1.11153		CD163	0.716871	0.546117	0.626848	0.577963
CYTIP	0.227687	0.138943	2.98197	0.127092	0.219349	0.506225		CYTIP	0.167357	0.235855	0.944647	0.178743	0.379103	0.645877		CD19	0.654912	0.652049	0.579299	0.550019
NOSTRIN	0.163156	0.334552	0.090533	0.10094	0.244924	0.897862		NOSTRIN	0.138389	0.265143	0.311299	0.149463	0.294057	0.28276		CD1C	0.660038	0.587427	0.584586	0.534275
HOXD9	0.0157974	0.0299402	0.0754091	0.0229052	0.0316976	0.832305		HOXD9	0.0814428	0.0993127	0.209904	0.0794749	0.162594	0.194186		CD247	0.715458	0.611033	0.650388	0.58325
HOXD8	1.71623	0.761583	0.420185	1.01881	0.523368	1.74918		HOXD8	0.653512	0.320595	0.302088	0.316837	0.37153	0.330934		CD27	0.687915	0.562398	0.604483	0.53171
CAVIN2	0.0327388	0.0567768	0.117704	0.0371294	0.106003	0.741119		CAVIN2	0.121514	0.169145	0.446053	0.162558	0.217887	0.461069		CD274	0.654238	0.587265	0.596313	0.525194
CTLA4	0.026811	0.0416675	0.814554	0.0258339	0.0585748	0.230778		CTLA4	0.0538698	0.0480905	0.224616	0.0434706	0.0705894	0.1358		CD3D	0.706332	0.579446	0.646868	0.561649
TUBA4A	1.98689	1.20911	1.756	1.7676	1.73117	1.3606		TUBA4A	0.437289	0.143306	0.358041	0.0768471	0.375779	0.263778		CD3E	0.735636	0.588675	0.656077	0.585241
CCL20	0.0167234	0.0155871	0.121914	0.0142838	0.0453737	0.0258864		CCL20	0.0593491	0.0560824	0.0973728	0.0396166	0.102342	0.0706397		CD3G	0.711597	0.60482	0.636023	0.575377
ITM2C	0.540031	0.73213	2.19645	0.873894	1.285	1.97624		ITM2C	0.47908	0.609756	1.45911	0.470413	0.956685	1.31747		CD4	0.737762	0.553936	0.654387	0.60498
MLPH	5.03416	4.25399	0.61366	5.09221	1.88587	0.884042		MLPH	2.48574	2.37945	1.10066	2.45825	1.77912	1.31832		CD68	0.730065	0.576084	0.653748	0.615702
PDCD1	0.00153384	0.00379464	0.0343251	0.0024126	0.00309543	0.00630758		PDCD1	0.0634128	0.0664381	0.1877	0.0628532	0.0694456	0.123176		CD69	0.715109	0.584985	0.621298	0.569051
OXTR	0.299015	0.226627	0.0545096	0.354396	0.693373	0.181903		OXTR	0.150042	0.11699	0.0754042	0.0778696	0.159404	0.0968765		CD79A	0.656511	0.543433	0.57923	0.535339
TIMP4	0.0957099	0.0756508	0.0999579	0.0608924	0.0502154	0.313349		TIMP4	0.125665	0.102887	0.178104	0.099319	0.123305	0.171138		CD79B	0.632673	0.552816	0.565047	0.505588
PPARG	0.440735	0.422222	0.496366	0.590029	0.233102	1.47578		PPARG	0.196954	0.322879	0.476799	0.369558	0.294429	0.498323		CD80	0.656161	0.627645	0.603034	0.521276
ANKRD28	1.03515	0.623349	0.610985	0.995385	0.720739	0.988827		ANKRD28	0.723021	0.524001	0.594118	0.589932	0.616784	0.602923		CD83	0.702345	0.592839	0.622636	0.562085
CX3CR1	0.0817898	0.0696434	0.461399	0.0493684	0.159643	0.234816		CX3CR1	0.159371	0.100921	0.299243	0.0736245	0.235138	0.260159		CD86	0.714831	0.609777	0.620397	0.567637
QARS	3.42721	2.13818	1.39521	3.19942	1.86347	1.95795		QARS	1.99507	1.43282	1.28288	1.60005	1.54023	1.34181		CD8A	0.714464	0.586429	0.634151	0.575215
FLNB	4.39893	2.88191	1.26169	3.45793	3.20499	2.47531		FLNB	1.39202	0.921566	0.625353	0.754018	1.14165	0.692211		CD9	0.733048	0.534803	0.647963	0.591203
CCDC80	0.25712	0.628394	2.9046	0.268925	1.17471	4.29258		CCDC80	0.634726	0.650334	1.91679	0.495159	1.29488	1.93533		CD93	0.717445	0.564583	0.635338	0.572949
TIGIT	0.0314179	0.0383946	0.527639	0.0259661	0.0338681	0.104188		TIGIT	0.0340009	0.0447644	0.262819	0.0355145	0.0685765	0.145544		CDC42EP1	0.684803	0.572574	0.591881	0.535959
CD80	0.0233511	0.0346663	0.219812	0.0318364	0.0544244	0.0726515		CD80	0.0540201	0.0593646	0.180704	0.0401457	0.0897069	0.109223		CDH1	0.73906	0.553828	0.653822	0.578395
CD86	0.150781	0.21556	1.18762	0.11489	0.267869	0.492145		CD86	0.119611	0.14605	0.433013	0.111501	0.200225	0.317761		CEACAM6	0.730563	0.580757	0.660372	0.599983
MYLK	1.15508	0.656907	0.834781	0.178661	4.58488	2.69156		MYLK	0.998256	0.669335	0.920915	0.242963	1.66162	1.0218		CEACAM8	0.66952	0.712667	0.618462	0.596647
CPA3	0.0359342	0.127631	0.154069	0.0309294	0.0605916	0.203624		CPA3	0.145608	0.207751	0.513206	0.148273	0.269759	0.493342		CENPF	0.706437	0.604788	0.623093	0.556734
ADIPOQ	0.0174977	0.0253967	0.0636988	0.0176733	0.0181268	0.0912914		ADIPOQ	0.0758571	0.088825	0.145819	0.0872764	0.0886195	0.163829		CLCA2	0.648333	0.768077	0.593486	0.538646
LRRC15	0.0443218	0.152055	0.478852	0.0497001	0.239594	1.27469		LRRC15	0.185709	0.204042	0.574857	0.160617	0.481883	0.60484		CLDN4	0.718734	0.544685	0.628173	0.557482
RHOH	2.82882	1.36619	1.21558	2.47879	0.631095	0.557726		RHOH	1.12546	0.663215	0.674956	0.762251	0.617294	0.562254		CLDN5	0.62926	0.523702	0.573014	0.501614
OCIAD2	1.421	1.32309	0.606871	1.68669	1.14752	0.549472		OCIAD2	0.729384	0.737555	0.457419	0.676454	0.668348	0.437761		CLEC14A	0.68326	0.569302	0.603207	0.536888
PDGFRA	0.263824	0.367837	1.33416	0.130436	1.45493	2.9172		PDGFRA	0.225113	0.247448	0.853813	0.179519	0.52757	0.83074		CLEC9A	0.635631	0.810429	0.587149	0.559374
KIT	0.162654	0.074993	0.247308	0.0367893	1.07005	0.350515		KIT	0.149967	0.114677	0.284198	0.068627	0.391249	0.277406		CLECL1	0.664257	0.598098	0.613601	0.541538
KDR	0.136761	0.136323	0.195553	0.120181	0.170619	1.47936		KDR	0.178514	0.36687	0.425722	0.513174	0.285795	0.437872		CLIC6	0.647603	0.683056	0.627022	0.540459
OPRPN	0.178649	0.0218843	0.0969185	0.0187487	0.443296	0.135299		OPRPN	0.20715	0.0597177	0.130009	0.0425037	0.305476	0.147692		CPA3	0.642441	0.538357	0.581675	0.512123
CXCL5	0.0249312	0.0325694	0.0372114	0.0289648	0.0937256	0.0422256		CXCL5	0.0354562	0.0443005	0.0426542	0.0281741	0.0666998	0.0397308		CRHBP	0.611836	0.805244	0.571156	0.513633
ADH1B	0.0706572	0.0863897	0.603574	0.0644868	0.0647613	1.08331		ADH1B	0.061296	0.0603299	0.266904	0.0426416	0.12826	0.288846		CRISPLD2	0.723968	0.562183	0.649502	0.603561
BANK1	0.0333975	0.0534445	0.652088	0.0393409	0.0482125	0.193634		BANK1	0.0259188	0.036558	0.286697	0.0297951	0.0518258	0.139376		CSF3	0.628314	0.88239	0.595816	0.543516
TIFA	0.756486	0.45583	0.844848	0.682714	0.831431	0.449946		TIFA	0.248805	0.200076	0.409206	0.158736	0.33136	0.310345		CTH	0.657932	0.662889	0.600684	0.531134
USP53	2.91155	2.3889	0.840563	3.31346	1.74457	1.23523		USP53	1.23718	1.10699	0.655003	1.19195	0.90549	0.711495		CTLA4	0.688551	0.604071	0.619115	0.55875
UCP1	0.00761071	0.0115078	0.0131859	0.00762627	0.00737387	0.0185611		UCP1	0.0445357	0.0432113	0.0635458	0.0434253	0.0441222	0.0524974		CTSG	0.626364	0.566952	0.579068	0.510786
BASP1	0.395179	1.66937	2.28764	2.70229	0.870534	2.73065		BASP1	0.265573	0.902909	1.29477	1.16464	0.716258	1.23084		CTTN	0.739507	0.58184	0.648111	0.605871
IL7R	0.094058	0.171567	3.20032	0.119492	0.215946	0.936118		IL7R	0.13523	0.361564	1.39702	0.305661	0.453358	0.915152		CX3CR1	0.676299	0.58673	0.589472	0.541045
ESM1	0.0281118	0.0602899	0.0733925	0.0564197	0.0501023	0.440062		ESM1	0.115773	0.233313	0.181162	0.357622	0.139008	0.186263		CXCL12	0.737382	0.562735	0.650399	0.592808
GZMK	0.00289325	0.00421453	0.0600854	0.00385997	0.00156294	0.0228447		GZMK	0.0385848	0.058839	0.347866	0.0498907	0.0821857	0.19901		CXCL16	0.723557	0.568845	0.630305	0.574982
GZMA	0.053507	0.0707505	1.39196	0.0502103	0.0919488	0.288604		GZMA	0.082047	0.0948452	0.407473	0.0748475	0.156825	0.266612		CXCL5	0.64181	0.846673	0.595958	0.579276
CRHBP	0.00103214	0.00325607	0.00321417	0.00139007	0.000491649	0.00490485		CRHBP	0.0636245	0.0643742	0.104249	0.0609002	0.0736549	0.0823009		CXCR4	0.744823	0.557939	0.651918	0.598405
TCF7	0.155493	0.070272	1.10694	0.0366391	0.919519	0.374394		TCF7	0.183854	0.110312	0.521121	0.0666197	0.286063	0.321046		CYP1A1	0.639471	0.874558	0.597029	0.580676
SEC24A	3.06072	2.09309	1.27232	2.69264	1.48833	1.62406		SEC24A	0.910533	0.82212	0.667433	0.807026	0.689871	0.681262		CYTIP	0.738204	0.569518	0.651418	0.590898
MZB1	2.88889	0.463948	0.786449	0.522466	0.375576	0.294735		MZB1	1.88621	0.599388	1.11243	0.373623	1.05522	1.05833		DAPK3	0.670955	0.557966	0.585247	0.527522
CD14	0.576396	0.394054	1.39047	0.244772	0.582684	0.834874		CD14	0.494399	0.425734	1.14843	0.365407	0.69437	1.1258		DERL3	0.640647	0.519631	0.575208	0.514765
LARS	3.35831	2.33456	1.67991	3.35894	1.9447	2.13943		LARS	1.4542	1.14353	0.946708	1.2199	1.12784	0.959339		DMKN	0.681587	0.581721	0.613336	0.535522
C5orf46	0.0816626	0.0535746	0.0527305	0.0192091	0.96381	0.114158		C5orf46	0.169698	0.105212	0.109273	0.0348336	0.361478	0.116754		DNAAF1	0.640557	0.619408	0.603778	0.527424
PDGFRB	0.165125	0.453118	1.21097	0.190845	0.982581	3.94704		PDGFRB	0.334142	0.555131	1.2234	0.533825	0.987359	1.26956		DNTTIP1	0.728533	0.575478	0.622835	0.57335
HAVCR2	0.238349	0.292795	1.15016	0.138397	0.32604	0.36483		HAVCR2	0.29473	0.302291	0.549575	0.241329	0.414422	0.482053		DPT	0.714664	0.563398	0.640407	0.561373
SERPINB9	0.940912	1.0428	2.1191	0.982524	0.831993	1.57145		SERPINB9	0.23077	0.32491	0.698358	0.230408	0.4483	0.535698		DSC2	0.731979	0.592742	0.671414	0.583768
TUBB2B	0.903584	0.773044	0.203023	0.694939	1.06313	0.302744		TUBB2B	0.186935	0.0557262	0.0782143	0.0305109	0.202817	0.077792		DSP	0.730826	0.555014	0.653659	0.572159
LY86	0.0297624	0.0736077	0.425808	0.0321808	0.0781323	0.149532		LY86	0.0842108	0.120313	0.324593	0.102866	0.154073	0.247522		DST	0.741784	0.584344	0.650947	0.590603
DSP	4.03596	3.40109	0.545238	3.70511	4.31145	0.897973		DSP	1.83284	1.7763	0.866338	1.50241	1.89575	1.03986		DUSP2	0.679246	0.579964	0.59224	0.533179
TFAP2A	3.12424	1.68844	0.436287	2.24401	1.38078	0.654301		TFAP2A	1.79628	1.17022	0.529359	1.19877	1.12955	0.674509		DUSP5	0.725558	0.57479	0.622395	0.573834
EDN1	0.0558564	0.0765202	0.0575629	0.0261551	0.366853	0.391466		EDN1	0.168206	0.117981	0.265809	0.0721582	0.299161	0.280291		EDN1	0.648486	0.564021	0.60144	0.512615
CD83	0.107343	0.197536	0.696462	0.231042	0.24413	0.2532		CD83	0.0791389	0.105617	0.277287	0.088282	0.163574	0.179458		EDNRB	0.701222	0.60474	0.641712	0.558232
LTB	0.0163599	0.02579	0.936598	0.0170581	0.0296653	0.159519		LTB	0.0889759	0.18591	0.97683	0.128914	0.277599	0.609395		EGFL7	0.642048	0.517325	0.571003	0.505026
AIF1	0.342641	0.542591	2.50955	0.290825	0.688639	1.53723		AIF1	0.343988	0.44947	1.10548	0.382028	0.669066	0.930851		EGFR	0.724778	0.57606	0.663256	0.585858
HMGA1	2.01183	1.78544	1.44963	2.75304	1.28217	1.04326		HMGA1	0.465452	0.541467	0.382275	0.688526	0.332704	0.36847		EIF4EBP1	0.70632	0.577515	0.601693	0.560335
SRPK1	2.41559	1.65958	1.11363	2.26135	1.45627	1.18882		SRPK1	1.11491	0.966408	0.648606	0.978267	0.879339	0.650329		ELF3	0.708613	0.532643	0.624115	0.550552
PIM1	0.219976	0.282966	1.2407	0.292216	0.562349	1.09508		PIM1	0.218688	0.242699	0.673613	0.18165	0.447276	0.563303		ELF5	0.659956	0.561134	0.613861	0.535684
C6orf132	1.47088	0.90987	0.0974291	1.1314	0.74536	0.168478		C6orf132	0.965032	0.629007	0.258882	0.525568	0.655833	0.328318		ENAH	0.738123	0.563226	0.64874	0.606669
DST	3.79977	3.02309	1.41919	4.11071	5.25014	3.3137		DST	1.47522	1.2926	1.01347	1.17494	1.70634	1.17458		EPCAM	0.729839	0.553366	0.664117	0.596511
PRDM1	0.11499	0.174615	2.00077	0.100969	0.45481	1.38791		PRDM1	0.288623	0.361143	1.17533	0.285273	0.681708	0.957286		ERBB2	0.730452	0.58436	0.65275	0.615753
ESR1	1.85031	1.04088	0.264682	0.573968	0.60766	0.338607		ESR1	0.763096	0.39482	0.192982	0.138422	0.465625	0.229741		ERN1	0.735584	0.565528	0.635905	0.591729
AGR3	1.88484	1.38747	0.157796	0.210625	0.874554	0.22403		AGR3	0.820047	0.736066	0.225855	0.153202	0.746413	0.276308		ESM1	0.641604	0.621777	0.565187	0.534939
TOMM7	4.75326	4.02317	4.35518	4.84501	4.52358	4.44864		TOMM7	1.12024	1.19109	1.50875	1.26764	1.19344	1.39753		ESR1	0.705159	0.590759	0.642527	0.558909
AQP1	0.360004	0.325848	0.718196	0.344114	1.90464	2.99512		AQP1	0.698959	0.6552	1.35579	0.443611	1.23211	1.40356		FAM107B	0.736785	0.578011	0.672371	0.600112
SFRP4	0.219592	0.256778	1.36821	0.140199	0.252657	2.22907		SFRP4	0.324295	0.18771	0.897171	0.131172	0.473314	1.04037		FAM49A	0.705461	0.590118	0.597234	0.557015
EGFR	0.301945	0.546662	0.43264	0.335686	2.55364	1.56627		EGFR	0.16468	0.207421	0.363346	0.102805	0.501417	0.386057		FASN	0.72088	0.541057	0.648789	0.59492
VOPP1	3.53156	2.12556	2.49796	3.10162	1.73979	2.39266		VOPP1	0.815624	0.637282	0.816816	0.668333	0.696922	0.722222		FBLIM1	0.725525	0.59093	0.647555	0.583155
CLDN4	3.06309	1.75961	0.309563	1.56887	1.6798	0.442267		CLDN4	1.96042	1.41714	0.633535	1.01192	1.57496	0.775418		FBLN1	0.723288	0.551867	0.635313	0.589278
FGL2	0.255498	0.293247	2.41811	0.135006	0.575918	1.42576		FGL2	0.386044	0.383402	1.23706	0.273951	0.712664	1.03086		FCER1A	0.663626	0.547843	0.590432	0.529512
PDK4	0.544368	0.790664	2.44327	0.722684	1.08531	2.84562		PDK4	0.473593	0.700237	1.51673	0.749316	0.843473	1.42022		FCER1G	0.733014	0.565111	0.637296	0.607125
TAC1	0.0586725	0.0980562	0.133727	0.0592542	0.0653441	0.443379		TAC1	0.0680532	0.072868	0.15736	0.0597842	0.108402	0.199974		FCGR3A	0.70118	0.58299	0.617599	0.563458
PCOLCE	0.0797559	0.0880098	0.219391	0.0781948	0.154163	0.891889		PCOLCE	0.449716	0.447791	1.20646	0.444203	0.945649	1.26719		FGL2	0.727044	0.536159	0.630262	0.589982
CAV1	0.377207	0.345636	0.860582	0.198021	1.84108	3.18644		CAV1	0.385295	0.509365	0.999813	0.450096	0.776859	1.05929		FLNB	0.741523	0.560826	0.649787	0.590084
LEP	0.011315	0.0175951	0.0178405	0.0105073	0.00421829	0.0271668		LEP	0.0576652	0.0553276	0.084071	0.0518939	0.0509476	0.0682619		FOXA1	0.733192	0.541474	0.654476	0.588972
PTN	0.992949	0.290575	0.420849	0.073767	3.90489	1.08945		PTN	0.816508	0.209516	0.35838	0.0679175	1.01569	0.450622		FOXC2	0.665779	0.618307	0.616742	0.543247
LPL	0.0973267	0.128603	0.274899	0.0701134	0.251814	0.793106		LPL	0.132842	0.133876	0.234775	0.10955	0.199802	0.275268		FOXP3	0.661667	0.571228	0.608068	0.528395
SLC25A37	0.530903	0.534253	0.402762	0.941167	1.61753	0.629466		SLC25A37	0.487514	0.407382	0.380272	0.416484	0.671855	0.392148		FSTL3	0.706514	0.597554	0.606899	0.55574
STC1	0.0273935	0.406832	0.0557655	0.992793	0.135849	0.301548		STC1	0.0715009	0.334143	0.182486	0.464213	0.148765	0.207228		GATA3	0.738872	0.557459	0.654048	0.585201
EIF4EBP1	0.546494	0.70885	0.366633	0.950649	0.585143	0.565336		EIF4EBP1	0.322454	0.620049	0.425499	0.629484	0.442383	0.460039		GJB2	0.692327	0.582611	0.629642	0.568414
ADAM9	2.8771	2.70041	1.45313	3.38286	2.71105	2.55859		ADAM9	1.16881	1.22166	0.837126	1.14179	1.16032	0.923861		GLIPR1	0.732518	0.577187	0.623365	0.600643
TCIM	2.57042	3.58166	1.01266	4.27739	1.83563	2.86462		TCIM	0.539065	1.1626	0.735288	1.23948	1.01387	0.846825		GNLY	0.635597	0.551629	0.580626	0.523178
SFRP1	1.45693	0.347669	0.818098	0.0704018	4.42495	1.50802		SFRP1	0.880753	0.210452	0.436924	0.0409711	0.916726	0.577678		GPR183	0.736485	0.595606	0.675619	0.587129
SOX17	0.0563632	0.0568563	0.0666143	0.0506658	0.0454995	0.57749		SOX17	0.113834	0.129926	0.22983	0.115512	0.174924	0.230956		GZMA	0.705093	0.607678	0.609999	0.556693
TPD52	4.88525	3.60833	1.92987	4.15264	3.14728	1.13727		TPD52	1.45225	1.1197	0.707523	1.02217	1.17007	0.757156		GZMB	0.692287	0.607892	0.624978	0.561742
SQLE	1.80293	1.93517	0.66044	2.64906	1.14521	1.0856		SQLE	0.561799	0.758191	0.363922	0.789045	0.582301	0.403404		GZMK	0.621691	0.534126	0.564559	0.499622
TRIB1	1.24645	1.08903	0.738202	1.16426	1.38885	0.596485		TRIB1	0.619061	0.446678	0.470773	0.35513	0.719076	0.47707		HAVCR2	0.704333	0.604994	0.623508	0.562551
CD274	0.0419841	0.0376043	0.232208	0.0178185	0.162018	0.159556		CD274	0.076198	0.0811982	0.236893	0.0672561	0.129879	0.164334		HDC	0.700764	0.571464	0.6879	0.624754
PDCD1LG2	0.018338	0.0388155	0.269611	0.0192875	0.0407412	0.209057		PDCD1LG2	0.061555	0.0706032	0.224352	0.0608119	0.0859361	0.16216		HMGA1	0.743048	0.57118	0.644268	0.590779
AQP3	0.397995	0.301089	0.499919	0.0324833	0.443568	0.192807		AQP3	0.112831	0.17529	0.261096	0.042607	0.212642	0.189394		HOOK2	0.714345	0.60413	0.607455	0.561226
REXO4	0.174429	0.143948	0.0960801	0.185741	0.116642	0.143086		REXO4	0.616564	0.517589	0.400005	0.53969	0.476974	0.375206		HOXD8	0.728622	0.557071	0.633187	0.589865
EGFL7	0.0131626	0.0856115	0.0429951	0.137051	0.013128	0.578172		EGFL7	0.16305	0.602552	0.73081	0.708265	0.419131	0.80004		HOXD9	0.661591	0.577686	0.59673	0.526465
PTGDS	0.134098	0.144656	2.06253	0.0671452	0.357311	2.50761		PTGDS	0.464996	0.277987	1.59522	0.142772	0.836549	1.34686		HPX	0.658456	0.582329	0.591472	0.518025
AKR1C3	0.0436831	0.0566459	0.136975	0.0372526	0.196939	0.460584		AKR1C3	0.101331	0.104127	0.242362	0.0806592	0.174382	0.2212		IGF1	0.727136	0.570879	0.65155	0.596335
IL2RA	0.0232382	0.0780893	0.429618	0.0548203	0.0674184	0.37874		IL2RA	0.0450239	0.0616272	0.210048	0.0600856	0.0658349	0.143486		IGSF6	0.728282	0.597196	0.636631	0.585182
GATA3	6.20146	5.02341	2.00501	5.76453	3.81966	1.9002		GATA3	2.12275	1.48957	0.789088	1.56237	1.37748	0.940162		IL2RA	0.695139	0.594862	0.627272	0.54357
FAM107B	1.71015	1.73906	2.90494	1.66168	1.4181	1.98413		FAM107B	0.360962	0.460022	0.707019	0.318391	0.474543	0.527047		IL2RG	0.734418	0.569407	0.644443	0.58114
MRC1	0.088695	0.168057	1.39376	0.106988	0.135777	0.796715		MRC1	0.144923	0.187771	0.746942	0.150521	0.296521	0.702442		IL3RA	0.679133	0.578722	0.585051	0.536048
SVIL	1.88954	1.4766	1.26333	1.83857	3.21237	3.04666		SVIL	0.900603	0.762867	1.08245	0.630377	1.22063	1.05002		IL7R	0.734734	0.54876	0.647896	0.58412
MAP3K8	0.584861	0.613347	1.01774	0.566796	0.967264	0.912691		MAP3K8	0.291309	0.352234	0.670875	0.241141	0.538246	0.571913		ITGAM	0.699665	0.576389	0.602596	0.54958
ZEB1	0.116021	0.348479	1.22934	0.184462	0.841743	2.81256		ZEB1	0.23837	0.369982	0.845534	0.32802	0.712049	0.817405		ITGAX	0.700605	0.569406	0.634886	0.569058
ANKRD30A	5.52774	4.78093	1.51726	5.55439	2.37401	2.0416		ANKRD30A	2.23703	2.2071	0.959938	2.42019	1.52002	1.13585		ITM2C	0.734904	0.541697	0.630802	0.589474
CXCL12	0.391701	0.695901	3.33433	0.434678	0.879495	4.701		CXCL12	0.48413	0.542865	1.78562	0.48523	0.943559	1.66455		JUP	0.720281	0.544316	0.621581	0.559639
CCDC6	3.55202	3.28595	1.53716	4.04649	2.98093	2.05654		CCDC6	1.51903	1.54247	1.06028	1.56124	1.41043	1.12178		KARS	0.722422	0.572812	0.624848	0.572834
RTKN2	1.9202	0.785985	0.353608	1.27281	0.739607	0.363227		RTKN2	0.79394	0.377393	0.269601	0.401169	0.410411	0.274139		KDR	0.683716	0.578309	0.589446	0.534023
PRF1	0.0274812	0.0273158	0.461592	0.028062	0.0388749	0.121021		PRF1	0.0746272	0.0880299	0.305458	0.0716111	0.133121	0.211166		KIT	0.672156	0.573816	0.599154	0.534106
MMRN2	0.0730196	0.0784432	0.11062	0.0759414	0.34699	1.17596		MMRN2	0.132363	0.197627	0.411853	0.191168	0.250948	0.392225		KLF5	0.725345	0.564248	0.627801	0.55885
ACTA2	2.31131	2.13277	2.2049	2.27711	4.1549	4.28047		ACTA2	1.11672	1.11438	1.57011	0.849544	1.99184	1.74359		KLRB1	0.721065	0.591016	0.635027	0.574642
SCD	5.83037	5.37866	2.01544	5.93612	3.28745	2.51487		SCD	2.558	2.72711	1.21697	2.77461	1.79489	1.43397		KLRC1	0.678664	0.610914	0.61248	0.563493
NPM3	0.322662	0.303608	0.143624	0.43846	0.260256	0.239198		NPM3	0.360576	0.383788	0.336001	0.385212	0.37805	0.349628		KLRD1	0.674946	0.590576	0.604297	0.53662
DUSP5	1.17336	0.84455	0.843196	0.877244	0.734098	0.919048		DUSP5	0.388125	0.270604	0.468254	0.19442	0.426075	0.400795		KLRF1	0.668582	0.720704	0.641853	0.566774
MKI67	0.721496	0.712449	0.376262	1.42207	0.283174	0.481162		MKI67	0.691072	0.775862	0.390985	0.981281	0.430375	0.420246		KRT14	0.681542	0.553805	0.620533	0.536683
MUC6	0.0110943	0.0178569	0.0218873	0.0110503	0.0103216	0.0245785		MUC6	0.034174	0.0231887	0.038069	0.0213342	0.0292231	0.0366555		KRT15	0.700169	0.597079	0.661645	0.57286
HPX	0.859324	0.184038	0.0366303	0.382182	0.089198	0.0597527		HPX	0.539368	0.148262	0.115774	0.17316	0.252591	0.136271		KRT16	0.702249	0.822024	0.661358	0.568705
ELF5	0.115618	0.134122	0.0567545	0.113969	0.532177	0.0717964		ELF5	0.0666143	0.0821273	0.0691988	0.0415249	0.198851	0.0740234		KRT23	0.677083	0.717034	0.618028	0.545937
LPXN	0.334883	0.249417	1.97702	0.176534	0.497729	0.767845		LPXN	0.171698	0.217494	0.702788	0.159535	0.368005	0.502481		KRT5	0.668137	0.571302	0.606864	0.529037
MS4A1	0.0111817	0.0241764	0.633609	0.013497	0.0248802	0.141802		MS4A1	0.0319574	0.0558949	0.484286	0.0378693	0.0946677	0.235709		KRT6B	0.680339	0.606436	0.62603	0.54768
SCGB2A1	0.226911	0.0515987	0.0135043	0.0179367	0.114156	0.0137695		SCGB2A1	0.161952	0.0686768	0.0823387	0.0428053	0.116291	0.0774362		KRT7	0.73587	0.537125	0.656102	0.596982
CCND1	5.47093	5.58234	2.76311	5.87663	4.74315	3.84722		CCND1	1.77414	2.41297	1.34126	2.34782	1.86006	1.53366		KRT8	0.732856	0.547534	0.642665	0.575993
CTTN	4.08287	4.22719	1.41706	4.94159	3.8766	3.70627		CTTN	1.75058	2.1389	1.4979	2.05949	1.86193	1.67456		LAG3	0.689371	0.590063	0.62684	0.549107
RAB30	0.896376	0.442098	0.750075	0.341819	0.622834	0.927424		RAB30	0.153754	0.0867263	0.267707	0.0603462	0.17688	0.22326		LARS	0.741479	0.572162	0.639952	0.587319
PGR	0.104338	0.0701782	0.0702951	0.0148975	0.439553	0.252864		PGR	0.0393549	0.0376384	0.0540331	0.0168959	0.0692885	0.0568689		LDHB	0.73966	0.580371	0.646041	0.611682
MMP1	0.037351	0.0564762	0.0778852	0.0210147	0.274654	0.174797		MMP1	0.0656796	0.112351	0.122928	0.0566421	0.277167	0.138542		LEP	0.62222	0.713683	0.580346	0.528151
MMP12	0.096627	0.0987084	0.101558	0.0174215	0.0760367	0.0803843		MMP12	0.313769	0.23775	0.0794541	0.0500472	0.19753	0.0849117		LGALSL	0.701691	0.58681	0.623347	0.549957
NCAM1	0.0167001	0.024828	0.065403	0.0156287	0.0443729	0.0815599		NCAM1	0.0544941	0.0396252	0.0808527	0.0366612	0.0521712	0.0675469		LIF	0.637364	0.584162	0.580542	0.521772
CD3E	0.0999982	0.153319	3.10134	0.109616	0.223462	0.687835		CD3E	0.073197	0.152005	0.670159	0.114574	0.22613	0.417029		LILRA4	0.64629	0.593853	0.579431	0.545034
CD3D	0.0242086	0.0369455	1.44925	0.0297055	0.0652979	0.258385		CD3D	0.0809457	0.137751	0.649822	0.11198	0.205627	0.400042		LPL	0.685648	0.575017	0.644243	0.555516
CD3G	0.0537277	0.0626074	1.41838	0.0600933	0.0676801	0.246849		CD3G	0.0756162	0.138258	0.52631	0.104272	0.173594	0.30924		LPXN	0.73185	0.581112	0.642489	0.584487
VWF	0.183464	0.308125	0.55751	0.38218	0.239007	2.18995		VWF	0.20885	0.443746	0.968275	0.496376	0.481004	0.941503		LRRC15	0.70091	0.576525	0.624692	0.57182
CD9	5.15555	3.84621	0.858091	4.81007	3.49514	1.37753		CD9	2.92595	2.46379	1.45903	2.54395	2.40039	1.71732		LTB	0.674996	0.536538	0.597861	0.530051
CD27	0.0279258	0.0433853	0.972207	0.0366413	0.0373967	0.201057		CD27	0.0579033	0.0828518	0.461254	0.0553405	0.126695	0.306586		LUM	0.743414	0.559746	0.634095	0.58238
LAG3	0.175583	0.139682	0.310455	0.248874	0.0877089	0.225696		LAG3	0.0811452	0.100646	0.179624	0.0976585	0.117578	0.138477		LY86	0.671659	0.590262	0.60035	0.533875
CD4	0.368539	0.509198	3.39813	0.237006	0.638983	1.48649		CD4	0.299774	0.432927	1.25834	0.363219	0.643023	0.999151		LYPD3	0.733912	0.58293	0.640262	0.566574
CD163	0.15135	0.262768	1.64715	0.138193	0.200808	0.870772		CD163	0.257606	0.423184	1.26127	0.360642	0.544928	1.14704		LYZ	0.735603	0.550012	0.636031	0.596879
KLRB1	0.0634437	0.12427	1.68069	0.0790362	0.122949	0.58046		KLRB1	0.0444122	0.0918246	0.443963	0.0725665	0.11097	0.253775		MAP3K8	0.723649	0.566219	0.623152	0.583671
CLECL1	0.0370647	0.0437923	0.316668	0.0293461	0.0558202	0.0890647		CLECL1	0.0397144	0.0403558	0.16879	0.0317894	0.0562813	0.0936007		MDM2	0.741279	0.582343	0.656899	0.605228
CD69	0.0392745	0.0701426	1.62281	0.044655	0.0873827	0.355919		CD69	0.0830517	0.138105	0.572831	0.106565	0.188335	0.36521		MEDAG	0.694883	0.610672	0.615996	0.55781
KLRF1	0.343259	0.13433	0.182884	0.0962122	0.0744638	0.114352		KLRF1	0.0552195	0.0521651	0.0935571	0.0459544	0.0609391	0.0658188		MKI67	0.701141	0.578313	0.617745	0.547354
CLEC9A	0.0281409	0.0286659	0.139335	0.0215653	0.0298988	0.0678052		CLEC9A	0.0459692	0.057123	0.15794	0.0484094	0.0790413	0.122356		MLPH	0.722157	0.5372	0.648565	0.576804
KLRD1	0.0561981	0.0519891	0.673856	0.0451725	0.0948951	0.167666		KLRD1	0.142982	0.19484	0.560182	0.154551	0.276041	0.389481		MMP1	0.647546	0.608124	0.616043	0.565867
KLRC1	0.0622409	0.0840793	0.507498	0.0721639	0.0692319	0.10741		KLRC1	0.0378985	0.0474882	0.114603	0.0404469	0.0508796	0.0758222		MMP12	0.658147	0.613649	0.615852	0.54903
LDHB	0.470756	0.515967	2.7609	0.239519	2.04457	2.82428		LDHB	0.254962	0.306702	0.853364	0.277873	0.553387	0.681512		MMP2	0.731602	0.561474	0.638109	0.598302
RAPGEF3	0.414383	0.284372	0.0831778	0.61431	0.19414	0.572902		RAPGEF3	0.176134	0.246853	0.277769	0.318915	0.199439	0.271075		MMRN2	0.676421	0.572652	0.613569	0.527487
KRT7	6.08238	5.93358	1.64284	6.29971	6.09214	2.2298		KRT7	2.28164	2.40174	1.25179	2.53678	2.07495	1.47874		MNDA	0.710752	0.586398	0.614099	0.572804
KRT6B	0.528733	0.187589	0.17003	0.0198522	3.89651	0.283073		KRT6B	0.778849	0.280048	0.298412	0.0524369	1.23392	0.385131		MPO	0.620703	0.796103	0.578647	0.50535
KRT5	0.740971	0.258638	0.152892	0.0242163	4.26863	0.245208		KRT5	1.02043	0.461457	0.458576	0.0728227	1.50586	0.565657		MRC1	0.713635	0.54951	0.634413	0.571614
KRT8	5.53911	5.25449	0.977594	5.41588	4.20366	1.33957		KRT8	2.42256	2.31753	1.18026	2.08242	2.18793	1.39802		MS4A1	0.667636	0.594444	0.593373	0.536689
NDUFA4L2	0.0124559	0.0201151	0.0177141	0.0276995	0.0123944	0.121335		NDUFA4L2	0.134078	0.230808	0.411436	0.268278	0.259573	0.427001		MUC6	0.636167	0.59892	0.58764	0.524934
AVPR1A	0.0159623	0.048162	0.0857392	0.0458579	0.0240132	0.636084		AVPR1A	0.0727697	0.164635	0.224183	0.213822	0.112326	0.227331		MYBPC1	0.658575	0.796116	0.604751	0.536772
MDM2	3.82028	3.61131	2.45927	4.74458	2.90457	3.19624		MDM2	0.899382	1.09322	0.842731	1.28479	0.837444	0.847754		MYH11	0.685043	0.597885	0.610764	0.54401
LYZ	0.356638	0.873657	3.44345	0.386837	0.935554	2.00568		LYZ	0.662796	0.999896	2.24281	0.812557	1.41781	1.84925		MYLK	0.729696	0.563154	0.656616	0.594423
THAP2	0.646342	0.555604	0.368379	0.754559	0.4883	0.524209		THAP2	0.246439	0.219409	0.252336	0.234226	0.235356	0.228282		MYO5B	0.734492	0.593273	0.652483	0.57213
GLIPR1	0.313797	0.30638	2.28505	0.128988	1.84899	1.30799		GLIPR1	0.245574	0.260513	0.821256	0.186483	0.537119	0.704037		MZB1	0.693925	0.519088	0.61236	0.559485
LUM	1.20131	1.70832	4.6957	1.30699	2.96309	5.94791		LUM	0.994349	1.31341	2.48844	1.22045	2.16106	2.51441		NARS	0.741747	0.567268	0.651953	0.602109
MYBPC1	0.0340467	0.0267168	0.0261554	0.0236107	0.0769045	0.0206319		MYBPC1	0.0245012	0.0238941	0.0428953	0.0211878	0.0372317	0.0347267		NCAM1	0.640485	0.709925	0.601048	0.544667
IGF1	0.120179	0.299218	1.34574	0.126261	0.315118	2.25296		IGF1	0.162165	0.193133	0.710168	0.148902	0.369133	0.76883		NDUFA4L2	0.612787	0.523202	0.552715	0.496827
GJB2	0.0650966	0.244073	0.283173	0.0995619	0.642274	0.8616		GJB2	0.0705363	0.115111	0.162841	0.0799558	0.301762	0.177212		NKG7	0.656895	0.577178	0.576641	0.521185
MEDAG	0.0285331	0.0569134	0.257756	0.0285605	0.189417	0.862843		MEDAG	0.0424744	0.0491202	0.181683	0.0448631	0.0696852	0.174275		NOSTRIN	0.676094	0.564489	0.597918	0.53411
POSTN	0.843205	1.5946	3.96685	1.28129	2.92628	5.71147		POSTN	1.26566	1.9012	2.95461	2.05606	2.6787	3.10143		NPM3	0.667689	0.567668	0.569754	0.52566
KLF5	2.9076	1.42516	0.402058	2.40207	1.31411	0.582401		KLF5	1.07449	0.568118	0.301709	0.664175	0.762611	0.392621		OCIAD2	0.72511	0.588002	0.61571	0.555308
EDNRB	0.0338667	0.0855821	0.353264	0.0450376	0.0893887	1.47821		EDNRB	0.133149	0.156417	0.417635	0.145002	0.22512	0.414092		OPRPN	0.672019	0.712548	0.621935	0.552858
GPR183	0.127991	0.177261	2.57051	0.0823542	0.28738	0.771978		GPR183	0.179648	0.234756	0.886448	0.181595	0.330178	0.588872		OXTR	0.681334	0.666975	0.645617	0.547543
TRAC	0.148153	0.239219	3.28985	0.18229	0.36169	1.12613		TRAC	0.226869	0.40968	1.39106	0.332673	0.592981	0.985428		PCLAF	0.719669	0.572466	0.630464	0.558629
CTSG	0.0125999	0.0254866	0.0755698	0.0158472	0.0128337	0.106967		CTSG	0.0983931	0.129418	0.326265	0.109248	0.151091	0.315097		PCOLCE	0.671801	0.535781	0.586874	0.537449
GZMB	0.0329822	0.0853059	0.43989	0.0534214	0.0808654	0.448773		GZMB	0.0650125	0.0696695	0.322436	0.0606491	0.101069	0.198832		PDCD1	0.612738	0.672591	0.562652	0.51526
FOXA1	5.54335	5.30046	1.48633	5.99155	2.77805	1.99032		FOXA1	2.2827	2.38127	1.12778	2.5659	1.72452	1.3522		PDCD1LG2	0.661793	0.607751	0.648875	0.534012
CLEC14A	0.0358053	0.0840152	0.188613	0.0716323	0.0871183	1.66665		CLEC14A	0.136697	0.248955	0.472971	0.273876	0.267124	0.459064		PDE4A	0.719943	0.618369	0.64911	0.5663
SERPINA3	3.75702	2.00891	1.03148	0.398229	5.00272	1.62379		SERPINA3	1.32905	0.644116	0.442965	0.114969	1.43604	0.539545		PDGFRA	0.726938	0.569048	0.660843	0.589544
TCL1A	0.0113718	0.0237969	0.0899263	0.0198584	0.0147284	0.0647794		TCL1A	0.0434495	0.0512708	0.192983	0.0525688	0.0547851	0.130345		PDGFRB	0.7261	0.553841	0.624229	0.587929
WARS	1.73148	1.51524	1.58701	2.10497	1.64857	2.03735		WARS	0.588101	0.695752	0.900208	0.643419	0.84058	0.765109		PDK4	0.734298	0.553027	0.636197	0.590174
PLD4	0.0189679	0.0315866	0.236041	0.0100543	0.0670292	0.0706529		PLD4	0.10296	0.105401	0.393114	0.0697753	0.214388	0.282616		PECAM1	0.728225	0.542898	0.636639	0.580518
C15orf48	0.196567	0.201217	0.310186	0.0529033	0.434291	0.163875		C15orf48	0.213547	0.165447	0.17943	0.0634419	0.3923	0.169892		PELI1	0.724928	0.581752	0.642242	0.570514
HDC	1.82899	1.40432	0.740619	2.12802	1.1406	1.21814		HDC	0.0689559	0.0800786	0.169342	0.0644163	0.107548	0.165746		PGR	0.666471	0.617951	0.60935	0.553641
CCPG1	2.04745	1.17455	1.77348	1.4125	1.91734	2.61586		CCPG1	0.583413	0.438537	0.681068	0.362265	0.655336	0.656556		PIGR	0.641567	0.777556	0.590925	0.529643
PCLAF	1.6289	1.32285	0.451942	2.47793	0.537929	0.589715		PCLAF	0.507571	0.587661	0.26539	0.769728	0.303697	0.302017		PIM1	0.723546	0.585524	0.626907	0.58294
CYP1A1	0.01497	0.0213582	0.0210232	0.0171038	0.0086494	0.0249475		CYP1A1	0.0352131	0.0336341	0.0427189	0.0311392	0.0343814	0.0385999		PLD4	0.642981	0.543702	0.564041	0.50751
ALDH1A3	0.359204	0.110755	0.31308	0.0470544	1.04967	0.8328		ALDH1A3	0.434245	0.126121	0.317167	0.0806351	0.413822	0.323535		POSTN	0.738392	0.562846	0.634171	0.587629
TNFRSF17	0.0157277	0.024088	0.321232	0.0165936	0.015088	0.0899378		TNFRSF17	0.0446079	0.0506268	0.244403	0.03726	0.083409	0.17497		PPARG	0.717151	0.572306	0.652858	0.585182
MYH11	0.496082	0.169253	0.182426	0.0280014	2.42057	0.646894		MYH11	0.56662	0.284642	0.384728	0.0961786	0.854212	0.483538		PRDM1	0.726514	0.545741	0.63491	0.577828
IGSF6	0.240909	0.39832	1.51685	0.21224	0.458354	0.800968		IGSF6	0.128639	0.143769	0.381044	0.130654	0.232003	0.28939		PRF1	0.663919	0.577867	0.583733	0.530298
CD19	0.00792723	0.0115415	0.292564	0.0105876	0.0142329	0.0586543		CD19	0.0264321	0.029072	0.135134	0.0242051	0.0333209	0.0718532		PTGDS	0.721594	0.554597	0.641319	0.578371
ITGAM	0.0889511	0.106918	0.805572	0.0558577	0.148572	0.310524		ITGAM	0.124577	0.131171	0.400332	0.0984412	0.215891	0.340398		PTN	0.710205	0.573753	0.653678	0.582525
ITGAX	0.130553	0.209741	1.22479	0.0822108	0.285123	0.394658		ITGAX	0.295838	0.325176	0.823425	0.233516	0.488011	0.611862		PTPRC	0.740038	0.603255	0.67387	0.606177
AHSP	0.00681108	0.00686822	0.00979565	0.0081409	0.00768023	0.00997358		AHSP	0.0534208	0.0594272	0.0851008	0.0559083	0.0517083	0.0662798		PTRHD1	0.728985	0.581145	0.631066	0.568428
ABCC11	3.24821	2.25024	0.383064	4.23513	0.439612	0.563191		ABCC11	0.980235	0.93318	0.39549	1.37272	0.439189	0.479731		QARS	0.73746	0.56006	0.634859	0.593467
MMP2	0.24243	0.682154	2.07844	0.353024	0.895884	3.79581		MMP2	0.594231	0.824879	2.09481	0.784544	1.44727	2.13265		RAB30	0.714523	0.583799	0.642855	0.576804
CDH1	4.51695	4.04703	0.718685	4.54878	3.3888	0.975331		CDH1	1.96102	1.94952	0.814359	1.78595	1.64615	0.99661		RAMP2	0.695562	0.578779	0.603851	0.545134
KARS	1.34142	1.15705	0.84331	1.64501	0.916046	1.11534		KARS	0.8431	0.807491	0.545801	0.871309	0.691712	0.554844		RAPGEF3	0.678409	0.576282	0.59845	0.5375
DNAAF1	0.073063	0.0693292	0.0395375	0.0786362	0.0728338	0.0552004		DNAAF1	0.0717683	0.0754559	0.0749676	0.0715967	0.0788595	0.0803002		REXO4	0.639568	0.554426	0.563047	0.503062
CRISPLD2	0.29875	0.431185	0.785667	0.468307	0.629366	2.59765		CRISPLD2	0.284718	0.329742	1.04168	0.236225	0.82119	1.07649		RHOH	0.730281	0.572077	0.62778	0.568232
FOXC2	0.0914875	0.0770017	0.0613271	0.0377668	0.889606	0.305935		FOXC2	0.0807418	0.0886251	0.120675	0.0592987	0.203726	0.121056		RORC	0.688463	0.581781	0.583084	0.538824
CXCL16	0.840546	1.04751	1.0337	0.988628	1.58648	0.714978		CXCL16	0.85995	0.98832	0.899826	0.740885	1.22545	0.916013		RTKN2	0.716366	0.586061	0.626237	0.561808
CD68	0.430866	0.782095	2.44452	0.40629	0.679141	1.80827		CD68	0.655635	0.768453	1.45514	0.679317	0.875861	1.3208		RUNX1	0.738329	0.579058	0.644144	0.587473
TRAF4	2.10834	2.19785	0.458197	3.16528	1.34186	0.76097		TRAF4	1.11274	1.37901	0.752929	1.51301	1.06089	0.832325		S100A14	0.73968	0.573326	0.655341	0.580863
CCL8	0.012254	0.0472067	0.204819	0.0198739	0.0344343	0.26079		CCL8	0.0298873	0.0602083	0.162047	0.0382059	0.051393	0.109401		S100A4	0.737641	0.553575	0.636242	0.592772
CCL5	0.115579	0.143471	1.9898	0.108378	0.204731	0.641347		CCL5	0.202117	0.31786	0.987382	0.2521	0.513297	0.711594		S100A8	0.641152	0.581875	0.593039	0.529555
ERBB2	6.68569	6.83981	4.39538	6.90913	5.81991	5.15838		ERBB2	4.19399	4.07929	2.4688	4.29244	3.4576	2.84123		SCD	0.740887	0.563272	0.664447	0.603136
CSF3	0.0226328	0.0171704	0.0269442	0.0136284	0.0169007	0.0358926		CSF3	0.0322562	0.0330928	0.0625583	0.0317085	0.0444214	0.050314		SCGB2A1	0.632896	0.80907	0.592241	0.528934
TOP2A	1.54409	1.24334	0.378365	2.28638	0.592976	0.471638		TOP2A	1.1135	1.14697	0.655843	1.4197	0.723544	0.706804		SDC4	0.710657	0.533603	0.613683	0.56294
CCR7	0.0253821	0.0479793	0.991414	0.0385276	0.0760902	0.206191		CCR7	0.0452328	0.0847997	0.495534	0.0681485	0.10671	0.257435		SEC11C	0.733838	0.55288	0.637405	0.570395
KRT23	0.655279	0.147764	0.110259	0.0400413	1.96483	0.146255		KRT23	1.21951	0.221594	0.195028	0.0350208	1.02939	0.250762		SEC24A	0.739066	0.567093	0.631691	0.587084
KRT15	1.40785	0.689337	0.264069	0.321386	4.18954	0.389746		KRT15	1.25349	0.359968	0.281118	0.0699867	1.30801	0.374083		SELL	0.709752	0.570195	0.632711	0.565409
KRT14	1.17355	0.450119	0.252314	0.0684303	4.87891	0.460688		KRT14	1.33351	0.64892	0.577472	0.0837558	1.93144	0.745623		SERHL2	0.726655	0.592003	0.669872	0.591102
KRT16	0.316038	0.15195	0.066033	0.0312823	2.54949	0.123862		KRT16	0.114341	0.067247	0.0617655	0.0164704	0.342342	0.0787719		SERPINA3	0.724882	0.584648	0.67811	0.589289
JUP	2.42967	1.69806	0.425427	1.92294	2.15258	0.951571		JUP	1.31065	1.09757	0.621267	0.990964	1.25524	0.74085		SERPINB9	0.738805	0.569072	0.644965	0.597862
RAMP2	0.0392003	0.0928538	0.193196	0.0824766	0.103651	1.65842		RAMP2	0.0821757	0.185279	0.364502	0.209335	0.170379	0.333632		SFRP1	0.710958	0.570489	0.652399	0.592349
SLC4A1	0.0417726	0.0397075	0.0222773	0.0444274	0.0246438	0.0313107		SLC4A1	0.0273692	0.0432987	0.0534227	0.0446948	0.0283366	0.0414473		SFRP4	0.723387	0.569863	0.65868	0.598072
MPO	0.00524409	0.010025	0.00993027	0.00862933	0.00653173	0.0107463		MPO	0.0390864	0.0397627	0.0582532	0.034087	0.0396703	0.0535138		SH3YL1	0.738019	0.583028	0.648947	0.58184
CD79B	0.00872526	0.00712776	0.165348	0.00683733	0.0331568	0.0888509		CD79B	0.0522908	0.0709659	0.36598	0.0521076	0.107348	0.229445		SLAMF1	0.714961	0.59972	0.622037	0.570042
ERN1	0.429078	0.646282	1.93135	0.965889	0.659874	0.976477		ERN1	0.168233	0.277688	0.715312	0.261973	0.36594	0.571993		SLAMF7	0.706756	0.600514	0.616949	0.565955
PECAM1	0.146836	0.323226	1.75326	0.23236	0.266384	2.68496		PECAM1	0.376204	0.650313	1.47319	0.668236	0.789658	1.34402		SLC25A37	0.715386	0.552036	0.620155	0.568673
SSTR2	0.00950874	0.0218933	0.0454199	0.0165583	0.0207311	0.140614		SSTR2	0.0392444	0.0601344	0.0816408	0.0450535	0.0686944	0.0770956		SLC4A1	0.638477	0.709053	0.596927	0.538965
FASN	5.13314	4.25329	0.974791	5.63059	1.88513	1.36949		FASN	2.96019	3.06061	1.69789	3.60721	2.03069	1.96395		SLC5A6	0.728608	0.556903	0.631336	0.57581
ANKRD29	0.0751636	0.205866	0.12963	0.204685	0.296736	0.768313		ANKRD29	0.0644936	0.127291	0.271614	0.0951049	0.140622	0.232206		SMAP2	0.741656	0.558408	0.656448	0.594716
DSC2	2.22409	1.56169	0.659304	1.34951	3.32478	0.562535		DSC2	0.775488	0.522791	0.408989	0.300425	1.0034	0.438436		SMS	0.741011	0.563255	0.643433	0.589924
MYO5B	3.41573	2.9225	0.462407	3.90691	1.9586	0.533285		MYO5B	1.18554	1.16927	0.451005	1.26105	0.860827	0.556866		SNAI1	0.656112	0.550519	0.584122	0.523076
TCF4	0.0863746	0.216447	1.25283	0.0977175	0.564851	3.10112		TCF4	0.221596	0.318425	0.880933	0.293183	0.574076	0.829035		SOX17	0.661613	0.57786	0.622314	0.523437
NARS	4.54343	3.8368	2.19589	4.66483	2.98378	2.49999		NARS	1.40715	1.32428	0.942138	1.41761	1.16974	0.997806		SOX18	0.628883	0.573006	0.563097	0.501227
SEC11C	2.10325	1.6891	1.67317	2.59831	1.37078	1.197		SEC11C	0.824914	0.860966	1.13009	0.891077	0.881576	1.00502		SPIB	0.668846	0.592651	0.59551	0.545278
FSTL3	0.637541	0.395858	0.232636	0.376909	0.690403	0.879691		FSTL3	0.304023	0.234404	0.39424	0.130518	0.512691	0.443923		SQLE	0.737222	0.599138	0.643569	0.575584
DAPK3	0.507053	0.419326	0.158881	0.457375	0.372237	0.418133		DAPK3	0.797047	0.778648	0.536471	0.598694	0.873189	0.617456		SRPK1	0.732339	0.561718	0.635139	0.57507
ZNF562	2.74326	2.09768	1.0382	2.871	1.86697	1.27646		ZNF562	0.879046	0.748043	0.447515	0.722211	0.692057	0.4668		SSTR2	0.63682	0.715794	0.596435	0.544872
PDE4A	0.0706654	0.333855	0.660492	0.274779	0.299357	0.965973		PDE4A	0.125756	0.305085	0.538188	0.221238	0.355807	0.481601		STC1	0.672502	0.579979	0.627567	0.544526
HOOK2	2.1883	0.655401	0.243935	1.02324	0.910745	0.49881		HOOK2	1.15217	0.580436	0.320906	0.574507	0.672156	0.389285		SVIL	0.737326	0.558252	0.625969	0.596419
ADGRE5	0.21251	0.135419	1.6982	0.0838059	0.513404	1.11743		ADGRE5	0.15216	0.167076	0.639059	0.114026	0.336897	0.477616		TAC1	0.666368	0.585952	0.604187	0.533072
DMKN	0.339059	0.694943	0.0956352	0.856207	0.982921	0.150277		DMKN	0.338072	0.653967	0.265067	0.604213	0.555479	0.321657		TACSTD2	0.735342	0.574201	0.665509	0.58828
TMEM147	3.28735	2.51271	1.50765	3.46181	2.00114	2.14624		TMEM147	1.35772	1.24058	0.863765	1.26774	1.0566	0.915657		TCEAL7	0.685323	0.60166	0.626993	0.555803
TYROBP	0.0540776	0.115983	0.661083	0.0480932	0.152689	0.31867		TYROBP	0.406582	0.418561	1.01619	0.335496	0.647769	0.908638		TCF15	0.622195	0.767046	0.576426	0.525275
CEACAM6	6.04964	3.09237	1.12928	1.0008	3.46819	1.51468		CEACAM6	3.002	1.47808	0.886729	0.358419	2.3899	1.06906		TCF4	0.728432	0.56713	0.635471	0.588824
CD79A	0.00516969	0.0137349	0.526638	0.0065648	0.0108255	0.111789		CD79A	0.0688876	0.0986655	0.600179	0.0644572	0.18416	0.412171		TCF7	0.706449	0.591664	0.632037	0.56325
CEACAM8	1.06359	0.460552	0.0380481	0.17578	0.280196	0.0526014		CEACAM8	0.0364621	0.040126	0.0479056	0.0402968	0.0369092	0.0397382		TCIM	0.739784	0.572995	0.647867	0.59949
LYPD3	3.68513	2.77621	0.405685	3.26853	1.70487	0.5679		LYPD3	1.05603	0.862149	0.327962	0.662841	0.83173	0.420118		TCL1A	0.63589	0.578049	0.570542	0.52549
APOC1	0.26327	0.577016	0.884619	0.336851	0.784425	0.678374		APOC1	0.485763	0.763348	0.556559	0.931558	0.684053	0.571492		TENT5C	0.729737	0.558543	0.63015	0.581119
SPIB	0.0394476	0.0475057	0.366368	0.0676039	0.0598854	0.113556		SPIB	0.0316644	0.0370424	0.245156	0.0320303	0.0621654	0.126052		TFAP2A	0.71997	0.5423	0.627413	0.549124
NKG7	0.0274453	0.0253359	0.41382	0.019771	0.0458503	0.109965		NKG7	0.0675491	0.0927652	0.370145	0.0701663	0.147623	0.246511		THAP2	0.717084	0.593651	0.654631	0.561831
LILRA4	0.020202	0.0418195	0.178121	0.0253998	0.0232688	0.0633726		LILRA4	0.032693	0.0450883	0.166342	0.0419449	0.0455926	0.100359		TIFA	0.717853	0.572728	0.623302	0.560129
TCF15	0.00437675	0.0112068	0.0124638	0.00695359	0.0089664	0.0516794		TCF15	0.0697232	0.0539523	0.0886147	0.0542657	0.0711143	0.0738694		TIGIT	0.6779	0.596564	0.606675	0.542592
CD93	0.12907	0.189461	0.976069	0.147859	0.249424	2.31597		CD93	0.187491	0.320459	0.793992	0.328994	0.423774	0.760525		TIMP4	0.654823	0.601289	0.635492	0.534328
SDC4	1.76704	0.83881	0.395427	1.31963	1.01153	0.608473		SDC4	1.6486	1.03767	0.60797	0.989226	1.25605	0.748374		TMEM147	0.73956	0.560845	0.643497	0.596773
DNTTIP1	1.65364	0.815372	0.728351	1.0037	1.23316	0.977324		DNTTIP1	0.608198	0.314118	0.386426	0.271465	0.540249	0.383194		TNFRSF17	0.656461	0.580318	0.58618	0.517509
SNAI1	0.0635428	0.0514829	0.0600123	0.0439674	0.0814129	0.389095		SNAI1	0.044624	0.0780311	0.15202	0.0489279	0.0837299	0.14052		TOMM7	0.74536	0.55431	0.650698	0.611557
SOX18	0.00858093	0.0539638	0.0396149	0.0391371	0.0196517	0.324916		SOX18	0.118338	0.441748	0.417236	0.352512	0.322097	0.433394		TOP2A	0.703969	0.585558	0.617986	0.549224
CLIC6	0.0229821	0.0344255	0.0780055	0.027439	0.0594758	0.164922		CLIC6	0.0342879	0.0530342	0.111241	0.0428855	0.0591102	0.0891213		TPD52	0.743618	0.573539	0.645787	0.584943
RUNX1	2.11636	2.45904	2.35136	2.33484	4.01997	3.41353		RUNX1	0.802992	1.08715	1.21383	0.821993	1.44778	1.24426		TRAC	0.736417	0.558069	0.64794	0.5975
BACE2	1.09372	1.25552	0.545743	0.739778	1.73523	1.79323		BACE2	0.482164	0.561871	0.566134	0.220413	0.786158	0.589714		TRAF4	0.722141	0.539335	0.638767	0.571287
CLDN5	0.011251	0.0128622	0.0265433	0.00926195	0.0113279	0.236199		CLDN5	0.0737515	0.100141	0.362106	0.0963125	0.162719	0.378071		TRAPPC3	0.741735	0.566142	0.640077	0.591665
DERL3	0.0102802	0.0203971	0.291386	0.0116282	0.0403389	0.145101		DERL3	0.133736	0.162135	0.645433	0.0993072	0.327166	0.576791		TRIB1	0.724239	0.578297	0.629598	0.575562
LIF	0.0378729	0.046981	0.0705487	0.0276108	0.289942	0.134459		LIF	0.206854	0.173481	0.273379	0.105667	0.427483	0.266684		TUBA4A	0.721372	0.586662	0.670231	0.608506
CDC42EP1	0.724896	0.333707	0.147371	0.281987	0.698981	0.510994		CDC42EP1	0.593662	0.315306	0.333865	0.194924	0.613158	0.373948		TUBB2B	0.68926	0.566216	0.650885	0.58567
APOBEC3A	0.0191446	0.0193929	0.0362483	0.0201621	0.0269727	0.0258528		APOBEC3A	0.0403945	0.0415779	0.0595903	0.0381164	0.0527793	0.0545773		TYROBP	0.6764	0.53703	0.603839	0.545829
SERHL2	2.53595	3.06061	0.496759	3.94167	0.815379	0.709863		SERHL2	0.35428	0.646951	0.197654	0.64937	0.261072	0.234372		UCP1	0.620824	0.801679	0.572032	0.521338
FBLN1	0.106189	0.246027	1.34576	0.063512	0.594245	2.70581		FBLN1	0.367866	0.370081	1.27077	0.291096	0.773253	1.30322		USP53	0.73552	0.563573	0.639866	0.579968
IL3RA	0.0215416	0.0401189	0.204742	0.0308964	0.0470454	0.781096		IL3RA	0.0449788	0.0801828	0.290268	0.0756176	0.0970065	0.196904		VOPP1	0.742915	0.571338	0.638336	0.598159
SMS	3.96393	2.88345	1.56428	3.38154	2.49759	1.69476		SMS	1.55273	1.2551	0.858269	1.2683	1.1751	0.90277		VWF	0.712352	0.56029	0.632346	0.570701
FOXP3	0.0774191	0.111808	0.208644	0.174031	0.0579716	0.0882603		FOXP3	0.0985637	0.122748	0.284444	0.131902	0.117407	0.202679		WARS	0.739741	0.580898	0.644756	0.588985
AR	2.59222	2.28428	0.297356	3.464	0.938732	0.619412		AR	0.795996	1.03505	0.477822	1.25388	0.592806	0.552669		ZEB1	0.727954	0.565778	0.622956	0.593285
IL2RG	0.117376	0.133507	2.74026	0.0763041	0.251448	0.691623		IL2RG	0.138808	0.228216	0.889965	0.145682	0.377176	0.60569		ZEB2	0.738778	0.567865	0.649855	0.611085
TCEAL7	0.0463272	0.0570226	0.166232	0.0279847	0.382666	0.574251		TCEAL7	0.0510777	0.066023	0.128843	0.0553342	0.116228	0.12772		ZNF562	0.742703	0.583147	0.640122	0.582962

## Sheet: Fig.3
Source Data for fraction of fibrotic regions identified by Thor SSA tool. (Figure 3c)						Source Data for GO pathways enriched in fibrotic and non-fibrotic regions. (Figure 3d)						Source Data for TF activities mean scores between fibrotic and non-fibrotic regions. (Figure 3e)
sample	percentage	type				The lists of differentially expressed genes are in provided in Supplementary Data 2. The lists were uploaded to Metascape (https://metascape.org/gp/index.html) to generate the heatmaps.						transcription factor	log2foldchange
RZ_GT_P2	18.0295	RZ										TWIST2	1.59419
RZ_P11	9.5713	RZ										SNAI2	1.40982
GT_IZ_P9	20.5423	IZ										DNMT1	1.4057
IZ_P10	11.9944	IZ										NFE2L3	1.35147
FZ_GT_P19	41.322	FZ										CTNNB1	1.29166
FZ_P18	15.9507	FZ										SPI1	1.28023
												SMAD3	1.27116
												STAT4	1.25635
												HMGA1	1.22331
												MYB	1.19638
												GCM1	1.18681
												GLI3	1.18302
												RARA	1.17045
												FOXC1	1.14561
												FOXA3	1.14541
												TOX3	1.13205
												ETS2	1.1254
												EZH2	1.12381
												ETS1	1.12143
												SPIB	1.09835
												EGR2	1.07122
												FOSB	1.0433
												IRF1	1.02592
												HES1	1.01035
												ID1	1.01025
												IRF8	1.00824
												HTATIP2	0.991273
												FOS	0.987123
												ATF4	0.973682
												TWIST1	0.961249

## Sheet: Fig.4
Figure 4b									Figure 4d Differentially expressed genes (combined from two samples) between PLA2G2A+ and PLA2G2A- vessel cells. The top 500 genes were uploaded to Metascape to obtain GO enrichment.					Full immunoflurescence scans
gene	Sample 1			Sample 2					gene	log2foldchange	adjusted p value
	score	logfoldchange	pvalue	score	logfoldchange	pvalue	average score		NET1	4.37477	1.06838e-172			Sections from sample 1								Sections from sample 2
TAGLN	47.9197	2.82469	5.65539e-261	40.5335	3.40534	3.05296e-202	44.2266		APOD	3.04127	1.40289e-168
FOS	52.668	2.10941	2.48229e-295	31.9871	2.2905	7.05745e-149	42.3276		C7	3.49701	5.82332e-152
CSRP1	49.9619	2.06698	2.74345e-274	31.7461	2.24435	2.27648e-147	40.854		CABIN1	3.14421	3.55883e-144			#VALUE!								#VALUE!
ACTA2	44.3378	2.68763	1.45485e-237	34.4281	3.02667	2.89171e-164	39.3829		CXCL12	2.72722	1.6587e-140
MYH11	44.1156	3.26601	9.30361e-236	22.5982	3.39742	3.72411e-89	33.3569		PTGIS	2.30913	2.68475e-135
C11orf96	42.3675	2.58706	1.76458e-224	16.8009	2.01151	5.15747e-55	29.5842		PLA2G2A	2.34342	1.91736e-134
LMOD1	37.3254	2.53171	4.94993e-191	19.2514	2.01117	5.39808e-69	28.2884		S100A6	1.24128	6.43151e-132
MYLK	30.3446	2.13552	1.97968e-143	24.4399	2.21822	1.07387e-100	27.3922		MYC	2.78756	1.27725e-128
ID4	25.9782	3.05132	2.15505e-113	28.0767	2.8686	9.04499e-124	27.0274		DCN	1.96429	5.15011e-126
MUSTN1	35.2347	2.04796	2.06244e-177	16.4501	2.54302	4.40704e-53	25.8424		RAB34	3.20849	1.00452e-122
PLA2G2A	31.8211	2.56701	1.51644e-153	18.1445	2.7414	1.45059e-62	24.9828		FOS	2.23834	2.14856e-118
CCDC3	24.9435	2.29885	8.76649e-107	21.2346	2.63964	7.9951e-81	23.089		GASK1B	1.96306	1.33968e-114
FOSB	28.6684	2.06633	3.96109e-132	17.27	2.40966	1.29517e-57	22.9692		PLA2G2A	4.95914	5.14855e-113
FOXC1	28.3291	2.43965	1.66551e-129	17.5093	2.186	5.72653e-59	22.9192		CFD	2.40386	7.80432e-113
C12orf75	23.3728	2.8311	2.76457e-96	20.4941	2.7586	2.34825e-76	21.9334		SMOC2	2.5382	3.2556e-111
ITGA8	27.1121	3.09575	5.01996e-121	15.8824	2.79476	5.1745e-50	21.4972		PRMT2	2.49707	1.10557e-110
ITGB4	23.7673	2.77707	7.81684e-99	19.0156	2.56658	1.31177e-67	21.3915		LMOD1	3.19646	1.61963e-110
CRABP2	19.1824	2.19433	5.74939e-70	19.0307	3.20986	1.15828e-67	19.1065		JUNB	1.84715	2.52573e-110
PLIN1	26.6819	2.92597	2.3129e-118	10.518	3.1397	2.01637e-24	18.6		LEPR	3.39873	2.48917e-109
VASN	16.5165	2.00012	3.02452e-54	18.9394	2.22121	3.54979e-67	17.7279		ADIRF	2.8119	4.04179e-109
SERPINI2	17.8193	2.77433	1.11566e-61	15.8886	2.9362	4.87042e-50	16.8539		TBC1D2B	2.92236	2.59687e-106
NTRK3	19.0868	2.23742	2.30814e-69	13.0216	3.03862	1.64569e-35	16.0542		MMRN2	2.16208	4.94261e-106
ACTG2	19.5594	2.50581	3.2698e-72	12.3043	2.52941	3.63767e-32	15.9318		PDLIM7	3.39021	1.94232e-105
GLYAT	13.0319	2.15079	6.33267e-36	17.0197	2.63679	3.22661e-56	15.0258		IGFBP4	2.07617	5.14602e-104
RIMS3	16.6343	3.5995	7.78567e-55	13.1049	2.37379	6.54574e-36	14.8696		ELOC	2.63508	8.09959e-104
KCNT2	14.0878	2.16284	3.53927e-41	15.3788	2.43031	2.42795e-47	14.7333		PODN	1.72881	4.37269e-102
TSSK4	11.7078	2.06112	1.0273e-29	16.6566	2.01962	3.14864e-54	14.1822		NBL1	2.16814	6.0363e-99
ADORA3	13.4526	2.07805	5.73493e-38	13.9949	2.49174	2.99914e-40	13.7237		C12orf75	3.28375	6.32508e-98
LGR6	13.6839	3.35185	4.18834e-39	13.0715	3.94031	9.5861e-36	13.3777		C1R	2.62618	6.8503e-98
PCK1	12.0768	2.50265	2.06821e-31	14.5906	2.36621	2.86949e-43	13.3337		RPA1	2.72843	8.45244e-98
OR51A4	9.8361	2.12998	7.79325e-22	15.8113	2.35213	1.21564e-49	12.8237		DEPP1	2.1706	1.3889e-97											#VALUE!
CELA2B	10.0128	2.17755	1.5633e-22	15.2021	2.84533	2.04567e-46	12.6074		FOXC1	3.51589	2.08756e-96			#VALUE!
SLC35A2	11.7891	2.10466	4.42836e-30	13.1427	3.06383	4.37168e-36	12.4659		ECRG4	5.034	4.22696e-96
SERPINA3	13.1679	2.8521	1.50955e-36	10.8782	2.2632	6.48429e-26	12.0231		MYH11	4.19403	5.19427e-96
ARHGAP40	9.24388	2.46409	1.46672e-19	14.2978	2.17701	8.99031e-42	11.7709		COL4A2	1.74184	5.80353e-96
TSGA13	9.56662	2.79478	8.78986e-21	13.4493	3.21824	1.4384e-37	11.508		SMARCC2	2.3621	6.17733e-96
ITIH3	9.70418	2.13081	2.53393e-21	13.1485	3.63231	4.11226e-36	11.4264		FOSB	4.34435	1.96885e-95
SCTR	11.6811	2.91856	1.35883e-29	11.1325	2.89487	5.48166e-27	11.4068		C11orf96	3.80253	3.53305e-95
CCDC172	9.53962	2.75215	1.11616e-20	12.5898	2.58411	1.75426e-33	11.0647		SUSD2	3.50075	8.178e-95
CNR2	11.5419	2.32103	5.65261e-29	9.96363	2.15971	3.30548e-22	10.7528		CCDC3	3.21566	3.82686e-94
RAB36	8.46415	2.40542	9.34202e-17	12.7522	4.372	3.09728e-34	10.6082		C3	2.73947	9.89112e-93
KRT71	8.77183	3.1832	7.82114e-18	12.2216	2.43387	8.65506e-32	10.4967		LTBP4	1.50839	2.50279e-92
SLC17A4	8.22386	2.08839	6.26462e-16	12.5614	2.05824	2.36374e-33	10.3926		COL6A2	1.31686	9.61274e-92
STRA8	9.96134	2.43282	2.53545e-22	10.6026	3.16303	9.06502e-25	10.282		TOR1AIP1	2.63773	3.5963e-91
OR2T6	8.60694	2.33827	2.97751e-17	11.4886	2.67628	1.60541e-28	10.0478		PRICKLE2	3.27935	2.37233e-90
OR6C2	9.23456	2.36307	1.59025e-19	10.7565	2.61298	2.09687e-25	9.99552		WTIP	2.80563	7.71467e-90
DKK2	8.14538	2.6536	1.15802e-15	11.6797	2.01149	2.29585e-29	9.91256		LRIG3	3.98494	2.32351e-89
TGM6	9.04398	2.35331	8.02753e-19	10.0219	2.60264	1.95967e-22	9.53295		KCNMA1	3.90186	1.15169e-88
PDZD7	10.9813	2.56258	1.56473e-26	8.00976	2.42649	3.723e-15	9.49553		CD24	4.17648	8.56801e-88
SEPTIN3	10.9686	2.81826	1.79525e-26	6.7815	2.47716	2.20791e-11	8.87503		CERCAM	2.95948	4.18627e-87
C12orf56	6.96441	2.29134	6.06051e-12	10.7238	2.27062	2.8495e-25	8.84412		MPEG1	2.62656	1.26269e-86
ADGRG2	9.77673	3.307	1.34938e-21	7.73122	2.23533	2.96157e-14	8.75398		PLTP	1.83167	7.5132e-86
LGALS16	9.27401	2.68166	1.12557e-19	8.12703	2.02005	1.52087e-15	8.70052		PCOLCE	3.50664	1.03495e-85
MRGPRE	9.03975	2.06676	8.30375e-19	8.33358	2.09519	3.08003e-16	8.68667		LRRD1	3.94919	1.60062e-85
KISS1R	6.68497	2.4392	3.88705e-11	9.5466	2.23851	1.33674e-20	8.11579		SELENOM	2.19282	2.7258e-85
CHGA	7.99456	2.25181	3.66053e-15	5.65085	2.0007	2.17015e-08	6.82271		MFAP4	1.88473	1.63147e-83
									S100A10	1.86974	2.20597e-83
									LITAF	2.39267	2.25751e-83
									ACTB	1.76834	4.57082e-82
									ZFP36L2	1.58255	1.35173e-81
									PPIP5K2	3.40949	3.64236e-81
									CSRP1	2.15708	4.31135e-81
									XKR6	3.26089	9.79642e-81
									NEK6	3.30894	4.23391e-79
									MYO9B	2.9798	9.61223e-79
									TIMP3	0.928213	3.40804e-78
									SMC1A	2.45468	4.49859e-78
									FOXD4L5	1.81888	1.86882e-77
									GNG12	2.06598	3.47539e-77
									SRPX2	2.24353	6.67263e-77
									GALNT2	2.78796	2.05329e-76
									SAMD5	2.66663	3.23798e-76
									ERCC6L2	2.35291	1.1977e-75
									TNFSF12	3.09136	2.42771e-75
									SMAD7	1.13066	3.37712e-75
									IQGAP1	2.33392	4.14599e-75
									ARHGAP40	4.29846	7.2725e-75
									COL24A1	3.94717	1.0963e-74
									ZNF436	1.90894	1.4699e-74
									ABCA10	3.16583	1.90032e-74
									GAK	1.84472	5.48262e-74
									GPR137	2.82016	1.11414e-73
									FAM20C	2.44972	2.06056e-73
									MYOF	2.22911	4.52884e-73
									FOXC2	3.18779	6.10892e-73
									GSN	1.01355	8.79404e-73
									RGS7BP	4.73214	1.16744e-72
									IQCC	3.75935	1.73738e-72
									LRP1	2.3071	1.73738e-72
									NR2F2	1.92272	2.70604e-72
									WFDC8	4.44773	5.28432e-72
									ZCCHC14	1.52317	7.76389e-72
									CYBRD1	1.55463	8.15796e-72
									LTBP3	1.29114	7.8249e-71
									C1QTNF1	1.94322	1.01883e-70
									GNB4	1.72441	1.34337e-70
									ITPR2	2.32711	2.08373e-70
									COL6A3	1.61966	2.22117e-70
									TIMP4	2.9617	5.55049e-70
									COBLL1	2.00502	6.30805e-70
									ID4	1.80251	9.35677e-70
									IQCD	4.38659	9.68559e-70
									MAX	1.69373	4.93181e-69
									MUSTN1	3.7846	5.12901e-69
									RHOB	1.31738	5.88204e-69
									PLEKHG3	2.23536	5.98417e-69
									TMEM89	5.18768	6.14585e-69
									COX19	3.18347	1.2328e-68
									CACNA1H	3.3303	1.37636e-68
									PLA2R1	2.85179	2.45405e-68
									DAP	1.9783	2.68114e-68
									SLCO2A1	1.83471	1.13117e-67
									LHFPL6	1.63019	1.79209e-67
									CYBRD1	1.34587	2.67458e-67
									ABCA6	1.65083	3.97665e-67
									RAI14	4.76202	7.33204e-67
									RBFOX2	1.89903	2.40131e-66
									SUPT20H	3.33297	2.67423e-66
									IGSF9B	1.59406	4.6667e-66
									LYSMD4	2.65386	6.7739e-66
									CHD3	3.95821	1.2462e-65
									SH3BGRL3	1.60517	1.60374e-65
									SERPING1	1.05102	2.02389e-65
									NNMT	1.67343	2.02389e-65
									CEBPD	2.01291	2.1532e-65
									RARA	1.45397	2.9233e-65
									EFCAB14	1.61183	4.30337e-65
									S100A6	0.656489	4.96168e-65
									TCEAL9	2.77441	6.29159e-65
									ADAMTS1	1.95743	7.87323e-65
									LRRC28	2.54798	1.22134e-64
									FAT4	2.25242	1.55817e-64
									NR4A1	1.7444	1.56573e-64
									PDGFRB	1.80273	3.39883e-64
									CSF1R	2.29792	4.78412e-64
									YBEY	3.26742	9.95637e-64
									FLNA	1.43007	1.52991e-63
									VIM	1.35695	3.26961e-63
									ARRB2	2.66217	6.50383e-63
									ANTXR1	2.45826	6.8769e-63
									CAP1	2.03588	1.14598e-62
									C5AR1	3.36519	1.74099e-62
									IFITM2	2.2283	5.04329e-62
									CIZ1	1.39138	5.19428e-62
									DGKH	2.25554	5.58233e-62
									FABP4	1.48137	7.42437e-62
									MXRA5	2.47498	7.74576e-62
									CFL1	1.73882	2.11662e-61
									HGF	4.88602	2.17467e-61
									MARC1	2.0816	3.3556e-61
									SELENOP	1.78946	4.57095e-61
									TSPAN2	2.69032	5.51441e-61
									FBLN1	1.5548	6.30322e-61
									LHX2	4.69321	6.48596e-61
									TSHZ2	1.88261	1.09529e-60
									TAGLN	1.9788	2.3858e-60
									COL4A3	3.14336	2.66973e-60
									MICALL1	3.37718	4.63323e-60
									SULT1C4	3.83045	4.67042e-60
									MYO1D	2.60718	6.56861e-60
									CDH11	2.86419	1.40843e-59
									AGFG1	0.960433	1.76235e-59
									PLXNB2	1.78268	2.19705e-59
									ITGB3	1.89713	2.87101e-59
									PAFAH1B2	1.70554	3.09703e-59
									ATP10A	2.30474	4.46986e-59
									PLIN4	0.726297	2.69686e-58
									TIMP1	1.36632	5.84135e-58
									MAK16	1.39141	6.55076e-58
									RAPH1	2.99239	6.86284e-58
									NPSR1	4.23622	8.4598e-58
									FABP4	1.20389	9.14092e-58
									CAPN5	2.66005	2.19004e-57
									SYNE3	1.19948	2.8221e-57
									BTG2	2.13325	2.93905e-57
									PDGFD	1.77579	3.01498e-57
									GLIS2	1.59201	3.15729e-57
									AIF1L	2.14757	3.24678e-57
									ARRDC3	2.68174	3.54927e-57
									GJB3	4.37346	1.0147e-56
									PSMC3IP	3.79104	1.13976e-56
									CLIC1	1.76644	1.34311e-56
									COLGALT1	1.79777	2.05735e-56
									FAM20A	3.94089	2.23993e-56
									ZNF180	2.55433	2.24667e-56
									BGN	0.825238	4.25018e-56
									FOXP2	3.25272	4.29022e-56
									SOX10	4.24889	5.73927e-56
									SALL4	3.46285	6.03302e-56
									PHF1	1.40792	6.77107e-56
									CD34	1.30504	8.5428e-56
									CCDC158	3.98349	1.19494e-55
									SERPINF1	1.69464	1.58708e-55
									CYP26B1	3.84507	1.92087e-55
									TGFBR2	1.15346	2.04111e-55
									NET1	1.27068	2.67102e-55
									PMEPA1	1.66153	3.0527e-55
									IRF2	2.60834	3.15797e-55
									CCN5	3.16354	4.10473e-55
									CLPTM1L	1.37878	7.4998e-55
									ZFP36	1.24078	1.31414e-54
									ARHGAP24	1.7319	1.37984e-54
									PKD1	1.28987	1.47729e-54
									COL4A2	0.83258	1.53108e-54
									MARC2	1.84987	1.63411e-54
									TRIM36	2.8641	1.66667e-54
									ADIPOQ	2.04424	1.90822e-54
									ADH1B	3.32233	2.0614e-54
									ETNK1	2.61349	2.18158e-54
									PLPP1	1.66807	4.66151e-54
									CHST5	4.2261	5.40811e-54
									PDE8A	2.23714	7.3284e-54
									ARHGEF18	2.61598	9.84971e-54
									IRAK4	3.69893	1.23102e-53
									MGP	1.59185	1.42444e-53
									TBX2	2.15191	1.46569e-53
									NECTIN2	1.55538	2.02074e-53
									CD44	2.53762	2.03656e-53
									ZNF563	2.23172	3.48176e-53
									KLHDC4	1.98273	5.34208e-53
									ANXA5	1.36975	5.46674e-53
									INF2	1.85564	5.72956e-53
									TRIM26	2.40079	5.87955e-53
									MAP7D3	1.49102	7.10184e-53
									SGK1	1.91701	7.34322e-53
									MAK16	2.18734	8.65396e-53
									TIMP2	1.07554	1.12417e-52
									SOD3	1.95647	1.13069e-52
									PRRT2	2.23471	1.90672e-52
									ABL1	1.24973	2.10333e-52
									C1S	2.43479	2.87138e-52
									AC025287.4	4.05213	4.70383e-52
									YES1	2.12817	5.41298e-52
									CDH19	2.19185	6.57884e-52
									NCOA5	3.70507	1.03238e-51
									PGF	3.28938	1.06909e-51
									PDLIM7	1.31864	1.10056e-51
									RIMS3	4.49455	1.8582e-51
									KIAA1671	3.39399	1.98662e-51
									CTPS2	2.43383	2.39943e-51
									CFH	1.41605	2.59536e-51
									ENTPD5	1.91342	3.12582e-51
									STXBP3	1.41133	3.23412e-51
									GHR	2.03237	3.27286e-51
									SNCG	2.34131	3.49872e-51
									AEBP1	1.52743	4.80233e-51
									RECK	2.45544	1.12201e-50
									EHBP1L1	0.869931	1.28028e-50
									IFITM3	1.28852	1.81681e-50
									METTL7A	2.23847	2.22414e-50
									SPRY1	1.48435	2.23721e-50
									TMEM39A	2.96638	3.32515e-50
									ARHGEF40	2.30096	3.68606e-50
									PAQR4	3.24505	3.73705e-50
									SLC4A2	2.4773	3.78934e-50
									VIM	1.0179	6.37085e-50
									GNAL	2.82707	6.67417e-50
									ADIRF	1.11929	7.33659e-50
									FLNA	1.88865	8.43077e-50
									NEK6	1.15651	1.11584e-49
									FKBP10	1.44202	1.68082e-49
									CNN1	2.18981	2.01186e-49
									SLC20A1	1.61668	2.03043e-49
									PRICKLE2	1.77177	2.14147e-49
									PDE5A	2.59803	2.62483e-49
									KRT7	5.30379	3.00651e-49
									FOXC1	1.49308	3.09605e-49
									MMRN1	4.87973	3.30363e-49
									KIF7	2.32224	3.95237e-49
									BCS1L	2.74697	4.5868e-49
									CD83	4.24015	4.88302e-49
									SLC22A3	3.54798	5.69145e-49
									SNX9	2.00251	7.82359e-49
									HNRNPA3	1.42898	8.08346e-49
									ENO1	1.71578	8.19509e-49
									RAD23B	1.16182	8.52058e-49
									STYXL1	3.56744	9.81219e-49
									DOCK4	2.18172	9.95505e-49
									NHLRC3	2.43015	1.20529e-48
									POMT2	3.90205	2.09759e-48
									KCTD6	3.91952	2.5158e-48
									ZNF267	2.46045	3.12767e-48
									DEPP1	0.947243	3.17579e-48
									IGFLR1	3.53449	3.70487e-48
									NUPR1	1.22234	3.72703e-48
									CARHSP1	1.74855	4.52704e-48
									CFB	3.37355	4.6749e-48
									TBC1D3E	2.13784	5.5038e-48
									ID4	1.863	9.32005e-48
									LRAT	4.58219	9.49169e-48
									ANXA1	1.4197	1.12734e-47
									RGS19	2.58876	1.27383e-47
									FILIP1L	1.19349	1.68816e-47
									MEGF10	4.27673	1.95086e-47
									GEMIN2	2.82675	2.00798e-47
									CCN1	1.13237	2.40948e-47
									C1orf56	2.89504	2.92823e-47
									POLE3	2.10732	2.9625e-47
									LONRF3	3.82507	3.07019e-47
									GNAO1	2.22996	3.08472e-47
									C1orf198	1.1944	3.48568e-47
									PLAGL1	1.92939	3.65564e-47
									TMSB4X	0.850915	3.73723e-47
									GAREM1	2.63212	4.43688e-47
									ITGA8	2.55757	6.08213e-47
									TRMT61A	3.5096	1.21132e-46
									SRPX2	1.13603	1.73395e-46
									EPAS1	0.702321	1.88188e-46
									ADAMTS1	1.11293	1.88188e-46
									DCLK1	2.49021	2.15369e-46
									SFXN3	2.92841	2.58569e-46
									SLC12A9	3.35385	2.72602e-46
									ZFYVE26	2.69841	2.99051e-46
									FMO5	3.58859	3.47575e-46
									NTRK3	4.71997	3.9185e-46
									GLUL	1.02748	4.06076e-46
									PTPRC	5.27437	4.65318e-46
									NMRK1	2.14837	5.73776e-46
									DCP2	1.38708	6.63998e-46
									CAPG	4.14398	1.16234e-45
									NRBP2	1.45542	1.25269e-45
									INHA	3.02748	1.25269e-45
									MTPN	1.59552	1.48071e-45
									MXRA8	1.35015	1.79281e-45
									GASK1A	3.59948	1.83334e-45
									B3GNT7	3.26065	2.11375e-45
									PNMA1	1.18835	2.52236e-45
									HEYL	1.18184	2.61759e-45
									IER5L	2.18462	2.96093e-45
									C9orf135	4.03687	3.68048e-45
									ACTG2	4.92394	3.69889e-45
									POU6F1	2.30743	4.48347e-45
									GPAM	1.84511	4.55751e-45
									MCM9	2.09408	4.65648e-45
									KRT71	4.76215	4.71646e-45
									MAFB	1.21974	5.44085e-45
									MYL6	1.20098	6.0051e-45
									CNRIP1	1.62491	6.09113e-45
									L1CAM	4.18638	6.58513e-45
									TNFSF10	1.99222	7.02671e-45
									IPO8	2.52265	7.1806e-45
									FBLN2	1.04286	7.27297e-45
									C15orf39	3.701	7.83005e-45
									ADAM33	2.02688	8.61538e-45
									PNMA8C	4.03993	9.61288e-45
									MT1M	1.85711	1.27442e-44
									TARSL2	1.69298	1.33774e-44
									KRTAP4-3	3.67233	1.3677e-44
									ANKDD1A	6.03886	1.51591e-44
									TSC2	1.08236	1.64481e-44
									SUPT20H	1.52923	1.86949e-44
									PTN	1.56569	2.04571e-44
									SPHK1	2.61019	2.13377e-44
									RAB22A	2.28693	2.29835e-44
									TRPS1	1.92473	2.29835e-44
									CASP10	3.35778	2.7647e-44
									TAF1A	3.84436	3.04264e-44
									CDC42SE2	2.15422	3.35445e-44
									RNF180	1.85856	4.29076e-44
									SSTR1	2.88288	4.55664e-44
									SRD5A1	4.45869	5.35797e-44
									CCN1	1.14579	5.71312e-44
									TSKU	2.08839	5.92139e-44
									ABL1	1.07208	6.82242e-44
									OR6P1	2.9493	6.90079e-44
									SERPINB1	1.18132	8.71057e-44
									CTSC	2.3316	9.41428e-44
									FMO2	1.85957	1.55625e-43
									SMAD3	1.59488	2.12596e-43
									ARHGEF2	1.57213	2.42201e-43
									PRX	3.57148	3.01581e-43
									ARID5A	1.2316	3.07865e-43
									FAM49A	3.69564	3.21878e-43
									TRAF5	2.30176	3.88766e-43
									TRIO	2.48022	4.04562e-43
									NAB2	1.68091	4.04562e-43
									EMP1	1.12005	4.06299e-43
									RRM1	2.7163	4.06704e-43
									SRP19	1.38388	4.37223e-43
									NCF4	3.25667	5.62625e-43
									MOV10	2.25583	5.70292e-43
									AKIRIN1	1.85528	6.07948e-43
									ZNF384	2.41347	6.75904e-43
									TMOD3	1.84989	8.8232e-43
									IRF3	1.10172	9.75772e-43
									TNXB	1.00888	9.78288e-43
									PCGF2	1.0894	1.04009e-42
									MAP2K3	1.74826	1.12514e-42
									ANKRD13B	2.61859	1.23027e-42
									CLIC3	2.36629	1.77699e-42
									DFFB	2.35172	1.80598e-42
									PGF	1.2895	1.98181e-42
									KDELR3	1.71038	1.99501e-42
									KRTAP13-3	4.29543	2.16102e-42
									EVC2	4.74717	2.42326e-42
									SLCO1A2	3.91486	2.55673e-42
									ARHGEF16	3.06767	2.57782e-42
									TMEM176A	1.72033	2.60627e-42
									CBFA2T2	1.88681	2.73747e-42
									ORAI3	2.33988	2.84227e-42
									CSRP1	0.885026	3.13474e-42
									AOC3	3.67332	3.73458e-42
									EHBP1L1	0.902766	3.74425e-42
									PAPLN	3.98109	4.67136e-42
									HEYL	1.77631	4.83335e-42
									IL7	3.86181	4.92529e-42
									C1QA	2.12931	5.1485e-42
									SLC23A3	3.22558	5.51759e-42
									DESI2	1.45467	6.14244e-42
									CRLF1	3.70383	6.59285e-42
									PRR30	3.8761	7.04234e-42
									MECOM	1.50411	7.32081e-42
									TAF1	2.07775	8.80014e-42
									HYAL2	2.00684	9.06265e-42
									RDH5	1.3523	1.01111e-41
									TENT5A	0.974921	1.11899e-41
									ADA	2.73338	1.14256e-41
									API5	2.12439	1.46358e-41
									VRK2	1.82837	1.56008e-41
									CRIM1	1.06538	2.24323e-41
									HSPA6	2.12677	2.29174e-41
									ARMT1	1.99396	2.34278e-41
									MED23	2.25195	2.58735e-41
									RERGL	2.68654	2.6497e-41
									TRABD2B	2.37518	3.05709e-41
									TMEM35B	2.12572	3.0965e-41
									CRTAP	1.23955	3.24606e-41
									PCDHB4	2.85991	3.52788e-41
									CLSTN3	3.42	3.81856e-41
									MUC1	3.45099	4.37183e-41
									COLGALT2	1.54003	4.97142e-41
									MAF	1.74124	5.00533e-41
									TNK2	2.03473	5.19124e-41
									LINGO1	3.91631	5.47749e-41
									TWIST1	3.63008	6.22296e-41
									HS2ST1	1.34057	7.00858e-41
									MNDA	3.14998	7.20229e-41
									TNRC18	1.73023	7.50895e-41
									TMEM9	2.58968	7.54099e-41
									TAGLN	1.21453	8.79626e-41
									MCAM	1.5651	9.39687e-41
									NFASC	2.20192	9.40541e-41
									AMY2A	2.85449	1.13992e-40
									NFKBIZ	1.2254	1.15709e-40
									MYO19	3.19022	1.19166e-40
									EBF2	1.10545	1.3264e-40
									CYB561D1	2.41239	1.43874e-40
									CDH20	5.01433	1.5486e-40
									ATP10A	1.70308	1.63358e-40
									PTGIR	1.74501	1.76649e-40
									BACH1	0.837866	1.79009e-40
									ELMOD3	1.47238	2.0146e-40
									BID	2.9713	2.02012e-40
									MPZL3	3.40758	2.12383e-40
									CD1D	1.84906	2.12383e-40
									ZNF704	1.15801	2.25247e-40
									MSL1	2.0612	2.70829e-40
									RDH5	2.18375	3.2591e-40
									GLI1	3.87778	3.33479e-40
									MEIS3	1.88482	3.39429e-40
									NRARP	1.45887	3.56203e-40
									RCE1	3.1626	3.74532e-40
									SPOCK1	1.97777	3.77745e-40
									ACTA2	1.60688	3.98896e-40
									DMBT1	2.15886	4.25639e-40
									RD3	4.11827	5.60513e-40
									CALD1	1.09654	5.89592e-40
									CCDC171	2.02938	6.34222e-40
									CDRT1	4.55146	7.12601e-40
									ARID2	1.61476	7.15579e-40
									C2orf69	1.98365	7.25238e-40
									PIM1	2.67547	8.96375e-40
									TMEM198	2.72776	9.39589e-40
									GFRA2	3.55914	9.41489e-40
									PRAMEF18	3.53555	1.02307e-39
									FN1	0.686826	1.08377e-39
									AC004593.3	3.23986	1.15047e-39
									HLX	2.20371	1.36771e-39
									LGI2	3.03436	1.40922e-39
									ACOT7	2.67362	1.50671e-39
									SLC9B1	2.31244	1.8755e-39
									COL27A1	1.52527	2.0789e-39
									LGR6	4.84512	2.72796e-39
									LEP	3.28991	2.75496e-39
									SEMA3F	2.62064	2.77877e-39
									VSIG4	3.88215	2.84428e-39
									HTR1D	3.79997	2.89789e-39
									DAB2	0.874091	3.18078e-39
									BRAF	2.08706	3.55035e-39
									MPHOSPH8	1.70522	3.5537e-39
									TNFSF13B	3.90914	3.6386e-39
									STAB1	1.9451	3.64506e-39
									MAFG	1.84065	3.83013e-39
									APBB1IP	2.50601	4.06135e-39
									PCDH18	1.61237	4.31271e-39
									MARCO	4.08507	4.40385e-39
									PPM1M	2.63161	4.7123e-39
									SORL1	3.0075	4.85355e-39
									GNG11	1.48353	4.99511e-39

## Sheet: Fig.5c
cell	cell type
CGGTAGAGGTGCAGGT-1-14	Fibroblasts
TAAGGCTGAATCCCTC-1-14	Monocytes
CCTTCTTGATCCAGTG-1-8	Epithelial cells
TAGCCATTTCAAAGTC-1-36	Monocytes
CCTGCGTTCTACGCTT-1-123	T cells CD4
TTAGCTCTGTAATCCG-1-68	T cells CD8
GTATCAGCTTGGGTTC-1-38	Cancer epithelial
ACAAATCGCACCGAAT-1-7	Fibroblasts
CTGCCTTTAATACCTT-1-21	Fibroblasts
CACGAAAGTTAGTCCC-1-36	T cells CD8
CCGAACCTTCCCGGCC-1-4	Fibroblasts
TCTGAATTCCGTACAA-1-15	Cancer epithelial
TGCTTCCCAAGCAGTA-1-22	Epithelial cells
GGATCTTGACTCAACC-1-16	Fibroblasts
ACCCGGTTACACTTCC-1-13	Epithelial cells
AAGTCAATTGTCGTCA-1-6	Macrophages
TCATACTTACAGATCC-1-23	T cells CD4
CTCTAATGCATTGATC-1-15	Fibroblasts
GCTAACTGAAGTCTGA-1-2	Fibroblasts
CCGCGATTTGGTAGGT-1-2	Endothelial cells
AAACGAGACGGTTGAT-1-18	Endothelial cells
GATATGCGGTAGCCAA-1-21	Cancer epithelial
TCTGTGCCATCATAGT-1-11	Epithelial cells
CAAACTATTGAGCTTC-1-35	NK cells
ATACGGGTTTCGATTG-1-12	Epithelial cells
AGGGTTTAGTTCGGGA-1-22	Epithelial cells
ATACTTGTTCTCGAGC-1-27	Endothelial cells
AGGGTCAGAGCACTCG-1-8	Fibroblasts
AGGTAGATCGAGATAT-1-10	Macrophages
GCAGACCCAGCACGTA-1-9	Cancer epithelial
TGCCATTACTAAAGAA-1-10	Epithelial cells
ATGGCAGCCGAGAAAC-1-68	Epithelial cells
AGTTCCTACAGAATTA-1-27	B cells
ATCAGACGGCACGCCG-1-6	Cancer epithelial
CTAGCATAGTATAATG-1-30	Macrophages
CCGCTATCAGCACCAG-1-11	Epithelial cells
GCTAGGCACCACGGAG-1-10	PVL
CCAGCTGATGGTACTT-1-28	T cells CD8
AGTTTGCACCTGCCTC-1-12	Epithelial cells
CCTCGGATGCTACCTG-1-1	Epithelial cells
ACGCAATCACTACAGC-1-14	Fibroblasts
ACCCTCCCTTGCTATT-1-15	Fibroblasts
CATGCTGGCTCCAATT-1-15	Endothelial cells
AATAACACTAGAACAA-1-13	Monocytes
GGTTAGTTACGGCGCC-1-19	B cells
CACACAGGGATAGATT-1-20	Endothelial cells
GAACCTCGACCTACAC-1-45	Endothelial cells
GCCAGGAGTAACCGAT-1-15	Cancer epithelial
GGACCTCTAGGCCGCC-1-15	Monocytes
CACGGGATTGAGGGTT-1-17	Epithelial cells
TGAAACTTATGCAAGC-1-45	NK cells
ACTTGGGACCCGGTGG-1-38	Cancer epithelial
GCGAAGAATCTGACGG-1-4	Fibroblasts
GTCGGATATCTCAGAC-1-29	Cancer epithelial
ATACCACGGGCAACTT-1-13	Epithelial cells
TGGCAGCAGTAATAGT-1-5	Epithelial cells
CACGCGGAACTGTTGC-1-1	Fibroblasts
GCTCTATGTTACGTGC-1-15	B cells
CTAATTTCAACAACAC-1-31	T cells CD4
GAATAGTGCTCGATTA-1-12	Monocytes
TAGGTTCGAGTTCGTC-1-9	Macrophages
TTGGACATGTGGCTTA-1-17	Endothelial cells
CCGAAGTATATTGTTC-1-28	T cells CD4
AGAGCGTACAAGCTCG-1-36	Endothelial cells
GTTTCCTGGAGGGTGA-1-7	Fibroblasts
TTCGGGCGCTAGTCTT-1-27	Monocytes
TATGGGTACGTATCGT-1-28	Epithelial cells
TGGCCGTATATTGACC-1-11	B cells
TCGTGTACTATGGATG-1-12	Endothelial cells
ACACACCAGGACCAGT-1-18	Monocytes
TAGAGTCTAAGCGAAC-1-4	Cancer epithelial
ATGACGCGTTCTATCC-1-24	Monocytes
GGAAAGTGCCCATGCC-1-19	Epithelial cells
GGTAGTGCTCGCACCA-1-8	Macrophages
GGGCGGGTTCCCTACG-1-10	Epithelial cells
CCATTAGCGATAATCC-1-18	Cancer epithelial
CACCTTGGCGCCTTTG-1	Epithelial cells
TCAGGTTCTTTGAGAA-1-60	B cells
GACTGCAAATCGAGCT-1-5	Fibroblasts
ACGTACAGATTTCTCT-1-16	NK cells
CCATGGCCCTTGTACC-1-55	T cells CD8
TGCAGAGTACCGAGCA-1-1	Epithelial cells
GAGGGAGTCAGATCGC-1-16	Endothelial cells
GAACGTTAGGAAGACG-1-36	T cells CD8
TAGATCCGAAGTCGCA-1-53	NK cells
ACAGGTGGAGGTGAGG-1-44	Monocytes
TCTAGCAATCTCCGCC-1-15	Fibroblasts
TCTGAATTCCGTACAA-1-6	Macrophages
TGCGCGATTAACGGAG-1-44	Fibroblasts
GTGCCATCACACGGTG-1-11	Epithelial cells
AGCTCTTCCCAGTGCA-1	Epithelial cells
CCGGAGCGTACTTTCT-1-2	Epithelial cells
CGGTTCAAGTAGGTGT-1-33	Fibroblasts
TTCTGCGGGTTAGCGG-1-53	Endothelial cells
CCGATCTCAACCTTAT-1-6	Cancer epithelial
CGCGGCTCAACTTGAA-1-32	Monocytes
ATAAATATTAGCAGCT-1	T cells CD8
TACCAGCTAGGTTTAA-1-39	Macrophages
GACACGAGTTAGAGGA-1-36	T cells CD4
AAGTTCGGCCAACAGG-1	Endothelial cells
TAAGTAACATCTTGAC-1-18	Cancer epithelial
TCACATCTTATCTGAT-1-42	T cells CD8
GTCATTGCATTGACCC-1-113	T cells CD8
GAAACCATGGTGCGCT-1-21	Fibroblasts
TCTTAGAGCTCCAATT-1-20	Epithelial cells
CCTGCTATTTGAGAAG-1-16	Fibroblasts
CACACAGGGATAGATT-1-28	Endothelial cells
TCGGAATGCGCTCTGA-1-5	Fibroblasts
ACAATGAATACGGAGA-1-7	Monocytes
CTGGGCCTGCTATATC-1-12	Epithelial cells
TCCTGCCAACTGGAGA-1-10	Cancer epithelial
GTGGTTTCCGCCTTTC-1-15	Cancer epithelial
GAAGCCTGCACATTCC-1-16	Epithelial cells
GGAGAAGTCATTGGCA-1-26	Endothelial cells
GCGTAAATGGCCATAA-1-22	Macrophages
CCGCGTAGGTAAGGGC-1-36	B cells
TGCGGACTTGACTCCG-1-32	Fibroblasts
CGGGAATATAGTATAC-1-18	Epithelial cells
TAGCTAAGTCCGGGAG-1-17	Cancer epithelial
TCCTCTACGAGATGGC-1-41	Endothelial cells
CGTTAAACTAGTTAGG-1-14	Epithelial cells
ATCTTGACTTGTCCAA-1-9	Monocytes
TCTTACGGCATCCGAC-1-36	Endothelial cells
TCTATCGGTCGCAACA-1-43	Fibroblasts
GGTGCTGATCACAAAG-1-1	B cells
CAGCTCGTGCTTGTGT-1-31	Epithelial cells
CATACTATGTAATTGT-1-6	Cancer epithelial
GATGTCGGTCAACTGC-1-107	NK cells
GCACAAGTGTCGGAAG-1-3	Monocytes
GTTTCATATCGTCGCT-1-4	T cells CD8
AGTCTCACAAGACTAC-1-23	Macrophages
TTGATTATGCAGATGA-1-9	Endothelial cells
GTTAATGTCTATCTTA-1-11	B cells
CCCTCATTCTGGAATT-1-11	Endothelial cells
TGAGTAAATTAGCGTA-1-28	Endothelial cells
ATCCTGCGTGGAATGG-1-7	Cancer epithelial
GTATCTTTCATAACCA-1-8	Epithelial cells
TTAGACGAGTCACCTC-1-4	Fibroblasts
ATTCATCGTTGAGGCA-1-2	Fibroblasts
CAGAGTGATTTAACGT-1-17	NK cells
GCTACAGTACGGACCG-1	Endothelial cells
CCTGGAAACGTTCTGC-1-14	Epithelial cells
CAACGACCCGTTTACA-1-12	Fibroblasts
CACTCTTCTGCTAGCC-1-4	Fibroblasts
GTCATTGCATTGACCC-1-3	T cells CD8
GAGATCTTCCATGACA-1-18	Epithelial cells
ATTTCATTATTTCGCG-1-3	Epithelial cells
TCACAGGTTATTGGGC-1-5	Epithelial cells
CTGGAAGACACGGTGG-1-6	Monocytes
TTCCTCTGCCCGAATA-1-24	Epithelial cells
ACTTATTTATGTGCCA-1-16	Monocytes
AACGTCAGACTAGTGG-1-16	PVL
GCCCGACTTCTTCCCG-1-2	Fibroblasts
CGCTATTCAATGTATG-1-37	Cancer epithelial
ATCCAACGCAGTCATA-1-41	Endothelial cells
AGCACTTAAGGACGCC-1-13	Epithelial cells
AGTCAACACCACCATC-1-16	Cancer epithelial
GCATTCAAGGCAACGC-1-1	Monocytes
CCAATTGAATGTTAAT-1-2	Fibroblasts
TTATGACAAACTGGAT-1-29	B cells
CCCAAACATGCTGCTC-1-24	Cancer epithelial
CCGGAATGGTTTCAGT-1-45	Endothelial cells
AGAGCAGTTATGAGAC-1-6	T cells CD8
GATAGTGCGAGTAAGT-1-49	Fibroblasts
CGTCACGTCCATTGGT-1-1	Epithelial cells
GATATGGATTACGCGG-1-13	T cells CD8
TGTATGGCGCAGACAG-1-13	Monocytes
CTACTATCATAGGTTT-1-15	Monocytes
GCATTCGAAATGAACA-1-11	B cells
GTGGCAAACAGCGGCA-1-2	Fibroblasts
GTCGCGTAACCCGTTG-1-22	Endothelial cells
GCTATCGCGGCGCAAC-1-2	T cells CD4
AGATCGTGCATAAGAT-1	Fibroblasts
GCAAGTGCACAGAGAA-1-25	Fibroblasts
AAAGTCGACCCTCAGT-1-20	Epithelial cells
TATCCTGCATGGGAAT-1-1	Fibroblasts
GTACACTTACCTGAAG-1-16	Epithelial cells
ATATCGTTCCTCGAAC-1-24	Fibroblasts
CGCTGTGACGCCGCAC-1-23	Fibroblasts
TGAGCGGAAAGTGTTC-1	Fibroblasts
TCCTCTCCAGTTGTCC-1-86	T cells CD8
TGTAATGACCACAATA-1-22	Epithelial cells
CTTTGGCTTTAGTAAA-1	Cancer epithelial
CATACCCGTACCCAGT-1-42	Cancer epithelial
CATAGCCGCCCGGGAT-1-22	B cells
GGGAAGGGCTTTCTCA-1-12	Fibroblasts
ACTACCAGCTCTCTGG-1	Endothelial cells
GCCTCATCTGGAAATA-1-42	Monocytes
AGTGAACAAACTTCTC-1-32	Macrophages
GCTGCTCTCCGGACAC-1-10	Cancer epithelial
CCCTATGTAGAGCAGA-1-6	Monocytes
ATCCTGAATCGCTGCG-1-13	Fibroblasts
GTCACTCTCCAAATCT-1-24	Dendritic cells
ACGCGGGCCAAGGACA-1-1	Epithelial cells
GATATTTCCTACATGG-1-19	Epithelial cells
CAACGGTTCTTGATAC-1-9	Dendritic cells
AAACCTCATGAAGTTG-1-10	T cells CD8
TAACAAAGGGAGAAGC-1-20	Cancer epithelial
ACGATCATCTTGTAAA-1-11	Macrophages
CTGCTGAGGCCACGAA-1-44	Fibroblasts
CTAAATCCGGTGTACA-1-2	Macrophages
AATCTGGCTTTCTAGT-1-20	Fibroblasts
CGGTGTACTTGATCCC-1-21	Dendritic cells
CAGTGAATAAATGACT-1-10	Cancer epithelial
AATACCGGAGGGCTGT-1-2	Fibroblasts
GTTAACTATGTTGTCA-1-32	Epithelial cells
GACCGACTGAAGCGTC-1-28	T cells CD8
AGCCTAATACCCACGT-1-22	Fibroblasts
TGCGTTTGTTGACACT-1-5	Endothelial cells
GGTTACCACCCTCGGG-1-48	Cancer epithelial
TCCTCTCCAGTTGTCC-1-125	T cells CD8
CCTATGTCCACTCCAC-1-15	Fibroblasts
CGCTATTCAATGTATG-1-5	Cancer epithelial
CTCTAATGCATTGATC-1-5	Fibroblasts
CGTTAATGTCCCGACG-1-8	Fibroblasts
TCCGTTTAGCCTTGAA-1-5	Macrophages
GGTTCTACTCGTCTGA-1-32	Epithelial cells
AAACCTCATGAAGTTG-1-36	T cells CD8
ACTACCAGCTCTCTGG-1-13	Fibroblasts
ACTTTACCCTCATGAA-1-36	Monocytes
ATCTGTAATTGTACCC-1-16	Endothelial cells
GTTAGCCCATGACATC-1-14	Fibroblasts
ATAACGCCGGAGGGTC-1-24	PCs
ACAAGGACAAGAGGTT-1-39	B cells
GCGGGAACCAGGCCCT-1-8	Endothelial cells
AGCAACCGAAAGTAAT-1-12	Monocytes
AACGATAATGCCGTAG-1-27	Fibroblasts
GCACACGCCCATGGTC-1-17	T cells CD8
TTCCGCAGAGAAATAT-1-16	Fibroblasts
TTCGGTACTGTAGAGG-1-30	Epithelial cells
GCCAAGAATACTTCTG-1-3	Fibroblasts
ACGTTAATGTCGAAGA-1-11	Cancer epithelial
GATGTTCAATCCACGA-1-9	Cancer epithelial
TAAGGGCTGGGAGAGG-1-56	T cells CD8
CGCAAACACGAGTTAC-1-11	Endothelial cells
CTCACATTTACTAAAT-1-12	Epithelial cells
GGATGACGCGAGTTTA-1-4	Epithelial cells
TGAAACTTATGCAAGC-1-10	NK cells
CAATATTCTTGACCTA-1-28	Monocytes
GTTTGGCCGCTCAGCG-1-17	Dendritic cells
TGTAATGACCACAATA-1-62	Epithelial cells
ATCGACTCTTTCCGTT-1-26	Epithelial cells
TTCTGCCGCGCCTAGA-1-11	Fibroblasts
CGTCGGGTCTAAGCGC-1-29	Monocytes
AGTGCGTAGCTCGTAA-1-49	Cancer epithelial
ATGGCAGCCGAGAAAC-1-47	Endothelial cells
CACGTCGGCAACCTCT-1-13	Fibroblasts
TAACTATTACGCCAAA-1-9	Fibroblasts
GCCCACCAAGGCTGTC-1-23	Dendritic cells
ACGTTAATGTCGAAGA-1-26	Endothelial cells
TCAACTAACGTATAAC-1-18	T cells CD8
TCAATACGCCGTCATG-1-2	Epithelial cells
GCTGGCATATTCACCT-1	B cells
AGACCCGCCCTCCTCG-1-4	Fibroblasts
AGCATCATTTCGAAAG-1-3	Fibroblasts
CAAGCACCAAATGCCT-1-29	Cancer epithelial
ACGATACATAGAACTA-1-24	Epithelial cells
GTGATCACTAACGCCT-1-2	Monocytes
TGCGTCATGACTGAGC-1-1	Monocytes
GTGAACTCCCATTCGA-1-17	Macrophages
GTCTACTCAATTACAA-1-16	Endothelial cells
TCTCCACAAGTTGAAT-1-7	Fibroblasts
TGGACTGTTCGCTCAA-1-24	Macrophages
TGGTGATCGTATTTGT-1-10	T cells CD8
GAGACTGATGGGTAGA-1-1	Cancer epithelial
GAGGTACATCCATCTT-1-5	Monocytes
GTGTCAGTGTACGTGG-1-59	Fibroblasts
GGATTCAGTACGGTGG-1-1	Cancer epithelial
CTCAACTAACCCGGAT-1-11	Fibroblasts
GGGCAACCGCACGTGC-1-4	Fibroblasts
TCGGGAACGTGCCTAG-1-8	Fibroblasts
TAGATCCGAAGTCGCA-1-46	NK cells
ACAAGCAGTGCCTAGC-1-6	B cells
TACTTTCCGCACGCCA-1-2	Fibroblasts
ATCGCCAGTCAACATT-1-7	Epithelial cells
CGCTGTGACGCCGCAC-1-7	Fibroblasts
TTATGACAAACTGGAT-1-19	Endothelial cells
CAGTGTCCGCAGAATG-1-48	T cells CD4
TACGACTGCCTCTTAG-1-1	Epithelial cells
CCGGCACGACCGTTTC-1-1	Macrophages
ACGTAGATTGCTGATG-1-21	Macrophages
GTCAGTTTGGTAGTCG-1-22	T cells CD8
TCTTACGGCATCCGAC-1-40	Endothelial cells
CGTGCTTCTACCTAAA-1-30	Monocytes
TGCGACACCCTAGTGC-1-5	Cancer epithelial
CTGGTTTCGAGCAAGA-1-2	Monocytes
ATCTCCCTGCAATCTA-1-26	Epithelial cells
ACGTGCGCCTCGTGCA-1-2	Cancer epithelial
TAAGTAACATCTTGAC-1-3	Cancer epithelial
GGTTAGTTACGGCGCC-1-22	B cells
GTGACGAGGGTGACCC-1-13	Monocytes
TTGACAGGAGCTCCCG-1-17	Monocytes
TATAGAGTCGCTTGAA-1-2	Macrophages
AGATACGACTTCATAT-1-50	T cells CD4
TTGACCGTGTTAATGA-1-30	Fibroblasts
AATTGAACGCTCTGGT-1-16	Monocytes
CCGACAAAGGGAGTGC-1-41	T cells CD8
TGGGAAATGCCTTTCC-1-30	T cells CD4
GCCCAGTTGGTATGCC-1-8	Cancer epithelial
ACACCCGAGAAATCCG-1-25	Epithelial cells
AGAGCGGGCTAATCAT-1-31	Cancer epithelial
AGTCGTCGACCACCAA-1-47	Fibroblasts
GTCATTGCATTGACCC-1-40	T cells CD8
CCTAACCCAAACAAGT-1-14	Monocytes
AAACGGTTGCGAACTG-1-10	Cancer epithelial
CGCAATTCTACAATAA-1-27	Endothelial cells
AGATACTCAAGATCGA-1-7	Monocytes
GTAGCGGCTATACACT-1-2	Epithelial cells
GTATTAAGGCGTCTAA-1-65	T cells CD4
CCACTGGTGGCTGGTT-1-6	Fibroblasts
CCAATAGTGCCGTCGA-1-15	Cancer epithelial
AGTGTGGTCTATTGTG-1-20	B cells
GTACTGCATGAAGCGT-1	Endothelial cells
AGCAGAAGGAGAAAGA-1-6	Cancer epithelial
TCAGAACCTCCACAGG-1-29	Monocytes
CCTACATTCACAGACG-1-10	Monocytes
GAGCGCTGTTAGGTAA-1-18	Monocytes
GCTTCCGTCCCTAGAC-1-30	PCs
ACTACCAGCTCTCTGG-1-19	Endothelial cells
AGAGAACCGTCTAGGA-1-2	Fibroblasts
TCCGATTACATTGCCG-1-25	Epithelial cells
TCCGCTGTCATCCCGG-1-17	Macrophages
AAAGACTGGGCGCTTT-1-19	T cells CD8
CCCAATTTCACAACTT-1-21	Epithelial cells
GGATCTTACTGCCCTT-1-31	Endothelial cells
ATCAGCCTCATGCTGC-1-15	Fibroblasts
TGGACGCAATCCAGCC-1-19	Monocytes
GTTTACGTTCCATCTG-1-23	Cancer epithelial
CGGTCAAGTGGGAACC-1-20	Epithelial cells
TCTATCGGTCGCAACA-1-53	Cancer epithelial
TATGTCAAGACCGACT-1-24	Cancer epithelial
GTCCTTCTAGTGGGTT-1-21	Cancer epithelial
GTAAGTAGGGTATACC-1-2	Endothelial cells
ATGGCAGCCGAGAAAC-1-77	Epithelial cells
GCCTCCGACAATTCAC-1-7	Fibroblasts
TCTTCCCATGGGCACA-1-16	Macrophages
GGAGCACCAAGAACTA-1-43	Epithelial cells
CTAAATCCTATTCCGG-1-11	Epithelial cells
GAATTTCTCGCTGCAG-1-7	Endothelial cells
GTCGGATATCTCAGAC-1-6	Cancer epithelial
ATGTGCATCCGACGCA-1-47	PVL
TACGGAAGCCAAACCA-1-10	Fibroblasts
AATTCATAAGGGATCT-1-13	Cancer epithelial
TGCAATCTAACACGGT-1-9	Fibroblasts
ATTTACTAAGTCCATT-1-26	Monocytes
ATAAATATTAGCAGCT-1-30	T cells CD8
AGACGAAGTGCCGGTC-1-15	Monocytes
CGTGCCCTCCCGAAGA-1	Epithelial cells
CGTTAATGTCCCGACG-1-6	Fibroblasts
ACGTGCGCCTCGTGCA-1-10	Cancer epithelial
TCCAGAGCACCGGTTC-1-11	Endothelial cells
ATAAATATTAGCAGCT-1-7	Epithelial cells
CAATGGATCTCTACCA-1-6	Cancer epithelial
TCGCTTTAAACGTTTG-1-1	Cancer epithelial
TGTTCTTCCATTGACT-1-25	Cancer epithelial
GCAACCACGGCCGCGT-1-38	Endothelial cells
ACGCTGTGAGGCGTAG-1-4	Endothelial cells
GGCGCAGGACATCTTC-1-40	T cells CD8
CACCCTTGGTGAGACC-1-37	Fibroblasts
CGTGTCTCGTTACGAC-1-11	Monocytes
GGACTCGTGAGTGGTC-1-39	Epithelial cells
TCCTCTCCAGTTGTCC-1-70	T cells CD8
TACCGGTCGTTTCCAT-1-32	Cancer epithelial
ATTTACAGTTTACTGG-1-49	B cells
AACCTTTACGACGTCT-1-24	Cancer epithelial
TCGCGTAGCAGTGTCC-1-9	Cancer epithelial
ATCGACTCTTTCCGTT-1-31	Endothelial cells
CCATGGCCCTTGTACC-1-75	T cells CD8
GTGACGCAGGTTTCAT-1-31	Cancer epithelial
CTAACTGGTCCGGTTC-1-30	Monocytes
GTGCCGCTTCAAAGGT-1-41	Cancer epithelial
TATGGGTACGTATCGT-1-20	Epithelial cells
ACAGAACTGAGAACAA-1-3	Monocytes
CTCTGTTTGAGGATTC-1-12	Epithelial cells
ACCACCAATGTAACAA-1-20	Epithelial cells
AGGTAGGTACAAAGCT-1-1	Cancer epithelial
AGTACGGCCCGTATCG-1-43	Endothelial cells
TAGGTGAGCCCTACTC-1-25	B cells
GGGCGTCACCACGTAA-1-6	Epithelial cells
TGCAGGATCGGCAAAG-1-22	Fibroblasts
GAAGCCTGCACATTCC-1-34	Epithelial cells
AGTCGTGGGCATTACG-1-31	Fibroblasts
GAGCGCGCACGAGTAG-1-5	Monocytes
ATCTTGACCTGCAACG-1-14	Fibroblasts
TAACCTACCGTCCGAG-1-23	Macrophages
CGAACAGTATGGGCGT-1	Monocytes
ATCAAACGAAGGTTTG-1-10	Fibroblasts
ACTCTCTGACTTAGGT-1-35	Epithelial cells
TAAACCCAGGAGGGCA-1-15	Monocytes
CAAACGAGTATCGCAG-1-11	Cancer epithelial
TGGAGTGATGCGATGA-1-59	B cells
CGTGTCCCATTCGCGA-1-19	B cells
ACGGCACTTGCTTGGG-1-17	Fibroblasts
TTCCGGCCTTGAGGCT-1-16	Macrophages
TATGGCCCGGCCTCGC-1-41	T cells CD8
TTGTGAACCTAATCCG-1-9	Fibroblasts
GAAGCCTGCACATTCC-1-37	Epithelial cells
CGAGTGCTATAGTTCG-1-15	Endothelial cells
TATAGGGTACTCATGA-1-49	T cells CD8
CTAACGAAACTTGCTG-1-9	Macrophages
GTAGTTCGAAGGCGAA-1-10	T cells CD8
TAAGGGCTGGGAGAGG-1-62	T cells CD8
ATACGTACTTAGCCAC-1-14	PVL
AATGGTTCTCACAAGC-1-37	Cancer epithelial
GGTCGGTAATTAGACA-1-12	Dendritic cells
TTAATTTCAGACGCGG-1-5	Cancer epithelial
CCATTAGCGATAATCC-1-30	Cancer epithelial
GCAACCACGGCCGCGT-1-33	Epithelial cells
TTGTGAACCTAATCCG-1-30	Fibroblasts
TTCCTCGGACTAACCA-1-21	Monocytes
AATTCATAAGGGATCT-1-28	Cancer epithelial
GATCCTCGACACTGGC-1-31	Fibroblasts
AGAGCAGTTATGAGAC-1-92	T cells CD8
GGCTATTAAGTTGTAT-1-33	Cancer epithelial
AGCCACAGGTTACCCG-1-16	Fibroblasts
GTGTTACTATGCGTCC-1-19	Endothelial cells
CTGCGGGTGAAATGTT-1-24	Fibroblasts
ACAAGGACAAGAGGTT-1-3	B cells
ATATCGGTAGGGAGAT-1-15	Epithelial cells
ACCACCAATGTAACAA-1-3	Epithelial cells
GTTAATGTCTATCTTA-1-15	B cells
CATCCTCTCAAAGATC-1-10	Fibroblasts
GTACTCCCTTATCGCT-1-5	T cells CD8
ATTTACAGTTTACTGG-1-48	B cells
CCCTGCGCTACGCATA-1-1	Fibroblasts
AACAGCTGTGTGGCAA-1-8	Monocytes
TCCGAACTTGGCTTAC-1-90	T cells CD8
GTATTAAGGCGTCTAA-1-66	T cells CD8
GGTCGTAAGCTCGCAC-1-14	Fibroblasts
TTGTTAGCAAATTCGA-1-9	Epithelial cells
ATTACGCGCTGGCAGG-1-9	Cancer epithelial
TACCAATAAAGTACCA-1-7	PVL
GTACGCTTCATTGCAC-1-11	Epithelial cells
GAAATACTAAACGTTT-1	T cells CD4
ATATAAAGCGCTCGTG-1-21	Epithelial cells
CAGTAGCCCACGCGGT-1-19	Fibroblasts
GACCGACTGAAGCGTC-1-14	T cells CD8
CTCTGTTTGAGGATTC-1-17	Epithelial cells
AAATTGATAGTCCTTT-1-21	Monocytes
CAAGGTCCTATAGGCT-1-1	Macrophages
AAGCTCTTTCATGGTG-1-12	PVL
AAGATTGGCGGAACGT-1-3	Fibroblasts
CGTCGCTTGGTTATAC-1	Endothelial cells
AGTCGGCTCAACTTTA-1-4	Fibroblasts
AGTGGTTGCGTATAGG-1-13	Endothelial cells
GGTGAAGTACAGGGAT-1-32	Fibroblasts
TTGCGTCGGCCAACCG-1-9	Fibroblasts
AGTACATCATTTATCA-1-9	Monocytes
CTTCTGGGCGTACCTA-1-33	Fibroblasts
AGGCCACCCGTTATGA-1-45	B cells
GGATTCAGTACGGTGG-1-10	Cancer epithelial
ATTTCATTATTTCGCG-1-9	NK cells
GTGGGCTTAGACACAC-1-50	B cells
CTTCTTACGTCGTATA-1-18	Cancer epithelial
TAACTCCATGGAGGCT-1-61	T cells CD4
GCCTCCGACAATTCAC-1-24	Fibroblasts
GCTTACGTAGTTAGTA-1-22	Epithelial cells
AGCTGTAACCTCAATC-1-37	Monocytes
TGCAGAACTATATCGT-1-12	Fibroblasts
GAGTATGCCCGCCTTG-1-24	Fibroblasts
CAGTGTCCGCAGAATG-1-1	T cells CD4
GGATTTCACTTCTATA-1-20	PCs
AAATACCTATAAGCAT-1-20	Cancer epithelial
GTCAAAGAAGTGGTGT-1-10	Fibroblasts
TCGAATATCCCGCAGG-1-18	Monocytes
AACGTGATGAAGGACA-1-24	NK cells
TAACAAAGGGAGAAGC-1-43	Cancer epithelial
CTACGCCATTTCCGAT-1-24	Cancer epithelial
AGAGAACCGTCTAGGA-1-5	Epithelial cells
CGTGGTACCCAAAGGC-1-9	Endothelial cells
TGATTCCCGGTTACCT-1-3	Epithelial cells
CCTCCGACAATTCAAG-1-10	Cancer epithelial
TGTAGTGATCTATAAT-1-35	Cancer epithelial
AAATCGTGTACCACAA-1-17	Epithelial cells
CAGCTCGTGCTTGTGT-1-41	Endothelial cells
TTCAAAGTCTCTAGCC-1-40	Endothelial cells
CATGATGGAAGTTAGC-1-7	Monocytes
ATTGCTGCTCCTCCAT-1-8	Cancer epithelial
AGGGTTCAGACGGTCC-1-36	Fibroblasts
GCGTCGAAATGTCGGT-1-32	Cancer epithelial
TAGGTCCAAGTAAGGA-1-14	B cells
AGAAGGTACACTTCAC-1-16	Fibroblasts
ACCATATCCGCAATAA-1-7	Epithelial cells
ATCTGACATGGAAGGA-1	Epithelial cells
AAGAGGATGTACGCGA-1-23	Epithelial cells
CTTGTTTATGTAGCCA-1-8	T cells CD4
ATCGGCAAGCAGTCCA-1-37	Epithelial cells
TTATAGGTAATTGTCT-1-18	Epithelial cells
TGCTCTTGAGAGTTTG-1-12	Cancer epithelial
AGGCCACCCGTTATGA-1-54	Endothelial cells
ACGAGATATTTGCTTA-1-8	Epithelial cells
TGTGTTCGTATCCAAG-1-37	T cells CD8
ATGGTCGCGTGGTTTC-1-19	Monocytes
AGTTTCGCAGGTCGGA-1-57	Macrophages
TCAGGTTCTTTGAGAA-1-7	B cells
CGTTTCGCTCATTACA-1-10	Epithelial cells
TGTATGGCGCAGACAG-1-15	Monocytes
ACATCGTTAACCTAGT-1-33	NK cells
AGGGTGCCGTTCTTTA-1-25	Monocytes
AACTGATATTAGGCCT-1-22	Cancer epithelial
TTCTGCGAGCGCCCTT-1-84	T cells CD8
TTACCCTAACAGTCCT-1-12	Endothelial cells
TGGAGTGATGCGATGA-1-18	B cells
CGCTATTCAATGTATG-1-31	Cancer epithelial
CCTGTACTCACGCCCA-1-8	Fibroblasts
GTTTCTGCAGTCTCCC-1-19	Epithelial cells
AAGAGATGAATCGGTA-1-2	Endothelial cells
GCTGCACGGTTTCTTA-1-9	Endothelial cells
TAGCTAAGTCCGGGAG-1-20	Cancer epithelial
ATATCGGTAGGGAGAT-1-2	Epithelial cells
GGTCGGCCAGGAGCTT-1-25	Epithelial cells
CAGCCTCCTGCAGAGG-1-3	Cancer epithelial
TCTCTTACCGCGAACC-1	Endothelial cells
TTAGCTCTGTAATCCG-1-19	T cells CD8
CTAATTTCAACAACAC-1	T cells CD4
GGTCGGCCAGGAGCTT-1-23	Epithelial cells
CACCCACGAGGCAATT-1-10	Cancer epithelial
TTGCACAATTCAGAAA-1-13	Epithelial cells
GGTAACCGGGAGGATA-1-19	Monocytes
GGACCTCTAGGCCGCC-1-4	Monocytes
AGCACTACCGGCCTGT-1-10	T cells CD8
GACCGACTGAAGCGTC-1-43	T cells CD4
ACGCATTCGTGAGTAC-1-27	Epithelial cells
CGCTTATTCCCGGTCG-1-3	Endothelial cells
GGACTCGACAGCGCAT-1-30	Fibroblasts
GCTCCCAGTCGGTCCA-1-27	Epithelial cells
CCGCACAAAGACCAAC-1-11	Endothelial cells
GCCTCTATACATAGCA-1-17	PVL
TTAGTAAACCTGCTCT-1-8	Fibroblasts
TGAGTTAAAGACATTC-1-10	Epithelial cells
AGATACGACTTCATAT-1-80	T cells CD4
ATATTCAGTTAAACCT-1-5	Cancer epithelial
GGACTCGTGAGTGGTC-1-20	PVL
ACAAGGACAAGAGGTT-1-1	B cells
TCTTGATGCGTAGCGA-1-7	Cancer epithelial
CGAACAGTATGGGCGT-1-10	Monocytes
CGAACGGCCGGACAAC-1-28	Fibroblasts
AATGGTCCACCGTTCA-1-83	T cells CD8
TATGAAGACAGGTGCG-1-51	B cells
CAAACTATTGAGCTTC-1-47	NK cells
AGTCGGCTCAACTTTA-1-8	Fibroblasts
AGTGCGTAGCTCGTAA-1-3	Endothelial cells
GACCGACTGAAGCGTC-1-18	T cells CD8
CGATTAAATATCTCCT-1-20	Fibroblasts
CCGGAATGGTTTCAGT-1-42	Endothelial cells
CAGTAATCCCTCCCAG-1-18	T cells CD8
AATACCGGAGGGCTGT-1-7	Endothelial cells
GACACGAGTTAGAGGA-1	T cells CD4
TCACAGGGAATCGCAA-1-1	Fibroblasts
CATGATGGAAGTTAGC-1-30	Macrophages
CCTCTATCGATTAGCA-1-17	Monocytes
TTCCTCTGCCCGAATA-1-6	Cancer epithelial
CACGGGATTGAGGGTT-1-34	Endothelial cells
TGTGTTCGTATCCAAG-1	T cells CD8
GGTTAGGCTTGGAGAA-1-35	Endothelial cells
CTGGAAGACACGGTGG-1-29	Monocytes
AGACTGTTACCGGGTC-1-21	Macrophages
CGACACGCTCCGACAG-1	Monocytes
GAAACAGCCATGCAGT-1-23	Endothelial cells
CCTATGGGTTACCGTC-1-5	PCs
TACGACGCTTGCTGCG-1-33	Cancer epithelial
CACCAGTCAGCATGCA-1-2	Monocytes
GGGCTCATCGAACCCA-1-23	Fibroblasts
GTCTACTCAATTACAA-1-5	Endothelial cells
ATGGCAGCCGAGAAAC-1-5	Endothelial cells
GCGTAAATGGCCATAA-1-7	Macrophages
TTGGATATCGTCTACG-1-22	Epithelial cells
TACCAGCTAGGTTTAA-1-25	Monocytes
TCGTCTTAGGCGTTAA-1-9	PVL
TGATTCTGTCGCCGGT-1-29	Fibroblasts
CAGCCTCCTGCAGAGG-1-26	Cancer epithelial
TGTATCCTTATTCCAT-1-17	Fibroblasts
ATGGCAGCCGAGAAAC-1-32	Endothelial cells
CATATTATTTGCCCTA-1-29	Endothelial cells
GTCAGAATAGTCTATG-1-13	B cells
AAACTGCTGGCTCCAA-1-2	Cancer epithelial
AGGGTCAGAGCACTCG-1-3	Fibroblasts
GATCTTGGAGGGCATA-1-15	PVL
CCTAACCCAAACAAGT-1-8	Monocytes
ATTACAACTACCGGCC-1-29	Cancer epithelial
TGCGTCATGACTGAGC-1-25	Monocytes
ACATCGGTCAGCCGCG-1-16	Epithelial cells
ACGTAGATTGCTGATG-1-39	Macrophages
CAGGCAGTCTTACCAG-1-17	Fibroblasts
CGAGTGCTATAGTTCG-1-4	Fibroblasts
GGTCTCTGAATGGACT-1-26	Monocytes
AGATACGACTTCATAT-1-24	Dendritic cells
CATATTATTTGCCCTA-1-3	Epithelial cells
TCTAATACTGCCTCAG-1-9	Monocytes
ATATTGCTGTCAAAGT-1-19	Cancer epithelial
GTTAACTATGTTGTCA-1-21	Cancer epithelial
GGTACATCTGGGACGA-1	Cancer epithelial
AGTGCACGCTTAAGAA-1-17	Fibroblasts
AGGACGCTCGATGTTG-1-1	Fibroblasts
GCTCATTACTGCATGT-1-6	Fibroblasts
GACCCAATTATGATAC-1-34	Monocytes
TGCCGGATGTACGAGC-1-4	Monocytes
GAAAGTGACTAACTGC-1-8	Endothelial cells
CTCAACTAACCCGGAT-1-13	Fibroblasts
TCGCTGTGCGTAAATC-1-17	Epithelial cells
CGCAATTCTACAATAA-1-16	Endothelial cells
TCTAGCATGCCCAGAA-1-28	Cancer epithelial
GGTAAATGTGCGTTAC-1-22	Cancer epithelial
ACTGTAGCACTTTGGA-1-49	B cells
CCACAATGTACGTCTT-1-10	PCs
TTACTATCGGCTTCTC-1-22	T cells CD8
TCCGAACTTGGCTTAC-1-31	T cells CD8
GACGTGTAGGGATTAT-1-43	Fibroblasts
AATCTCTACTGTGGTT-1-3	Endothelial cells
CCAACGATGCACTGAT-1-4	Cancer epithelial
AATAACAACGCTCGGC-1-37	Cancer epithelial
AAATGGCCCGTGCCCT-1-11	Fibroblasts
CTTATGCGCTCAGGGC-1-2	Fibroblasts
GCGCAAGAGCGCGCTG-1-38	Cancer epithelial
TAGAAAGGTGGCGCTA-1-14	Epithelial cells
CCCAATGAGATTTGCA-1-8	Epithelial cells
TATGATCTTCTCTTTA-1-37	Fibroblasts
AGGATCACGCGATCTG-1-8	Fibroblasts
GGTGAGATGCAGATAA-1-69	T cells CD4
TGCTCCACAGTTCTTA-1-16	Monocytes
TTATGACAAACTGGAT-1-9	B cells
GGAGCACCAAGAACTA-1-2	Cancer epithelial
AATCGCGCAGAGGACT-1-11	Epithelial cells
TAGAATTAAGGGCAAC-1-6	NK cells
TTGATTATGCAGATGA-1-21	B cells
TATTCAATTCTAATCC-1-3	PCs
CCTGCGTTCTACGCTT-1-39	T cells CD4
ACAATTTGAGCAGTGG-1-14	Fibroblasts
GAAAGTGACTAACTGC-1-20	B cells
ATCTGACATGGAAGGA-1-13	Macrophages
GATCTTGGAGGGCATA-1-28	PVL
TAAATGAATCCGTTTC-1-40	B cells
TATAGGGTACTCATGA-1-8	Cancer epithelial
ATGTTACGAGCAATAC-1-21	Dendritic cells
TAGATCCGAAGTCGCA-1	NK cells
AAGACCCAACTGAACA-1-10	Epithelial cells
GGGTACTTCATGAACT-1-3	Epithelial cells
GAGCGAGGGAGTACCG-1-12	Cancer epithelial
TAACCGCCCGCAGTGC-1-9	Fibroblasts
GTCATTGCATTGACCC-1-90	T cells CD4
CCCTGCGCTACGCATA-1-9	Fibroblasts
GGGCGTGGTTTCCCAG-1-5	Fibroblasts
AATGATGCGACTCCTG-1-19	Fibroblasts
CAAACTATTGAGCTTC-1-18	NK cells
CTGATAGTGTATCTCA-1-42	T cells CD4
TACGCCTCCATTCCGA-1-20	Fibroblasts
GACCAGAGCCCTGTAG-1-22	Epithelial cells
GACCTTCCACGTCTAC-1-1	Cancer epithelial
CGAACGGCCGGACAAC-1-19	Fibroblasts
TTCCTCTGCCCGAATA-1-31	T cells CD8
TTCGTAATCCCAGCGG-1-15	Cancer epithelial
TATCACTTCGAGTAAC-1-15	Fibroblasts
AATAGAACAGAGTGGC-1-22	Fibroblasts
TGTGGCGGGCTTCTGG-1-18	Epithelial cells
AATGGTTCTCACAAGC-1	Cancer epithelial
TATGGCCCGGCCTCGC-1-19	B cells
TCATCACTCGAGCTCG-1-67	T cells CD8
TAACAAAGGGAGAAGC-1-3	Cancer epithelial
AGGCCTGAGAATCTCG-1-12	Fibroblasts
GAAAGTGACTAACTGC-1-79	Endothelial cells
CCAGTCTAGACGGCGC-1-9	Cancer epithelial
GAAACTCGTGCGATGC-1-11	B cells
CTACGCCATTTCCGAT-1-3	Cancer epithelial
GGCTATTAAGTTGTAT-1-26	Cancer epithelial
CTGATAGTGTATCTCA-1-74	T cells CD8
GCGAGGCCCGAGCAGA-1-19	Epithelial cells
AAACCGTTCGTCCAGG-1-4	Fibroblasts
TTCAGCTGGCGTGCCC-1-13	Fibroblasts
CGTTGTAAGATTGATT-1-17	Macrophages
CGATCCGACCCAGTGC-1-21	Epithelial cells
TGCGAGAATATTACCC-1-17	Fibroblasts
CATACTTAGGCAATAC-1-12	Cancer epithelial
CGCATTAGCTAATAGG-1-13	PVL
CATAGCGTTGCCCACC-1-25	Monocytes
GAGTATGCCCGCCTTG-1-48	Fibroblasts
TGATTCCCGGTTACCT-1-8	Epithelial cells
ATTCCTCCGCCAGTGC-1-28	Epithelial cells
CAAATTGTCAGCAAGC-1-20	Macrophages
CTGTGGTCGGGAGATA-1-10	Fibroblasts
AGATTCACAACCGATA-1-34	Fibroblasts
CACCTAATCAGTTTAC-1-20	Fibroblasts
CAATATTCTTGACCTA-1-25	Monocytes
CTTCGGCCAATTGTTT-1-11	Epithelial cells
GAGTAAGGCCACGGGA-1-9	Fibroblasts
GTAAGGATTTGTCGGA-1-39	Monocytes
TGTAATGACCACAATA-1-17	T cells CD8
TCACATCTTATCTGAT-1-22	T cells CD8
GAGTACGGGTATACAA-1-20	Endothelial cells
TGAAACTTATGCAAGC-1-66	NK cells
GCGCAAATATATTCAA-1-10	Monocytes
AGCCCTAAGCGAAGTT-1-14	Epithelial cells
AGTTACTCTATCGTGG-1-19	Cancer epithelial
CAAGCACCAAATGCCT-1-35	Cancer epithelial
AGGCTATGGTTAGCTT-1-75	Endothelial cells
CCTAGTTAGTCGCATG-1-29	Epithelial cells
CCTACATTCACAGACG-1-36	Monocytes
CCATGCTCTGCAGGAA-1-11	PVL
GCGGCTCTGACGTACC-1-4	Macrophages
TCCGATTACATTGCCG-1-15	NK cells
GACGTGTAGGGATTAT-1-3	Endothelial cells
ATCTGTAATTGTACCC-1-21	Cancer epithelial
TCCCAGCTTTAGTCTG-1-7	Epithelial cells
ACGCCAGATGATTTCT-1-18	Epithelial cells
AGCTAACAAGCAATGT-1-23	Endothelial cells
CCTGTTTGAAGACACG-1	Fibroblasts
ACTAGTTGCGATCGTC-1-15	Cancer epithelial
TTAGCTCTGTAATCCG-1-3	T cells CD4
CCTGGAAACGTTCTGC-1-12	Epithelial cells
ACTGAATGGCGAAAGT-1-21	Fibroblasts
AGAGAAGGAGTACAAT-1-17	Macrophages
CCTAGTTAGTCGCATG-1-8	Epithelial cells
CAGATCCTGGTTTGAA-1-11	Fibroblasts
AAATTACACGACTCTG-1-5	Cancer epithelial
GATGTCGGTCAACTGC-1-17	T cells CD8
TTGACTATTGTCCGGC-1-10	Monocytes
TCTCATGAGATAGGGT-1-7	Monocytes
TTCCTCTGCCCGAATA-1-9	Endothelial cells
TTACTAAAGGACTTTA-1-2	Fibroblasts
GTCACTCTCCAAATCT-1-29	Endothelial cells
ACGGAATTTAGCAAAT-1-22	T cells CD4
GATGTTTGTGCGAGAT-1-19	Epithelial cells
GGTATAGTGACACATA-1-34	Fibroblasts
GGTGAAGTACAGGGAT-1-2	Fibroblasts
ATTACTTACTGGGCAT-1-10	Fibroblasts
AGCTGTAACCTCAATC-1-3	Monocytes
ATTAGGCGATGCTTTC-1-16	Endothelial cells
GTCATTGCATTGACCC-1-70	T cells CD8
TATTATGTTTGCCTGC-1-6	Fibroblasts
TTGTTCAGTGTGCTAC-1-25	Fibroblasts
TTGGAGTCTCCCTTCT-1-4	Fibroblasts
GTAAGGATTTGTCGGA-1-23	Monocytes
TCTCATGAGATAGGGT-1-8	Monocytes
AGATGATGGAGTCTGG-1-3	Macrophages
AGAATTGTTTGACATA-1-10	Endothelial cells
CGTCTGGAAGGGCCCG-1-10	Cancer epithelial
GAAATATCACCATCAG-1-11	Fibroblasts
GAGATCTGCTTGGCAT-1-23	Cancer epithelial
GTGACGAGGGTGACCC-1-19	Macrophages
AAACAGCTTTCAGAAG-1-18	Fibroblasts
ATTTCCGGGTTCTGCG-1-13	Monocytes
AAATGCTCGTTACGTT-1-10	T cells CD4
ACTTGGGACCCGGTGG-1-17	Cancer epithelial
CACCGCCGACCAGCGA-1-17	Monocytes
GTAAGTAGGGTATACC-1	Endothelial cells
TCTAGCAATCTCCGCC-1-24	Fibroblasts
TAATAGAACAGAGTTA-1-26	Fibroblasts
TAGGTGAGCCCTACTC-1-8	Endothelial cells
CCAAGGAACAGAGAGG-1-10	Epithelial cells
GTCCTTCTAGTGGGTT-1-34	Epithelial cells
AAAGTCACTGATGTAA-1-9	Fibroblasts
TTCTTGAGCCGCGCTA-1-25	Epithelial cells
GCGGTGAACTGCGCTC-1-19	Cancer epithelial
TACGCCATATTCTAAT-1-37	Cancer epithelial
GTCCGGGTTCACATTA-1	Fibroblasts
AGTCGTGGGCATTACG-1-3	Monocytes
CAAGCACCAAATGCCT-1-14	Cancer epithelial
AAGCGTCCCTCATCGA-1-23	Monocytes
TGTAGTGATCTATAAT-1-7	Cancer epithelial
AGAGCGTACAAGCTCG-1-50	Endothelial cells
AATGGTCCACCGTTCA-1-100	T cells CD4
GCAACAGCAGTATGCG-1-3	Epithelial cells
TGGAGTGATGCGATGA-1-9	B cells
ACTGAATGGCGAAAGT-1-24	Fibroblasts
TGTAATGACCACAATA-1-34	Epithelial cells
CTAATTTCAACAACAC-1-2	T cells CD8
ACCGGGCCTTTGTTGA-1-3	Monocytes
CTTGTGAGTCTTTGAC-1-25	T cells CD4
TGATTCGTCTATCACT-1-47	B cells
CACCGCCGACCAGCGA-1-44	Monocytes
TCAAACTTAGATTGTT-1-16	Epithelial cells
GACTGCACCAGCCCAG-1-17	Monocytes
CCTGCGTTCTACGCTT-1-76	T cells CD8
GGAAAGTGCCCATGCC-1-32	Cancer epithelial
TGGTTCGTAGCAAAGG-1-50	Endothelial cells
GGCCTTTGCAACTGGC-1-32	Endothelial cells
GCTCCGCTCGCTTCAG-1-23	Epithelial cells
TTAAGCCGACAACTTC-1-14	NK cells
TGGAGTGATGCGATGA-1-39	Endothelial cells
TCACAGCAAACTCGAA-1-12	Fibroblasts
TGCTCCACAGTTCTTA-1-35	Monocytes
GCGCAAATATATTCAA-1-22	Monocytes
AGATACGACTTCATAT-1-46	Dendritic cells
GGCAGCAAACCTATGC-1-12	Macrophages
TACAGAAACGGTGGGC-1-3	Fibroblasts
ATTCATCGTTGAGGCA-1-13	Fibroblasts
ATACGTCCACTCCTGT-1-5	Monocytes
GCATCGGCCGTGTAGG-1-14	Epithelial cells
TATGGGTACGTATCGT-1-18	Epithelial cells
CAAATCTCTCACAAGG-1-4	Fibroblasts
AATGTGCCCGAGGTGT-1-37	Monocytes
TGTTTAATACTTCATC-1-45	Dendritic cells
ACTCCCGAATTCGTTT-1-4	Macrophages
ACGGACTCTCAAAGCG-1-9	Epithelial cells
AGTACGGCCCGTATCG-1-50	T cells CD8
TCTTGATGCGTAGCGA-1-2	Cancer epithelial
GCCGACCCACGACTGC-1-6	Fibroblasts
AATACCGGAGGGCTGT-1-49	Fibroblasts
GTCAGTTTGGTAGTCG-1-16	T cells CD8
ATGACGCGTTCTATCC-1-26	Monocytes
TCCGATTACATTGCCG-1-9	Epithelial cells
TAACCTACCGTCCGAG-1-27	Macrophages
CTAGATTTACGACGGC-1-38	Macrophages
CCTACATTCACAGACG-1-32	Monocytes
TGGTGATCGTATTTGT-1-72	T cells CD8
AGGCTTCCCGAAGAAG-1-5	Fibroblasts
ATCCAATGGTACCGAA-1-17	Endothelial cells
ACGTAGATTGCTGATG-1-4	Macrophages
TGTCCGTGGCGCCTTT-1-91	T cells CD8
CCCGGTGTATCGGAAT-1-4	Fibroblasts
GCGCAAGAGCGCGCTG-1-21	Epithelial cells
TTGTGTATGCCACCAA-1-13	Fibroblasts
AACTGGGTCCCGACGT-1	Epithelial cells
GCTGCTACTGCGTAGC-1-7	Fibroblasts
TAGGTGACGATAACCT-1-9	Epithelial cells
GCAACACACTAGAACT-1-3	Fibroblasts
ATTAGATTCCTCAGCA-1-44	Monocytes
CACCGTTAGGGATCAC-1-22	Monocytes
TTAAGGCCCGTACTTT-1-39	Monocytes
GCATCCCTAACTTTGA-1-13	Epithelial cells
CAGTAATCCCTCCCAG-1-48	Endothelial cells
AGGTACGATATTGCCA-1-10	Epithelial cells
AGTTTCGCAGGTCGGA-1-26	Endothelial cells
AACCAAGACTTCTCTG-1-1	Fibroblasts
CTTTGCATCGCTCTTG-1-9	Fibroblasts
AGACCATGGGATACAA-1-60	B cells
AAACTCGGTTCGCAAT-1-11	Cancer epithelial
CCTGCGTTCTACGCTT-1-59	T cells CD4
CGGTGGGCTCCAGCCT-1-6	Fibroblasts
TTAGCTCTGTAATCCG-1-76	T cells CD4
CGCTCTCCGTAGATTA-1-32	Cancer epithelial
AGTTTGGCCAGACCTA-1-17	Fibroblasts
TGCCACCTGGCGAAAC-1-36	Cancer epithelial
TTGAACGACGTGCTGA-1-12	Fibroblasts
CTGATAGTGTATCTCA-1-123	T cells CD4
CCTAGTTAGTCGCATG-1-17	Epithelial cells
ACATCAGCTGGGACGC-1-35	T cells CD8
CCGAAGTATATTGTTC-1-37	B cells
CTGCACCTGGAACCGC-1-6	Endothelial cells
CGCAATTCTACAATAA-1-41	B cells
GCAGACCCAGCACGTA-1-18	Cancer epithelial
CTAGGCGCCCTATCAG-1-12	Monocytes
ATGTTACGAGCAATAC-1-20	T cells CD4
TGCTTAGAGAGAATGC-1-2	Monocytes
GGCGCATGAATTGATG-1-8	Cancer epithelial
GGCTATTAAGTTGTAT-1-37	Cancer epithelial
GCTAGTAGAGCTTGTA-1-2	Cancer epithelial
TTGTGCAGCCACGTCA-1-9	Epithelial cells
CAGCAGCCCGTTCCTT-1-30	Fibroblasts
CTCTGTTTGAGGATTC-1-10	NK cells
TAGATTCCTGGTTATT-1-97	T cells CD8
CCTCGGACCGGGATAG-1-7	Endothelial cells
ACCAACGCTTATTTAT-1-9	Fibroblasts
GCCCTAGCCGTCGCGA-1-13	Fibroblasts
TATAGGGTACTCATGA-1-51	T cells CD8
TGTGACTACGCCAGTC-1-38	Epithelial cells
GTTGGTCATGCTATCC-1-17	Fibroblasts
CATGGTAAGTAGCGTT-1-26	Epithelial cells
ACAAATCGCACCGAAT-1-8	Monocytes
GGGTGTTTCAGCTATG-1-13	Cancer epithelial
TCTAATACTGCCTCAG-1-49	Monocytes
TTATCGCCTGCGAAGC-1-50	Endothelial cells
CAGGCGCACGGTGGTC-1-7	Monocytes
AGGCAGGGAGCGTACT-1-10	Epithelial cells
TCTTACCGGAACTCGT-1-25	Epithelial cells
TCCAGAGCACCGGTTC-1-16	Epithelial cells
CTCATGGCTCACAATC-1-7	Macrophages
CGCCACAGGTCGCGAT-1-19	Fibroblasts
ATTGCCTTTATGTTTG-1-20	Fibroblasts
CATACTATGTAATTGT-1	Epithelial cells
CGGTGTACTTGATCCC-1-7	T cells CD4
GAGCGCTGTTAGGTAA-1-27	Fibroblasts
ATGGCAGCCGAGAAAC-1-79	Endothelial cells
TCGAAGAACCGAGCAC-1-10	Macrophages
GTGATCCTTGTCATGA-1-17	Fibroblasts
CGTACCTGATAGGCCT-1-9	Epithelial cells
AGTTTGGCACGGGTTG-1-14	Macrophages
AAAGTCGACCCTCAGT-1-34	T cells CD4
ACATCAGCTGGGACGC-1-25	T cells CD8
GGCAGCAAACCTATGC-1-9	Macrophages
CTTGTCAACATTCGAG-1-37	Fibroblasts
AGATTCACAACCGATA-1-18	Fibroblasts
TTCCGGTATCTGTGTC-1-23	Epithelial cells
TGGCCAATTTGGTACT-1-2	Fibroblasts
CGGTGTACTTGATCCC-1-33	Dendritic cells
TCCGTTTAGCCTTGAA-1-6	Endothelial cells
GCCAATAGGGCATCTC-1-28	Monocytes
ATTCAGTAGCAGGGTC-1-9	B cells
GAACGTTAGGAAGACG-1-73	T cells CD8
TATCACTTCGAGTAAC-1-23	Fibroblasts
CATACTATGTAATTGT-1-8	Epithelial cells
CCTCTATCGATTAGCA-1-12	Fibroblasts
AACAGGATGGGCCGCG-1-50	B cells
CGTTTAAGCGGAGCAC-1-11	Endothelial cells
GTGGGCTTAGACACAC-1-36	B cells
ATGTAAGGCTGCTCTT-1-37	Macrophages
CTCAAACCACTGCCCG-1-30	Macrophages
TTCCGGTATCTGTGTC-1-36	Epithelial cells
TTCCAGACGAGATTTA-1-6	Epithelial cells
ATCAGCTCGTCCACTA-1-37	Fibroblasts
GCACACGCCCATGGTC-1-39	Epithelial cells
TTATCCAATCGAACTC-1-9	Dendritic cells
GATTAACCGAAAGCCC-1-13	Fibroblasts
TTGGACATGTGGCTTA-1-50	Endothelial cells
TTGGGAAGACGAGCCG-1-7	Fibroblasts
GTCCATTACTGCTACG-1-29	Epithelial cells
TTCGACGGGAAGGGCG-1-10	Fibroblasts
GACCGACTGAAGCGTC-1-37	T cells CD8
AACACGAGACGCGGCC-1-5	Fibroblasts
TATAGGGTACTCATGA-1-42	T cells CD8
GTTGGATTTGCGTTGG-1-6	Epithelial cells
ATCCAGGATTCGTGAA-1-18	Cancer epithelial
AATATCGAATCAATGC-1-12	Epithelial cells
GCGTTATATTTGGAAC-1-46	T cells CD4
CGAGCTGGGCTTTAGG-1-28	Cancer epithelial
AAGTAGAAGACCGGGT-1-13	PVL
AGTACGGCCCGTATCG-1-27	T cells CD8
CCTAAATTAACGGTTC-1-15	Cancer epithelial
GCCTCATCTGGAAATA-1-4	Macrophages
ATGGCAGCCGAGAAAC-1-62	Endothelial cells
TTCGCTATCTGACGTG-1-15	Fibroblasts
GGTTCGGATTATACTA-1-4	Endothelial cells
CGCTTATTCCCGGTCG-1-23	Epithelial cells
GATCCGGGAATTAACA-1-16	Endothelial cells
ATAGGCTAGCTTCGCA-1-19	Fibroblasts
GAGGTCCCAAAGATCT-1-14	T cells CD4
CACGGGATTGAGGGTT-1-26	T cells CD8
TAATAGAACAGAGTTA-1-20	Fibroblasts
ATAGAGTACTGGGACA-1-7	Fibroblasts
CATAGTAGCATAGTAG-1-32	PVL
CAAATTGTCAGCAAGC-1-22	Cancer epithelial
TGTTTAATACTTCATC-1-35	NK cells
GCTGAATCTTCCAATC-1-16	Monocytes
TACGACGCTTGCTGCG-1-18	Cancer epithelial
TGAACAAGCAGGGACT-1-14	Endothelial cells
GGGCGATATGTGTGAA-1	T cells CD4
CCTGCGTTCTACGCTT-1-79	T cells CD8
AAAGACTGGGCGCTTT-1-35	T cells CD8
GTTCACAGGAGTCTAG-1-24	Cancer epithelial
GCGGACCGCGTTGTGG-1-7	Fibroblasts
TACGCCGAGGGTACCC-1-3	Monocytes
CCGATTCGAGGGACCC-1-16	T cells CD8
AGGGTTTAGTTCGGGA-1-11	Epithelial cells
GCGATTCTGGAAGCAG-1-54	NK cells
AGGCTTCCCGAAGAAG-1-2	Fibroblasts
AGTGTGGTCTATTGTG-1-24	B cells
CGTGCAGACTGGGACA-1-7	Endothelial cells
CATATTATTTGCCCTA-1-36	NK cells
CCCAATTTCACAACTT-1-19	Cancer epithelial
GAAGCTTGCTGACCGC-1-6	B cells
ATCGCACGCCGGGAGA-1-37	Fibroblasts
CGGCCCAACCTGTAGT-1-12	Fibroblasts
AACAGGATGGGCCGCG-1-4	B cells
AGATGCAAGACGTGCA-1-4	Monocytes
TCAACAAAGATAATTC-1-27	Monocytes
ACGAGGATACCACTCT-1-3	Fibroblasts
CAGCAGTCCAGACTAT-1-17	Epithelial cells
TGTTCTTCCATTGACT-1	B cells
CTGTGGTCGGGAGATA-1-23	Fibroblasts
GAGCCACGGTAGTAGG-1-14	Fibroblasts
CAATACGCTCTGAGGC-1-11	Endothelial cells
GGACTCGACAGCGCAT-1-8	T cells CD8
CACTCCTATGTAAGAT-1-12	Monocytes
CTATAAGAGCCAATCG-1-20	Fibroblasts
TATCGATGATTAAACG-1-19	Fibroblasts
CAGTAATCCCTCCCAG-1-29	T cells CD4
TTCTTTGGTCGCGACG-1-10	Fibroblasts
ATACCACGGGCAACTT-1-31	Epithelial cells
AGCACTACCGGCCTGT-1-67	Epithelial cells
ACGTTCGCAATCAATT-1-30	Fibroblasts
ACGATACATAGAACTA-1-27	Cancer epithelial
TATATATCGAGAAATG-1-1	Monocytes
AGCCCTTCTAATCCGA-1-5	Fibroblasts
AGAGCGTACAAGCTCG-1-73	Endothelial cells
GGCGAAATCTAACTTG-1-28	Monocytes
ACTTCGCCATACGCAC-1-3	PCs
CACGAAAGTTAGTCCC-1-20	T cells CD8
AGTCGACGGTCTCAAG-1-13	Endothelial cells
GTGTTACTATGCGTCC-1-26	Endothelial cells
CATACGGCGTCTGGGC-1-5	Epithelial cells
CCTCCGACAATTCAAG-1-5	Cancer epithelial
GGTGAGATGCAGATAA-1-41	T cells CD4
GATGCTGTATTTCATC-1-23	Epithelial cells
TAAACCCAGGAGGGCA-1-29	Monocytes
GTACTTGGGCACTTCT-1-42	Dendritic cells
GTCAAAGTTTACATAG-1-22	T cells CD4
CACTCCTATGTAAGAT-1-13	Monocytes
TCTGAATTCCGTACAA-1-14	Epithelial cells
CAGCGATTCCCTTCAA-1-40	Fibroblasts
ACGTACAGATTTCTCT-1-1	Monocytes
CTTTGGCGCTTTATAC-1-7	T cells CD8
CAAGCAACGTCGGAGT-1-32	Cancer epithelial
CCCTGACTAACAAATT-1-35	Endothelial cells
CGGTGCAGATAGAACG-1-9	Epithelial cells
CCTCGGATGCTACCTG-1-32	Endothelial cells
TTCCTCTGCCCGAATA-1-25	Epithelial cells
ATCCTACCTAAGCTCT-1-5	Cancer epithelial
ACCCGAGCGAAATTAC-1-16	Monocytes
CGGTTCAAGTAGGTGT-1-2	Fibroblasts
ATCAAACGAAGGTTTG-1-30	Fibroblasts
CGGGCCTTCTTTGTAA-1-23	Cancer epithelial
CTGCTGAGGCCACGAA-1-20	Fibroblasts
CATAGCCGCCCGGGAT-1-3	Endothelial cells
TTGGACATGTGGCTTA-1-14	Endothelial cells
TGTGCTTTACGTAAGA-1-8	T cells CD4
ACTGTATACGCGAGCA-1-8	T cells CD8
TTATATACGCTGTCAC-1-11	Endothelial cells
AGCACTACCGGCCTGT-1-74	T cells CD8
GACCGTTACATGCGAC-1-9	Endothelial cells
TATATAGGGCTTTACG-1-17	Fibroblasts
GCTTACGTAGTTAGTA-1-5	Fibroblasts
TAGATTCCTGGTTATT-1-58	T cells CD8
CCATGGCCCTTGTACC-1-19	T cells CD8
TGGCAAACTAAATTAC-1-1	Fibroblasts
GTTCACAGGAGTCTAG-1-28	Cancer epithelial
TCCACTTTATCTAGGT-1-43	PCs
ATTCCCACATAAACAA-1-46	Endothelial cells
GCGCGGTCTAGTAACT-1-12	Fibroblasts
AGGACATCGCACGTCG-1-15	T cells CD4
GATCCCTTTATACTGC-1-43	T cells CD4
TGCCCGTACCGTTAAA-1-19	Cancer epithelial
TAAGGGCTGGGAGAGG-1-31	T cells CD8
GTTTGGGTTTCGCCCG-1-23	Fibroblasts
TTCTTGTAACCTAATG-1-11	Epithelial cells
ATGTGGACATCTTGAT-1-16	Cancer epithelial
ATATCGTTCCTCGAAC-1-16	Fibroblasts
ACCGATGGTAGCATCG-1-4	Macrophages
TCTTACGGCATCCGAC-1-65	Endothelial cells
CATAGTCCACAAGAAC-1-21	Epithelial cells
CATCGGACGGGTTAAT-1-10	Cancer epithelial
TGGACCAATCTAAGAT-1-1	Fibroblasts
AAGTGACGACCGAATT-1-17	Fibroblasts
TAGATTCCTGGTTATT-1-46	T cells CD8
CGTTGTAAGATTGATT-1-4	Fibroblasts
TAAGCAGGCGACACGC-1-34	Epithelial cells
TGGCCGTATATTGACC-1-6	B cells
ACACCTTAAGTAGGGC-1-44	Endothelial cells
ACTTTGACTGCATCCT-1-3	Endothelial cells
TGTTTAATACTTCATC-1-42	Endothelial cells
GTCCTTCTAGTGGGTT-1-11	Cancer epithelial
ACCCAACGCCCGTGGC-1-18	Epithelial cells
GTGGTGGCCAAGTGAA-1-6	Fibroblasts
CTACGACTAGCTATAA-1-2	Fibroblasts
CGACGCATCCGTACCT-1-23	Fibroblasts
ATCTTGACTTGTCCAA-1-12	Fibroblasts
TTCAGCCCTGGTCCAC-1-6	Fibroblasts
CATGAGATGCACTCTC-1-31	Fibroblasts
TAAATGAATCCGTTTC-1-32	B cells
GGCTAAAGGGCGGGTC-1-14	Fibroblasts
AACAGGATGGGCCGCG-1-36	B cells
ATTACATGTCAGTCTT-1-6	Epithelial cells
GTCGTTATTCGCTTAT-1-14	Endothelial cells
ACTGTATACGCGAGCA-1-2	T cells CD4
TCCCACTCTCTTCCGG-1-22	Monocytes
CACCGTTAGGGATCAC-1-9	Fibroblasts
TGGACCAATCTAAGAT-1-5	Fibroblasts
CACCTTGGCGCCTTTG-1-49	Epithelial cells
CCGCACGTGACCTCGG-1-5	Fibroblasts
CAGTGTCCGCAGAATG-1-33	T cells CD4
AATAACACTAGAACAA-1-14	Monocytes
AACAACTGGTAGTTGC-1-33	Fibroblasts
CCATTTCTACCTATTA-1-6	Fibroblasts
GTTGGTCATGCTATCC-1-7	Fibroblasts
CGACTTTGTATAGCCT-1-2	Fibroblasts
ATGTTGTAGTCTGTTT-1-3	Epithelial cells
AGCGACAGGAACGGTC-1-24	Fibroblasts
TCGCGTCCAGAAGGTC-1	T cells CD8
CCAAGACTTCTGCGAA-1-9	Endothelial cells
GGCTAAAGGGCGGGTC-1-4	Fibroblasts
CTTATGCGCTCAGGGC-1-1	Fibroblasts
ATAAGTTACCGCGACG-1-32	Cancer epithelial
GAAGTGCTGGATAGCT-1-3	Endothelial cells
GATATGCGGTAGCCAA-1-8	Cancer epithelial
CGGTGTACTTGATCCC-1-38	Dendritic cells
ACGCTAGTGATACACT-1-14	Macrophages
ATCGACTCTTTCCGTT-1-35	Fibroblasts
AATTTGGTTCCAAAGA-1-40	Macrophages
CATTTCTAGCAGACTA-1-28	T cells CD4
ACCCTTCATCTGCGAA-1-36	Cancer epithelial
GATTAACCGAAAGCCC-1-2	Fibroblasts
GGGTCGTGGCAAGTGT-1-24	Fibroblasts
AAGTAGTGACGCGAGG-1-3	Cancer epithelial
CCTACATTCACAGACG-1-38	Monocytes
GCGAAACTTAACTGGA-1-17	Endothelial cells
ATAGAGTTATCAACTT-1-2	Cancer epithelial
AAATTGATAGTCCTTT-1-20	Monocytes
CCTATGTCCACTCCAC-1-11	Fibroblasts
AGACCCACCGCTGATC-1-16	Cancer epithelial
CTTGTACTTGTTGACT-1-18	PVL
CCCTGCGCTACGCATA-1-12	Fibroblasts
TCCTCTCCAGTTGTCC-1-92	T cells CD8
ACAATAGTCGTACGTT-1-1	Fibroblasts
GTAATCTGATTCTTCG-1-7	Fibroblasts
TAGGTCCAAGTAAGGA-1-11	B cells
GGATCTTGACTCAACC-1-60	Fibroblasts
TCGGGTGAAACTGCTA-1-18	Fibroblasts
GTATCCTTTGGTAACC-1-4	Fibroblasts
TGGTCTGTTGGGCGTA-1-30	Epithelial cells
TGCCGGATGTACGAGC-1-21	Macrophages
AGGTATAATTGATAGT-1-22	Macrophages
AAGTAGTGACGCGAGG-1-2	Epithelial cells
TCTATCGGTCGCAACA-1-34	Cancer epithelial
GAAACTCTAATGAAGG-1-50	NK cells
GAGTAAGGCCACGGGA-1-11	Fibroblasts
GTGCGAAATCGAACAC-1-32	Epithelial cells
AAATTTGCGGGTGTGG-1-36	Fibroblasts
CAATACGCTCTGAGGC-1-3	Endothelial cells
TATATAGGGCTTTACG-1-33	Endothelial cells
AAAGTCGACCCTCAGT-1-32	Epithelial cells
AGGCCACCCGTTATGA-1-8	B cells
TAAGTCGCCGAGTATC-1-4	Monocytes
AGGACGCTCGATGTTG-1-20	Fibroblasts
TATTCGTGCCAGAATA-1-4	Macrophages
TCAGGTTCTTTGAGAA-1-75	B cells
TTGACGATTCAGCACG-1-14	Fibroblasts
GCAGCCTATATCACAT-1-15	Fibroblasts
TACGCAGTTCTTTCCT-1-11	Epithelial cells
ATTTCCGGGTTCTGCG-1	Monocytes
AACGATATGTCAACTG-1-12	Fibroblasts
TCCGAACTTGGCTTAC-1-78	T cells CD8
ATCTAATATCCTACGG-1-3	Fibroblasts
AGACCATGGGATACAA-1-9	B cells
TCGTAAGACGACATTG-1-25	Fibroblasts
TGGCCAAACTGAAGTA-1-10	PCs
CGGTTCAAGTAGGTGT-1-28	Fibroblasts
AGCGGGAAGGGTCCAT-1-35	T cells CD4
CGGAGCTTATAACACC-1	NK cells
GCTCAATCCGTTTATT-1-11	Monocytes
AAACAGGGTCTATATT-1-39	Fibroblasts
ATAGAGTACTGGGACA-1-18	Fibroblasts
CTAGTATTCGGAATTA-1-8	Epithelial cells
CTGCCTTTAATACCTT-1-24	Endothelial cells
GAAACTCGTGCGATGC-1-28	B cells
GTTAATGTCTATCTTA-1-7	T cells CD8
CGCTTTCTTGCATTCG-1-16	Cancer epithelial
AGGATCACGCGATCTG-1-24	Fibroblasts
GGCGGAGTAATATTAG-1-23	Epithelial cells
AGTCCATTGGCTGATG-1-25	Monocytes
CTCATGGCTCACAATC-1-62	Epithelial cells
GCTCCCAGTCGGTCCA-1-20	Epithelial cells
CGGAGTTTGAGAGACA-1-9	Endothelial cells
TCACATCTTATCTGAT-1-45	Endothelial cells
AGTTCCTATTTATGTT-1-16	Epithelial cells
CAATATTCTTGACCTA-1-4	Monocytes
TAGGGAGCTTGGGATG-1-6	Epithelial cells
TACATCCCTATCCCTG-1-1	Fibroblasts
GCTAAACCTGAGGTGA-1-1	Endothelial cells
GGGATGGTCGTAACCG-1-28	Epithelial cells
TGGCCAATTTGGTACT-1-6	Fibroblasts
CATCGGACGGGTTAAT-1-23	Cancer epithelial
CGCGACCGCGACAGAT-1-10	Fibroblasts
GTCATTGCATTGACCC-1-84	T cells CD8
GATCTTTGCAGGGTAT-1-10	Epithelial cells
TCCGATGACTGAGCTC-1-3	Cancer epithelial
ACTCCAATATCATCAT-1-19	Monocytes
GGGTATTCTAGCAAAC-1-10	Fibroblasts
CGTGCATTGTCGACGC-1-12	Cancer epithelial
GCACACGCCCATGGTC-1-45	T cells CD8
AGGACAGTCGAATCCC-1-3	Fibroblasts
CGTTGTAAGATTGATT-1-13	Fibroblasts
GGGTCACCGTGACGGT-1-15	Epithelial cells
TAACTATTACGCCAAA-1-29	Fibroblasts
CCATGGCCCTTGTACC-1-64	T cells CD8
TCCTTTCTTACGCTTA-1-1	Cancer epithelial
AGAGCGTACAAGCTCG-1-71	Endothelial cells
CCGCCGGTCAACACAC-1-38	Fibroblasts
CCCTATGTAGAGCAGA-1-35	Monocytes
GATCCCTTTATACTGC-1-59	T cells CD4
ATAGACGAAGAGAAAG-1-14	Cancer epithelial
TTGTAAGGACCTAAGT-1-39	Fibroblasts
CCGTATCTCGTCGTAG-1-19	Monocytes
TTCTGCGAGCGCCCTT-1-61	T cells CD4
AAGGGACTATGCATTC-1-17	Monocytes
TATAGATGGTCGCAGT-1-30	Cancer epithelial
AACCCAGAGACGGAGA-1-4	Endothelial cells
CCATGCCTGTTTAGTA-1	Epithelial cells
CGCTGTGACGCCGCAC-1-15	Fibroblasts
AAGTGCCTTGACTGTA-1	Epithelial cells
AACCCGACAACCCGTG-1-28	Fibroblasts
CTGCTGAGGCCACGAA-1-31	Fibroblasts
AGCCCTAAGCGAAGTT-1-13	Cancer epithelial
AGGCTATGGTTAGCTT-1-3	Endothelial cells
CGCGCAAATGTCCAGA-1-12	Monocytes
AATGGTCCACCGTTCA-1-61	T cells CD4
GGATGAAGATCGCTGA-1-25	Monocytes
AGAAGTGATTCGTGAT-1-27	Fibroblasts
GTCATGCACCTCCGTT-1-28	Epithelial cells
GCATAGAGCACTCAGG-1-7	Epithelial cells
AATCTAGGTTTACTTG-1-1	Fibroblasts
ACAGGTGGAGGTGAGG-1-16	Monocytes
GAGTATGCCCGCCTTG-1-43	Fibroblasts
CTTTGGCGCTTTATAC-1-122	T cells CD8
ACGCGCTACACAGGGT-1-23	Epithelial cells
GTGATCCTTGTCATGA-1-15	Fibroblasts
CACCTCGATGGTGGAC-1-16	Epithelial cells
GAGGCTATCAAAGTCG-1-23	T cells CD8
ATGGAGCAGGCCGTGA-1-29	Macrophages
GGATTTCACTTCTATA-1-14	Epithelial cells
AATGGTTCTCACAAGC-1-33	Cancer epithelial
GTCGTATTGGCGTACA-1-1	Fibroblasts
GCTCCCAGTCGGTCCA-1-18	Epithelial cells
GGATTTCACTTCTATA-1-2	Cancer epithelial
TACGACTGCCTCTTAG-1-3	Epithelial cells
CATGCGACCAGTTTAA-1-5	Epithelial cells
TTAAGATAGGATTGAC-1-5	Macrophages
TGGTCCCACGCTACGG-1-16	Fibroblasts
GCTAGACCGTCTACTG-1-44	Epithelial cells
AGCCCTAAGCGAAGTT-1-46	Cancer epithelial
CTAGTCACGTCTTAAG-1	Epithelial cells
GGGTGACACCTTAACT-1-11	Cancer epithelial
ACGGATGGTGCGGATA-1	PVL
GAAAGAACAGCGTTAT-1-8	Macrophages
GTTGGATTTGCGTTGG-1-15	Epithelial cells
GGCTATTAAGTTGTAT-1-21	Cancer epithelial
TCCAGGCGAGTACGGT-1-17	Epithelial cells
CACAGCACCCACGGCA-1-7	Epithelial cells
CAATTAAGGGTGATGA-1-18	Epithelial cells
AGTTCCTACAGAATTA-1	Cancer epithelial
ATCCAGGATTCGTGAA-1-16	Cancer epithelial
CGTTTCACTTCGGGCG-1-17	Cancer epithelial
GAGCGAGGGAGTACCG-1-15	Cancer epithelial
GAACCTTTAACGATCC-1-6	Epithelial cells
CACCGATACACCGAGC-1	Cancer epithelial
CAGCAGTCCAGACTAT-1-9	Cancer epithelial
GAGATCTTCCATGACA-1	Epithelial cells
AGTAATGTCTTGCCGC-1-1	Cancer epithelial
TGTTCTTCCATTGACT-1-15	Epithelial cells
AGGGTGCTCTCGAGGG-1-11	Cancer epithelial
TGGCAGCAGTAATAGT-1-1	Epithelial cells
GACTGCTGGTGAGAAA-1-46	Fibroblasts
GGAGAAGTCATTGGCA-1-14	Epithelial cells
TCGCTGCCAATGCTGT-1-1	Fibroblasts
GTCGTACCTACGATTG-1-24	Endothelial cells
ATAAGTAGGATTCAGA-1-16	Fibroblasts
TGGGCACGTTCTATGG-1-41	Epithelial cells
TTCGCACTGTACGACA-1-21	Epithelial cells
AGGGTGCCGTTCTTTA-1-4	Endothelial cells
GTAGACGTCGTTACAT-1-33	Epithelial cells
TCCACAATGGTTTACG-1-45	B cells
TATCCGCACCGTCGGG-1-1	Epithelial cells
CAGCCTCCTGCAGAGG-1-14	Cancer epithelial
CGTGTCCCATTCGCGA-1-37	Endothelial cells
GCCTCCGACAATTCAC-1-6	Fibroblasts
CCAAACAGAACCCTCG-1-47	Fibroblasts
GAAATCGCGCGCAACT-1-29	Epithelial cells
TCACGATGTCCGTGGA-1-31	Monocytes
AAAGTGTGATTTATCT-1-15	Monocytes
TTACATGCCACAACTA-1-36	Epithelial cells
GATGTCGGTCAACTGC-1-18	B cells
ATGCTCTGGCGCGGTA-1-31	Epithelial cells
CAATCCCTATACCAGC-1-7	Cancer epithelial
GCGAAGCCATACCCGT-1-15	Epithelial cells
AGCCACTCCCGTGCTT-1-49	Cancer epithelial
GTGCCATCACACGGTG-1-5	Epithelial cells
GGAGTGCCGCCCTGGA-1-15	Cancer epithelial
AAACAAGTATCTCCCA-1-15	Cancer epithelial
CGATTCGCCTGGCTGC-1-4	Fibroblasts
TCTAATACTGCCTCAG-1-5	Monocytes
TAGCAACCTGTCACAA-1-31	T cells CD4
GATCCGGGAATTAACA-1-11	Endothelial cells
TCGCCGAAGTTGCGTC-1-32	Epithelial cells
GCTCTATGTTACGTGC-1-32	Endothelial cells
CATAGCGTTGCCCACC-1-15	Fibroblasts
TTATCGCCTGCGAAGC-1-4	T cells CD8
TTCTTGGACGATCTGC-1	Monocytes
TGTCCGTGGCGCCTTT-1-26	T cells CD8
ACCACCAATGTAACAA-1-25	Epithelial cells
GAATCGACATGGTCAC-1-32	B cells
TCTCCACAAGTTGAAT-1-14	Fibroblasts
CGGAGTTTGAGAGACA-1-22	B cells
CACGGGATTGAGGGTT-1-14	Endothelial cells
AACAATTACTCTACGC-1-13	B cells
GCCAGGAGTAACCGAT-1-34	Cancer epithelial
ACGCTGTGAGGCGTAG-1-27	Endothelial cells
GAAAGCCCTTTGGACC-1-35	T cells CD8
CCAGCTTCCGCCCGCA-1-60	T cells CD8
AGCGTGGTATTCTACT-1-12	Epithelial cells
CCTCACCTGAGGGAGC-1-12	Macrophages
GAAACATAGGAAACAG-1-12	Monocytes
TGCGCGATTAACGGAG-1-41	B cells
ATCGGTTACCTAGTAA-1-30	Endothelial cells
CCGCACGTGACCTCGG-1-2	Fibroblasts
GCCCGACTTCTTCCCG-1-4	Fibroblasts
CCATTCCCTGCCCACA-1-18	Cancer epithelial
ATCAAACGAAGGTTTG-1-41	Fibroblasts
GCATTTCCAAGGCTCC-1-22	Macrophages
CATACCCGTACCCAGT-1-5	Cancer epithelial
GTGGCAAACAGCGGCA-1-3	Fibroblasts
TAGGTTCGAGTTCGTC-1-5	Epithelial cells
AGCTTGATCTTAACTT-1-8	Fibroblasts
CAAACTCGCGACGCCG-1-19	Epithelial cells
GAGGAATGGAGAGGTT-1-16	Endothelial cells
TATATAGGGCTTTACG-1-15	Endothelial cells
CCGATTCGAGGGACCC-1-11	Fibroblasts
TAGCAACCTGTCACAA-1-49	Endothelial cells
ACGTTAATGTCGAAGA-1-2	Epithelial cells
AACGATAGAAGGGCCG-1-24	Cancer epithelial
AAGGTGATAAACCAGC-1-21	Monocytes
CAGAGTGATTTAACGT-1-3	NK cells
GCCCGCGCGTAAACGG-1-14	Fibroblasts
AGTTTCGCAGGTCGGA-1-12	Endothelial cells
CCTGCGTTCTACGCTT-1-120	T cells CD4
GTCAGTTGTGCTCGTT-1-1	T cells CD8
CTCATTTGATGGGCGG-1-32	Epithelial cells
CAAACTATTGAGCTTC-1-21	NK cells
TATGGGACCGAGCAGG-1-15	Macrophages
GGGAAGGGCTTTCTCA-1-4	Fibroblasts
GATGCTGTATTTCATC-1-15	Epithelial cells
GGCGCTTCATTCCCTG-1-9	Cancer epithelial
AGTCAAGATGACACTT-1-6	Monocytes
TCTGTCATACAAGAGC-1-16	Endothelial cells
GTATCAGCTTGGGTTC-1-19	Cancer epithelial
TTCCGCGTGAGGCGAT-1-16	Cancer epithelial
TTGTTTCATTAGTCTA-1-8	Monocytes
GCAAGTGTAAAGCATG-1-34	Fibroblasts
TGCGTCATGACTGAGC-1-12	PCs
GCGGTCCCTAGACGCA-1-2	Endothelial cells
AGATACGACTTCATAT-1-69	T cells CD4
TACGCCATATTCTAAT-1-17	Cancer epithelial
GTGGGCTTAGACACAC-1-57	B cells
CGATACCTCGCGGACA-1-21	Cancer epithelial
ACCGCGGTGGAAGTCG-1-5	Epithelial cells
ACAGAACTGAGAACAA-1-5	Fibroblasts
GAAATTAGCACGGATA-1-7	Fibroblasts
CATGCGTTAGACAGAA-1-28	Cancer epithelial
ATCCAATGGTACCGAA-1-16	Endothelial cells
TGGTGATCGTATTTGT-1-14	T cells CD8
GAAACCATGGTGCGCT-1-13	Fibroblasts
CGCAATTACTTTCGGT-1-10	Endothelial cells
AATATTGGAGTATTGA-1-2	T cells CD8
AATGGTTCTCACAAGC-1-2	Cancer epithelial
TCAGTACTGACCCGCG-1-10	Fibroblasts
TCCGAACTTGGCTTAC-1-99	T cells CD8
AGCGACCAACGATATT-1-30	Fibroblasts
GGACCTCTAGGCCGCC-1-8	Monocytes
GTTTGGCCGCTCAGCG-1-12	Dendritic cells
GCTGTATTACTGGCCC-1-9	Cancer epithelial
TCCTGCGTTGATACTC-1-12	Cancer epithelial
ACATAATAAGGCGGTG-1-9	Cancer epithelial
GGTTACCACCCTCGGG-1-13	Cancer epithelial
TGATTTCCTCCTGACG-1-36	T cells CD4
TGTTCGTATTGCGGTG-1-23	Epithelial cells
CGGCTTTGTATGATAA-1-3	Fibroblasts
GCCGACCCACGACTGC-1	Fibroblasts
CAATACGCTCTGAGGC-1-28	Endothelial cells
ACAGGTGGAGGTGAGG-1-38	Fibroblasts
ACGGAATTTAGCAAAT-1-29	T cells CD4
GTAGTTCGAAGGCGAA-1-20	Endothelial cells
CGCTTATTCCCGGTCG-1-32	Endothelial cells
TAGTTAAGATAGGATA-1-16	Epithelial cells
AACACGACTGTACTGA-1-11	Fibroblasts
GGATCTTGACTCAACC-1-25	Fibroblasts
GCCAATAGGGCATCTC-1-3	Fibroblasts
GTGGCAAACAGCGGCA-1-4	Fibroblasts
TACTCGGCACGCCGGG-1-11	Cancer epithelial
CTTTGGCGCTTTATAC-1-37	T cells CD8
TGCGCGATTAACGGAG-1-23	Endothelial cells
TTGAATCGTTGTATAA-1-8	Fibroblasts
CGAGACCCTAGAGTGT-1-6	Cancer epithelial
TTATCTGTATCATAAC-1-20	Cancer epithelial
AATAACACTAGAACAA-1	Monocytes
AACCATGGGATCGCTA-1-7	T cells CD4
GGTAACCGGGAGGATA-1-23	Monocytes
AGGGTGGATAGTGCAT-1-7	Epithelial cells
AACCGTTGTGTTTGCT-1-22	Monocytes
TGCTCTTGAGAGTTTG-1-11	Cancer epithelial
AGTCAAGATGACACTT-1-11	Monocytes
TAGCTAAGTCCGGGAG-1-7	Cancer epithelial
ATGGCAGCCGAGAAAC-1-2	Epithelial cells
ATCCAGGATTCGTGAA-1-24	Cancer epithelial
CACTCGGTTAGGAGGA-1-21	Epithelial cells
TTCTGCCGCGCCTAGA-1-27	Epithelial cells
ATCTAATATCCTACGG-1-8	Fibroblasts
TTCCTCTGCCCGAATA-1-19	T cells CD8
ACCCTCCCTTGCTATT-1-17	Fibroblasts
TCCTACATCCACGGCC-1-24	Monocytes
TGAACAAGCAGGGACT-1-21	Endothelial cells
CTCGATATTTGCGAGC-1-11	Fibroblasts
ATTACAACTACCGGCC-1-11	Epithelial cells
CCACACTGAGATATTA-1-18	Epithelial cells
ATTGACGTAACTCGGT-1-12	Fibroblasts
AGATTCACAACCGATA-1-31	Fibroblasts
CTTCTGGGCGTACCTA-1-11	Endothelial cells
ACGCCAGATGATTTCT-1-9	Cancer epithelial
AGTCGTGGGCATTACG-1-34	Monocytes
ATTCCTCCGCCAGTGC-1-32	Epithelial cells
AGGCATTGTCGTAGGG-1-15	Monocytes
CTAGCATAGTATAATG-1-24	Macrophages
GTATCAAACGTTAGCT-1-10	Fibroblasts
GGTCGGCCAGGAGCTT-1-3	Epithelial cells
CAAAGATTATTGGGCC-1-19	Monocytes
ATGGGACCTGCTGAAC-1-40	Monocytes
CCATGGCCCTTGTACC-1-61	T cells CD8
GTCCGGCTGAATTGCG-1-24	Cancer epithelial
GCCGCATTAGTCCGGC-1-20	T cells CD8
CACCGATACACCGAGC-1-26	Cancer epithelial
AAACTCGGTTCGCAAT-1-9	Cancer epithelial
GTATGAAATTTCACTC-1-8	Fibroblasts
TCGCTCGGCACCAGCG-1-15	Fibroblasts
CTCAGGACTCACCTGT-1-3	T cells CD4
TGGTATCGGTCTGTAT-1	Fibroblasts
TTCCTCTGCCCGAATA-1-29	T cells CD8
TAAGGCTGAATCCCTC-1-2	Monocytes
TTCCTCTGCCCGAATA-1-22	Cancer epithelial
CGTGTCCCATTCGCGA-1-21	Fibroblasts
TAGGGAGCTTGGGATG-1-1	Macrophages
ACTCTCTGACTTAGGT-1-24	Epithelial cells
CTGTATGGTGTAGAAA-1-10	Cancer epithelial
CTTACACTGGGAAATA-1-12	Epithelial cells
GCTCCGCTCGCTTCAG-1-14	Epithelial cells
AAGCCGAAGCGGTTTA-1-5	Epithelial cells
ATATTCAGTTAAACCT-1-30	Epithelial cells
TTCCGGTATCTGTGTC-1-9	Epithelial cells
ATATCTCCCTCGTTAA-1-21	Cancer epithelial
GAGTAGATACTAGTTG-1-2	Epithelial cells
GTGACTTCAGTAGTGC-1-11	Epithelial cells
CAGCCGGGCCCTCTAT-1-15	Cancer epithelial
CTATCGGGTCTCAACA-1-21	Epithelial cells
TTCCGGTATCTGTGTC-1-22	Epithelial cells
AGGTTGAGGCACGCTT-1-28	Endothelial cells
CTTAGCCTTCCACATG-1-44	Cancer epithelial
ATCAGTAGGCAGGGAT-1-27	Epithelial cells
CTTTAATATTGGTCGA-1-12	Epithelial cells
TAATATTGAAATTCGC-1-16	Epithelial cells
AGGGTGCTCTCGAGGG-1-1	Epithelial cells
TACGCCATATTCTAAT-1-15	Cancer epithelial
CTAGCATAGTATAATG-1-69	Macrophages
TTAACCAACCCTCCCT-1	Cancer epithelial
CGGCCCAGGTATATCC-1-40	Epithelial cells
TGCCCGTACCGTTAAA-1-26	Epithelial cells
TTGCACGGAGCAGCAC-1-25	Cancer epithelial
GAGCGAGGGAGTACCG-1	Epithelial cells
GCTTGATGATAATCAG-1-38	Cancer epithelial
TGAGATTAGGCCCTAA-1-5	Epithelial cells
AAGTGTTTGGAGACGG-1-7	Fibroblasts
TGCGTTTGTTGACACT-1-17	Epithelial cells
ATCGCCAGTCAACATT-1-16	Epithelial cells
AGCTCTTTACTCAGTT-1-16	Epithelial cells
AAGAGGATGTACGCGA-1-28	Epithelial cells
CGGTAGAGGTGCAGGT-1-17	Cancer epithelial
TAGACGAAACGCCAAT-1-8	Cancer epithelial
TTGTAATCCGTACTCG-1	Epithelial cells
AACTGGGTCCCGACGT-1-9	Epithelial cells
AGAGCGGGCTAATCAT-1-11	Cancer epithelial
ATTACGCGCTGGCAGG-1-14	Epithelial cells
ATAGTTCCACCCACTC-1-9	Cancer epithelial
AGATTATAGGACGTTT-1-16	Epithelial cells
TCGTACCGACGTCAAG-1-15	Fibroblasts
AGGCATTGTCGTAGGG-1-13	Epithelial cells
GTTAACTATGTTGTCA-1-30	Cancer epithelial
CTGAATCCGAGACCTC-1-4	Cancer epithelial
TTCGCACTGTACGACA-1-11	Epithelial cells
TCCGATTACATTGCCG-1-3	Cancer epithelial
ACACCCGAGAAATCCG-1-14	Cancer epithelial
AGATGACTCGCCCACG-1-1	PVL
TCTCGACGTATCGCCG-1-1	Epithelial cells
GCAAACCTTGGCCATA-1-12	Epithelial cells
ACGCCGCTAGACGACC-1	Epithelial cells
AACGATAGAAGGGCCG-1-18	Epithelial cells
GGGACTGCATAGATAG-1-19	Epithelial cells
AGATTATAGGACGTTT-1-10	Epithelial cells
AGGTAGGTACAAAGCT-1-18	Cancer epithelial
GATCTTTGCAGGGTAT-1-12	Endothelial cells
TTGGGAAGACGAGCCG-1-10	Fibroblasts
TGCGCAAAGCATTTGG-1-22	Cancer epithelial
GTCCATTACTGCTACG-1-2	Epithelial cells
TTGCGTGAACGCTTAG-1-36	Fibroblasts
TGGGCCACAAGAGCGC-1-8	Epithelial cells
TAGTCCGCAGAGAATG-1	Cancer epithelial
GTGTCGTATAGCGTTC-1-19	PVL
ATATGTCTCCCTAGCC-1-26	Epithelial cells
TTGAAGAATTCCCAGG-1-21	Cancer epithelial
AAGAGGATGTACGCGA-1-1	Cancer epithelial
TTGGGAAGACGAGCCG-1	Fibroblasts
CGTTGAGCGACCGTCG-1-22	Epithelial cells
GTACGTTTGCCCGTCA-1-10	Epithelial cells
GAATGTATGGCAGGTC-1-20	Cancer epithelial
AAATTAACGGGTAGCT-1-28	Epithelial cells
CCAGATAGTTGAGTGA-1-16	Fibroblasts
GAACTGTGGAGAGACA-1-24	Fibroblasts
TGGTCTGTTGGGCGTA-1-33	Endothelial cells
GTGCGGGTCTCCAAAT-1-4	Cancer epithelial
GTTGAGTCCCGCCGGT-1	PVL
AAGACTGCAAGCTACT-1-19	Epithelial cells
TGATTCGTCTATCACT-1-52	B cells
GTTCGGATCGGGAACA-1-11	Epithelial cells
CGGGAATTTATGTAAA-1-1	Cancer epithelial
AGTTACTCTATCGTGG-1-10	Cancer epithelial
CGTTTAAGCGGAGCAC-1	Cancer epithelial
ACCACAAGTTTCTATC-1-20	Cancer epithelial
TTGGGACGTAAGAGTT-1-17	Epithelial cells
CAGCCGGGCCCTCTAT-1-13	Cancer epithelial
CGTTGTCGGCAATTGA-1-2	Epithelial cells
TAATATTGAAATTCGC-1-14	Epithelial cells
TGATCTCCGGCGCCAG-1-10	Cancer epithelial
CAGCTCGTGCTTGTGT-1-53	Epithelial cells
TTCACTTCCTAGAACG-1-6	Epithelial cells
ACCCGGTTACACTTCC-1-1	Cancer epithelial
TACGGGATGCTAGCAG-1-52	Cancer epithelial
AGTCAACACCACCATC-1-1	Cancer epithelial
TTGGATATCGTCTACG-1-6	PVL
TTGCCAAGCAGAACCC-1	Epithelial cells
TGCGTTTGTTGACACT-1-10	Epithelial cells
AAAGGCTACGGACCAT-1-13	Epithelial cells
CCTGTCCCTCACGTTA-1-22	Epithelial cells
AGGGAAACGAGGTACT-1-4	Cancer epithelial
ATAAACGGACCCGTAA-1-13	Cancer epithelial
GGCGCTTCATTCCCTG-1-10	Epithelial cells
CCCAGTTAAGGCGCCG-1-34	Endothelial cells
CCGCCTGCGAATTGGT-1-20	Fibroblasts
TCGAGACCAACACCGT-1-42	Epithelial cells
TATGGGTACGTATCGT-1-19	Epithelial cells
GTGGTTTCCGCCTTTC-1-2	Cancer epithelial
GCAAACCTTGGCCATA-1-16	Epithelial cells
CCTCTGTACTATTCTA-1-20	Fibroblasts
GAAGGAGTCGAGTGCG-1-20	Epithelial cells
TATGGTCTGAGTAACA-1-26	Epithelial cells
CAAGCACCAAATGCCT-1-17	Cancer epithelial
CGTTGAATACCGCGCT-1-13	PVL
CGCAGGCGATCCAAAC-1-27	Cancer epithelial
GATAGGTAACGTTGAC-1-34	Cancer epithelial
AAACGGTTGCGAACTG-1-33	Fibroblasts
CGGCCACGCACAAAGT-1-10	Epithelial cells
GTTACCTACAACTTGC-1-11	Cancer epithelial
CTAGGTCTGAAGGAAT-1-11	Macrophages
GCACTGCCTACCTTTA-1-12	Cancer epithelial
TATCCGCACCGTCGGG-1-20	Epithelial cells
TGTAGTGATCTATAAT-1-15	Cancer epithelial
GTTCGGATCGGGAACA-1-15	Cancer epithelial
ATAGAGTTATCAACTT-1-10	Cancer epithelial
TAATACACAGTAGTAT-1-14	Epithelial cells
CTGCACTCCAGTACAG-1-14	Fibroblasts
GCCTCTATACATAGCA-1-20	PVL
CTTCTTACGTCGTATA-1-34	Epithelial cells
TGGGCCACAAGAGCGC-1-17	Epithelial cells
AAACTCGGTTCGCAAT-1-3	Cancer epithelial
TACGTGCACTATGCTG-1-7	Cancer epithelial
CACATGATTCAGCAAC-1-6	Epithelial cells
TGAATACCGACGCGTA-1-3	Fibroblasts
CATGATGCACAATTCT-1-1	Cancer epithelial
CTGCGTTACGATATAA-1-4	Cancer epithelial
ACGGATGGTGCGGATA-1-13	Fibroblasts
ATTAAACATGCGGACC-1-5	Cancer epithelial
TCGCTACTGGCTTTGA-1-1	Cancer epithelial
CTAGATTTACGACGGC-1-4	Endothelial cells
TTGACCATGTTCTCCG-1-9	Cancer epithelial
AGCCCGCAACAAGCAG-1-8	Fibroblasts
GCCGAAATTCCTACGT-1-18	Cancer epithelial
TGGGCAATAGTTGGGT-1-5	Epithelial cells
GTTTACGTTCCATCTG-1-22	Cancer epithelial
ACCATCGTATATGGTA-1-12	Cancer epithelial
GATAAATCGGTGGATG-1-32	Endothelial cells
GAAATTAGCACGGATA-1-5	Fibroblasts
GATGCTGTATTTCATC-1-12	Epithelial cells
GGATTCAGTACGGTGG-1-20	Epithelial cells
GTAGCCAAACATGGGA-1-20	Fibroblasts
TGTGTCGCGAGTTGCA-1-3	Epithelial cells
TTGCCAAGCAGAACCC-1-4	Epithelial cells
CATCTTACACCACCTC-1-21	Epithelial cells
CACATTCTTTCGATGG-1-8	Epithelial cells
AAGTTTATGGGCCCAA-1	Fibroblasts
GCAACCACCAGACCGG-1-13	Cancer epithelial
AAGTAGTGACGCGAGG-1-32	Cancer epithelial
CATGGGTCGGGTGTGG-1-17	Cancer epithelial
AATGGTTCTCACAAGC-1-5	Cancer epithelial
CATGGGTATGCCTTAT-1-12	PVL
ATGTAGCGCGCGTAGG-1-27	Fibroblasts
AAGGATCGATCGCTTG-1-34	Epithelial cells
GAATTATAGTGAAAGG-1-33	Macrophages
TTGCTGAAGGAACCAC-1-12	Cancer epithelial
ATCTGCTGTTATCGCC-1-10	Epithelial cells
TACGTTTACCGGCAAT-1-14	Endothelial cells
ATATCTTAGGGCCTTC-1-7	Epithelial cells
GCGGGAACCAGGCCCT-1-25	Epithelial cells
AAATGGCATGTCTTGT-1-25	Cancer epithelial
CGTGCCCTCCCGAAGA-1-13	Epithelial cells
CCTTTAAGGGAGCACT-1-16	Epithelial cells
TTACATCGTGGCCTGG-1-18	Cancer epithelial
GTGCACGAAAGTGACT-1-25	Epithelial cells
GCAGGTAGAGTATGGT-1-3	Epithelial cells
ATAAGTTACCGCGACG-1-30	Cancer epithelial
CGTTGTTTCAATTCCC-1-24	Cancer epithelial
CGAAGTTGCTCTGTGT-1-9	Cancer epithelial
GTTACAATTGGTGACG-1-16	Cancer epithelial
AGGTTGAGGCACGCTT-1-10	Fibroblasts
GAAACTCTAATGAAGG-1-8	Epithelial cells
AGTACGGGCACCTGGC-1-35	Epithelial cells
TGCTCGGTGGGTCACC-1-22	Epithelial cells
TTGCACAATTCAGAAA-1-14	Cancer epithelial
CCGGCGCATATTGGAT-1-1	Endothelial cells
GTGCCGCTTCAAAGGT-1-38	Epithelial cells
GTTCCAGTCTGACCAT-1-40	Cancer epithelial
TCATCCCAGAGGGTGG-1-6	Cancer epithelial
CCTCGAAGTGGACGGG-1-9	Epithelial cells
ATCTAGCTTGTGAGGG-1-22	Epithelial cells
GGCATACAGGTAGCGG-1-1	Cancer epithelial
GCTGTATTACTGGCCC-1-34	Cancer epithelial
TTCTTAGTGAACGGTG-1-3	Cancer epithelial
ACTGCCGTCGTAACTC-1-26	Epithelial cells
AGCTCTAGACGTTCCA-1-48	Macrophages
GATAAATCGGTGGATG-1-24	Endothelial cells
TGTAGTGATCTATAAT-1-4	Epithelial cells
GTATCAGCTTGGGTTC-1-37	Cancer epithelial
GCAGACCCAGCACGTA-1-34	Cancer epithelial
TCTTCCCATGGGCACA-1-10	Macrophages
TTCTGCCGCGCCTAGA-1-10	Cancer epithelial
GCGTCGCCAGGGTGAT-1-13	Fibroblasts
ACTACGCGTTAGAATT-1-15	Epithelial cells
CACTGACGATTGTGGA-1-10	Epithelial cells
TTGACCAGGAACAACT-1-4	Fibroblasts
TCCGATTACATTGCCG-1-26	Cancer epithelial
ATTACTAGCCTCTTGC-1-32	Endothelial cells
ACGATACATAGAACTA-1-12	Cancer epithelial
GAATTATAGTGAAAGG-1-6	Macrophages
GATACGATGGGAGTCA-1	Cancer epithelial
GGGTGACACCTTAACT-1-8	Cancer epithelial
ATCAATCTGGGCTGCA-1-53	Macrophages
TTGCCGCTTTCTAGTA-1-29	Epithelial cells
CTTAGCCTTCCACATG-1-27	Cancer epithelial
CTTTAGTGCTATTATT-1	Epithelial cells
CCATTTCTACCTATTA-1-3	Fibroblasts
TTGGATTGGGTACCAC-1-4	Cancer epithelial
TGCCCGTACCGTTAAA-1-25	Epithelial cells
TTGAAGAATTCCCAGG-1-3	Cancer epithelial
TCCCGTCAGTCCCGCA-1-11	Epithelial cells
GATTCGACGGTTCACG-1-17	Epithelial cells
TCGTCTTAGGCGTTAA-1-15	PVL
ACAATCCATTTAAACC-1-16	Epithelial cells
TAATTAGGACATCCGT-1-17	Epithelial cells
ATCGACCCAATACAGA-1-1	Epithelial cells
AGCAGAAGGAGAAAGA-1-13	Epithelial cells
GTTACCTACAACTTGC-1	Cancer epithelial
TGTTCGTATTGCGGTG-1-29	Epithelial cells
TAGAGTCTAAGCGAAC-1-10	Cancer epithelial
ACCACGTGCAGCTATA-1-14	Fibroblasts
ACGTACAGATTTCTCT-1-35	Fibroblasts
TGCTTCCCAAGCAGTA-1-26	Epithelial cells
TAATAAACAAGGAGAT-1-12	Cancer epithelial
ATTACGCGCTGGCAGG-1-38	Cancer epithelial
ATATAAAGCGCTCGTG-1-15	Cancer epithelial
GGAGTGCCGCCCTGGA-1-12	Cancer epithelial
AATCCAAGGGCCTGAG-1-7	Epithelial cells
TACCGGCTCACTGCCC-1-5	Cancer epithelial
TTCGACAGAGCCCGTG-1-11	Fibroblasts
CGTGAAGTTAATTCAC-1-10	Epithelial cells
GTTCACAGGAGTCTAG-1-7	Cancer epithelial
TCGCTAAACCGCTATC-1-30	Cancer epithelial
TAGCGTCCCTCGATTG-1-7	Epithelial cells
TGCGGAGTAAAGGTGC-1-21	Epithelial cells
TTACTGGGATATTTCA-1-5	Epithelial cells
CAAATTGTCAGCAAGC-1-21	Epithelial cells
GAATGTATGGCAGGTC-1-7	Cancer epithelial
TGCCATTACTAAAGAA-1-26	Cancer epithelial
ATGGATCCGGCGTCCG-1-25	Epithelial cells
GCGACGATAGTTGTAC-1-17	Endothelial cells
AATGACGTAGGATGTC-1-2	PVL
AACGCGACCTTGGGCG-1-12	Epithelial cells
AGGGCTGCAGTTACAG-1-45	Macrophages
TGATTCGTCTATCACT-1-41	Cancer epithelial
CAGCTCACTGAGACAT-1-11	Epithelial cells
GATGCTGTATTTCATC-1-10	Epithelial cells
TTCGGTACTGTAGAGG-1-33	Fibroblasts
GCCGGGTTAGGGTCGC-1-21	Epithelial cells
CTAAGGGAATGATTGG-1-5	Macrophages
TCCGATAATTGCCATA-1-1	Cancer epithelial
ATGTTGTAGTCTGTTT-1-9	Epithelial cells
AACTGGGTCCCGACGT-1-25	Epithelial cells
CCTCTGGCCTAGACGG-1	Epithelial cells
AGATGACTCGCCCACG-1-9	Cancer epithelial
AGCTCTTTACTCAGTT-1-15	Cancer epithelial
AGTTAAGCGGTCCCGG-1	Macrophages
TTGCTGATCATGTTCG-1-9	Epithelial cells
TAACAAAGGGAGAAGC-1-40	Cancer epithelial
ACTACGCGTTAGAATT-1-23	Epithelial cells
GCTCCCAGTCGGTCCA-1-1	Epithelial cells
GTGCCATCACACGGTG-1-18	Epithelial cells
GCTGCTCTCCGGACAC-1-33	Epithelial cells
TAGCTAAGTCCGGGAG-1-42	Cancer epithelial
TGAGTTAAAGACATTC-1-22	Epithelial cells
TCATATGAGCTTTGTT-1-1	Epithelial cells
CATCGGACGGGTTAAT-1-9	Cancer epithelial
TCGGCGAACCCAAACC-1-12	Epithelial cells
GCGAGTTCTGCAAAGA-1-4	Epithelial cells
GACACTGAGTTCAGTG-1-1	Cancer epithelial
GTCGTACCATCTCGGG-1-13	Cancer epithelial
CGGCCAGAGCGACCAT-1-14	Epithelial cells
TAATTAGGACATCCGT-1-25	Epithelial cells
CAGAGTGATTTAACGT-1-41	Macrophages
TTATCGCCTGCGAAGC-1-25	Endothelial cells
GCTCAATCCGTTTATT-1-22	Monocytes
AAACACCAATAACTGC-1-8	Monocytes
ATCGGCAAGCAGTCCA-1-14	Fibroblasts
CGCTGTGACGCCGCAC-1-13	Fibroblasts
CTAACTGATAATCGCC-1-3	Epithelial cells
AGACCCACCGCTGATC-1-24	Cancer epithelial
GAAACATAGGAAACAG-1-17	Fibroblasts
TGCGTAAGAACCTGAT-1-14	Cancer epithelial
CTTACACGGTATTCCA-1-8	B cells
AGCACTACCGGCCTGT-1-85	T cells CD8
GAGTATGCCCGCCTTG-1-41	Fibroblasts
CAAGCGGCACATAATT-1	Fibroblasts
TGTGGCGGGCTTCTGG-1-14	Epithelial cells
CCGTATCTCGTCGTAG-1-6	Monocytes
GCAAGAATTCCTTGGC-1-2	Epithelial cells
TGTACGAACAAATCCG-1-13	Epithelial cells
CGAAACATAGATGGCA-1-27	Epithelial cells
AGTACGGGCACCTGGC-1-17	Epithelial cells
GGATGAAGATCGCTGA-1-55	Monocytes
AGTCTTTAAAGTGTCC-1-6	Fibroblasts
GAAACATAGGAAACAG-1-13	Monocytes
GGAAAGTGCCCATGCC-1-27	Cancer epithelial
TTGTATCACACAGAAT-1-6	Epithelial cells
CCTTTCAATGAAGAAA-1-17	Fibroblasts
TCACAGGTTATTGGGC-1-26	Cancer epithelial
GGTTAGGCTTGGAGAA-1-37	B cells
AAATTACCTATCGATG-1-9	PVL
GGGTGTTTCAGCTATG-1-36	Cancer epithelial
TGAGCGGAAAGTGTTC-1-26	Fibroblasts
GTGGTTTCCGCCTTTC-1-22	Cancer epithelial
CCGTATCTCGTCGTAG-1-8	Monocytes
GGCTATTAAGTTGTAT-1-22	Cancer epithelial
CAACTTGTAGTGGGCA-1-12	Endothelial cells
CAGCAGTCCAGACTAT-1-20	Cancer epithelial
GACCCAATTATGATAC-1-13	Monocytes
CTTAACTTCGAAGTAC-1-28	Monocytes
GGTGAGATGCAGATAA-1-36	T cells CD4
AAATTGATAGTCCTTT-1-12	Monocytes
CATGAGATGCACTCTC-1-21	Fibroblasts
TTACCATTGATTACCC-1-13	T cells CD8
TTCGCTATCTGACGTG-1-3	Fibroblasts
GCACACGCCCATGGTC-1-2	T cells CD8
ACCAGTGCGGGAGACG-1-8	Monocytes
CTGTCAAATGGCTCGG-1-8	Cancer epithelial
ATCAGACGGCACGCCG-1-2	Cancer epithelial
CGACGCATCCGTACCT-1-8	Fibroblasts
CTGCCTTTAATACCTT-1-34	Endothelial cells
GCTAGAGTAGAGATGT-1-15	Fibroblasts
GTGAGGAGCGGTTGAG-1-8	Cancer epithelial
GCAAGAATTCCTTGGC-1-17	Epithelial cells
CCATGGCCCTTGTACC-1-66	T cells CD8
ACGTTAATGTCGAAGA-1-20	Endothelial cells
AGAAGGTTGTAGGTCG-1-4	Cancer epithelial
AGTACTCTTATGCCCA-1-32	Fibroblasts
CCGCCGGTCAACACAC-1-10	Fibroblasts
ACAGGTGGAGGTGAGG-1-27	Monocytes
AGGTACGATATTGCCA-1-6	NK cells
TCAAGGTTACTACACC-1-16	Monocytes
TCAAGGTTACTACACC-1-19	Monocytes
GAAAGTGACTAACTGC-1-94	Endothelial cells
GCGAAGCCATACCCGT-1-29	Epithelial cells
TTCTTGAGCCGCGCTA-1-14	Fibroblasts
GGGACTGCATAGATAG-1-15	Epithelial cells
GAGAGGTGCATTCTGG-1-40	Endothelial cells
TCCCAGCTTTAGTCTG-1-13	Epithelial cells
CGTTAAACTAGTTAGG-1-5	Epithelial cells
AGAAGGTACACTTCAC-1-3	Fibroblasts
TCTCGACGTATCGCCG-1-5	Epithelial cells
ACACACTTTCTACACG-1-35	Cancer epithelial
CGCCCGCTTCCGTACA-1-3	Epithelial cells
GTCGGATATCTCAGAC-1-17	Cancer epithelial
CACCTTGGCGCCTTTG-1-6	Epithelial cells
TACGTTTACCGGCAAT-1-4	Cancer epithelial
TAATATTGAAATTCGC-1-19	PVL
CGGAGCTTATAACACC-1-19	NK cells
CTCATGGCTCACAATC-1-1	Macrophages
GCCCAGTTGGTATGCC-1-23	Cancer epithelial
AGCTTGATCTTAACTT-1-9	Fibroblasts
AGTTTGGCCAGACCTA-1-20	Fibroblasts
TCAACATAGCGCCCTA-1-3	Monocytes
TAACAGCGTTTGTGCT-1-12	Endothelial cells
GGTGCGGATAAGTGGC-1	Dendritic cells
GGATCTTGACTCAACC-1-49	Fibroblasts
ACAAGCAGTGCCTAGC-1-32	T cells CD8
ACATCAGCTGGGACGC-1-21	T cells CD8
ACTTAGTACGACAAGA-1-15	Dendritic cells
TTATAGGTAATTGTCT-1-24	Cancer epithelial
GACGTGTAGGGATTAT-1-34	B cells
ACTCCAATATCATCAT-1-13	Endothelial cells
CGCAAACACGAGTTAC-1-26	Endothelial cells
AGTGGTTGCGTATAGG-1-33	Endothelial cells
ACAGGTGGAGGTGAGG-1-36	Monocytes
CCTCGCCAGCAAATTA-1-16	Epithelial cells
CCCAAACATGCTGCTC-1-3	Cancer epithelial
GAGTGTGCGGTACCCA-1-2	Monocytes
AAATTTGCGGGTGTGG-1-23	Fibroblasts
CCTGCGTTCTACGCTT-1-15	T cells CD8
ATGTTGTAGTCTGTTT-1-16	Epithelial cells
AGGCTATGGTTAGCTT-1-44	Endothelial cells
GAAAGCCCTTTGGACC-1-49	T cells CD8
ATAGACGAAGAGAAAG-1-27	Epithelial cells
TTCAGCTGGCGTGCCC-1-2	Fibroblasts
CCGAAGTATATTGTTC-1-13	T cells CD8
TGTATCCTTATTCCAT-1-23	Fibroblasts
GAATAGACGCGACCCA-1-12	Monocytes
AGTATTTGGCACGACC-1-1	Fibroblasts
GAATGTGGTCCGGATT-1-4	Endothelial cells
CAGCCGGGCCCTCTAT-1-18	Cancer epithelial
CGCTTATTCCCGGTCG-1-26	Cancer epithelial
TCGTTGCTATCCGGTC-1-7	Fibroblasts
TTGAACGAATCCTTTG-1-3	T cells CD4
AGTACATCATTTATCA-1-12	Fibroblasts
ACATCGTTAACCTAGT-1-84	NK cells
ATTGACGTAACTCGGT-1-5	Endothelial cells
GACTGCTGGTGAGAAA-1-1	Fibroblasts
TCCGATTACATTGCCG-1-21	Cancer epithelial
CTTACACGGTATTCCA-1-9	Cancer epithelial
CCAACGATGCACTGAT-1-30	Cancer epithelial
GTGTACCTTGGCTACG-1-13	Fibroblasts
ATTGTACAACTCGGCT-1-2	Macrophages
CGTGAAGTTAATTCAC-1-7	Epithelial cells
GTGATTCGCCGCTCAA-1-3	Fibroblasts
TCATCACTCGAGCTCG-1-44	T cells CD4
ACATGGCGCCAAAGTA-1-25	Epithelial cells
TTGGGAAGACGAGCCG-1-26	Fibroblasts
TCATCACTCGAGCTCG-1-63	Dendritic cells
AAGGCGCGTAAAGCTT-1-3	Epithelial cells
AGTCACTAGCTCTCGA-1-1	Fibroblasts
CGCGCAAATGTCCAGA-1-10	Monocytes
ACGATGCATATGTTAT-1-15	Cancer epithelial
TGTCCGTGGCGCCTTT-1-100	T cells CD8
CTGTTCACTGCCTGTG-1	PVL
TTAAGGCCCGTACTTT-1-35	Monocytes
CCGGAATGGTTTCAGT-1-14	Endothelial cells
CAGCAGTCCAGACTAT-1-7	Cancer epithelial
TACGCCATATTCTAAT-1-5	Cancer epithelial
GTATTAAGGCGTCTAA-1-25	T cells CD4
CTTTACCGAATAGTAG-1-5	Fibroblasts
TGGTTCGTAGCAAAGG-1-13	Endothelial cells
CACTTAATCAGACGGA-1-1	Epithelial cells
AGTCGGCCCAAACGAC-1-15	Endothelial cells
CGCGGCTCAACTTGAA-1	Monocytes
CTAGTGAAGGACAGGA-1-16	Epithelial cells
GCCCTAGCCGTCGCGA-1-15	Fibroblasts
AATCTGGCTTTCTAGT-1-24	Fibroblasts
ATAAATATTAGCAGCT-1-1	Epithelial cells
TATTTGTTACCCTTTA-1-8	Fibroblasts
TGAGTAAATTAGCGTA-1-33	Epithelial cells
ATTGATGAGTCCTAAC-1-10	Macrophages
GCCCTAGCCGTCGCGA-1-10	Fibroblasts
TGTCCGTGGCGCCTTT-1-3	T cells CD8
TGTTATTGTATGTGGC-1-1	Monocytes
ACTGTATACGCGAGCA-1-27	T cells CD4
ATCTGCTGTTATCGCC-1-4	Cancer epithelial
GAGGTACGCGTGTCCC-1-15	Epithelial cells
CAAACGGTCGCACTTT-1-35	B cells
GGGATGGTCGTAACCG-1-43	Epithelial cells
CCAGCTTCCGCCCGCA-1-61	T cells CD8
GTCATTGCATTGACCC-1-26	T cells CD8
TTATCTGTATCATAAC-1-5	Cancer epithelial
ACCCACCTACATGCTC-1-52	Endothelial cells
CAGGCAGTCTTACCAG-1-1	Fibroblasts
TAGGGTGTTTCAAGAG-1-8	PVL
TGGAGTGATGCGATGA-1-56	B cells
GCGGTGAACTGCGCTC-1-9	Epithelial cells
AGTGTGGTCTATTGTG-1-3	T cells CD4
AAATTTGCGGGTGTGG-1-42	Fibroblasts
ACGATGCATATGTTAT-1-31	Cancer epithelial
GAACGTTAGGAAGACG-1-52	T cells CD4
TTCGACGGGAAGGGCG-1-1	Fibroblasts
TACTCCTCTAGTTGAC-1-18	Endothelial cells
CATACAAAGCCGAACC-1-28	T cells CD4
CCCTCATTCTGGAATT-1-35	Endothelial cells
ATCGGCAAGCAGTCCA-1-16	Fibroblasts
AAGTGCCTTGACTGTA-1-20	Epithelial cells
GACCCAATTATGATAC-1-27	Monocytes
TTGTAAGGACCTAAGT-1-11	Fibroblasts
GTTCGGGCGTACCATT-1-24	Fibroblasts
GAAATACTAAACGTTT-1-12	T cells CD4
TGATTTCCTCCTGACG-1-44	T cells CD4
ATGGATTGACCAAACG-1-32	Endothelial cells
TGTCCGTGGCGCCTTT-1-103	T cells CD8
CCTAACCCAAACAAGT-1-20	Monocytes
CTTGTGAGTCTTTGAC-1-26	T cells CD4
AATCTATGCCGGAGCC-1-27	Fibroblasts
AAAGTCGACCCTCAGT-1-37	Endothelial cells
CGGTGAAGACTAAAGT-1-11	T cells CD8
GCTATACGTCTCGGAC-1-25	Monocytes
GTTTGGTGATCGGTGC-1-26	Fibroblasts
CATACTTCTTTCTCCG-1-20	Fibroblasts
GAATTCACCCGGGTGT-1-5	Cancer epithelial
TGGTAGAATATATGGG-1-7	Macrophages
CGCTCTCCGTAGATTA-1-11	Cancer epithelial
GGAGAAGTCATTGGCA-1-27	Cancer epithelial
CCGAAGTATATTGTTC-1-49	T cells CD4
GCTCAATCCGTTTATT-1-25	Monocytes
CCCTATGTAGAGCAGA-1-1	Monocytes
AGGCCCATTGTACAGG-1-2	Cancer epithelial
CCATGGCCCTTGTACC-1-14	T cells CD8
GGCAATAGTCAATGAG-1-22	PCs
CCAACGATGCACTGAT-1-42	Cancer epithelial
GTTTGGGTTTCGCCCG-1-3	Fibroblasts
GGGCCCTACGAAAGGG-1-9	Endothelial cells
ATACTAGCATGACCCT-1-7	Cancer epithelial
TGTTTAATACTTCATC-1-71	NK cells
AAGGAGCGGTTGGTGC-1-11	Fibroblasts
GTGCGAAATCGAACAC-1-49	Cancer epithelial
GCGAGTTCTGCAAAGA-1-12	Epithelial cells
CACCGCCGACCAGCGA-1-31	Monocytes
CACGCAGCGAGGCTTT-1-16	B cells
AGTCACTAGCTCTCGA-1-19	Fibroblasts
CTTGTTTATGTAGCCA-1-29	T cells CD4
CCTCCTGTTGTGTCGT-1-8	Fibroblasts
TGCGGCATAGTTCAAC-1-39	Endothelial cells
AGTCGGTTGCGTGAGA-1-10	Epithelial cells
TGCTTCCCAAGCAGTA-1-5	Epithelial cells
GGGAGTTAATGAGGCG-1-7	PCs
AGCCTAATACCCACGT-1-20	Fibroblasts
GGCGCGGAGATCTTTC-1-4	Fibroblasts
GGGACTGCATAGATAG-1-10	Epithelial cells
CACTGTCCAAGTGAGA-1-5	Endothelial cells
GATATGGATTACGCGG-1-57	T cells CD8
GCAAACCCTACATTAT-1-12	Fibroblasts
GTGATTCGCCGCTCAA-1	Fibroblasts
GTGACGCAGGTTTCAT-1-22	Epithelial cells
GGTACATCTGGGACGA-1-14	Epithelial cells
CGAGCACTTCAAGTTT-1-36	B cells
AGCCACTCCCGTGCTT-1-5	Cancer epithelial
TGCTTAGAGAGAATGC-1-5	Monocytes
CCTCGGATGCTACCTG-1-21	Endothelial cells
TCGGGTGAAACTGCTA-1-14	Fibroblasts
GGGATGGTCGTAACCG-1-25	Epithelial cells
ATACTAGCATGACCCT-1-8	Epithelial cells
GTCCTACGAATAGTCT-1-1	Fibroblasts
CCAACGATGCACTGAT-1-44	Epithelial cells
TCAGTGTATACGTCAT-1-7	Monocytes
TTATCTGTATCATAAC-1-23	PVL
TCCTTCAGTGGTCGAA-1-17	Cancer epithelial
TATGAAGACAGGTGCG-1-37	T cells CD8
GTGCACCAGCTTCAAC-1	Fibroblasts
GAACCTTTAACGATCC-1-4	Cancer epithelial
ACCTAAGTACCTTTCA-1	Fibroblasts
AGAGCGGGCTAATCAT-1-25	Cancer epithelial
AGGCTATGGTTAGCTT-1-13	Endothelial cells
AGTGGTTGCGTATAGG-1-25	Endothelial cells
CACCGTTGCGCGATAT-1-10	Fibroblasts
CGAAACATAGATGGCA-1-7	NK cells
AATATTGGAGTATTGA-1-26	T cells CD8
GTATTAAGGCGTCTAA-1-2	T cells CD4
TAATAGAACAGAGTTA-1-19	Fibroblasts
AGGACATCGCACGTCG-1-18	T cells CD4
GATATCTCATGCAATA-1-2	Fibroblasts
CTGGTTTCGAGCAAGA-1-3	Monocytes
TAGCAACCTGTCACAA-1-23	Endothelial cells
CACCACGCCACACAGA-1-33	Endothelial cells
ACGCAATCACTACAGC-1-4	Fibroblasts
AGGGTGGATAGTGCAT-1-6	Endothelial cells
GGTCGGTAATTAGACA-1-20	T cells CD4
CCCGTAAGTCTAGGCC-1-41	Endothelial cells
CCTACGGCTCAGTCGA-1-66	Dendritic cells
AAGGCTGTGCTCATCG-1-14	Epithelial cells
TACCAATAAAGTACCA-1-6	PVL
GTCAGTTGTGCTCGTT-1-29	NK cells
AATAACACTAGAACAA-1-57	Monocytes
CGGTTATCCAACAGTG-1-16	Macrophages
TGTCCGTGGCGCCTTT-1-6	T cells CD8
CAGTCTGTATACTGGG-1-9	Cancer epithelial
ACAATTGTGTCTCTTT-1-13	Monocytes
TCAAGGTTACTACACC-1	Monocytes
CGAGTGAAGGTACCAG-1-41	Monocytes
CCTAACTAAGGCTCTA-1-2	Fibroblasts
TTGATTATGCAGATGA-1-22	B cells
ACGACTGGTCATACTC-1-37	Macrophages
TTGGACATGTGGCTTA-1-2	Endothelial cells
ATACGGAACGTCGTTT-1-25	Monocytes
AATTGAACGCTCTGGT-1-14	Monocytes
AGTCGTGGGCATTACG-1-10	Monocytes
CCACCCAAGGAAAGTG-1-11	Macrophages
TAGATTCCTGGTTATT-1-80	T cells CD8
GAATAGTGCTCGATTA-1-5	Monocytes
TATGGCCCGGCCTCGC-1-20	B cells
TCAACTAACGTATAAC-1-105	T cells CD8
AATGGTTCTCACAAGC-1-32	Cancer epithelial
GGGATGGTCGTAACCG-1-1	Epithelial cells
GATAGTGCGAGTAAGT-1-13	Fibroblasts
CTCTTCTATTGACTGG-1-1	Monocytes
TAGGTGAGCCCTACTC-1-9	B cells
AAAGGGCAGCTTGAAT-1-45	B cells
GGGATTTACCGCACCT-1-18	Monocytes
GTATTAAGGCGTCTAA-1-10	T cells CD8
CCGCTATCAGCACCAG-1	Epithelial cells
AAAGACCCAAGTCGCG-1-13	Fibroblasts
CTGGTAACACATAGAA-1-1	Monocytes
CTAAAGAATGCCTACT-1-18	Macrophages
ACTGTAGCACTTTGGA-1-7	B cells
TGCTCCACAGTTCTTA-1-33	Monocytes
AGCCTAATACCCACGT-1-2	Fibroblasts
TGCGCGATTAACGGAG-1-30	B cells
AGCTAACAAGCAATGT-1-8	Endothelial cells
TCTCTTACCGCGAACC-1-16	Epithelial cells
GTCGTACCTACGATTG-1-29	Endothelial cells
TTCTTGAGCCGCGCTA-1-5	Endothelial cells
TGGGCGATACAATAAG-1-14	Fibroblasts
ATTGCCTTTATGTTTG-1-36	Fibroblasts
GCTCTATGTTACGTGC-1-3	Fibroblasts
GAACCTCGACCTACAC-1-39	Endothelial cells
CTTTGGCGCTTTATAC-1-106	T cells CD8
ATTTACAGTTTACTGG-1-9	B cells
CAGCCTCTCCTCAAGA-1-1	Endothelial cells
ATCAATCTGGGCTGCA-1-54	Macrophages
GGCTCCTCCACCTGTT-1-32	Monocytes
[truncated: 74,321 more rows]

## Sheet: Fig.5g
cell	copy number variation		Spot	copy number variation		notation
CGGTAGAGGTGCAGGT-1-14	1		AAACAAGTATCTCCCA-1	1		1: Aneuploid
TAAGGCTGAATCCCTC-1-14	1		AAACACCAATAACTGC-1	0		0: Diploid
CCTTCTTGATCCAGTG-1-8	1		AAACAGAGCGACTCCT-1	0		-1: Undefined
TAGCCATTTCAAAGTC-1-36	1		AAACAGCTTTCAGAAG-1	0
CCTGCGTTCTACGCTT-1-123	1		AAACAGGGTCTATATT-1	0
TTAGCTCTGTAATCCG-1-68	1		AAACCGGGTAGGTACC-1	0
GTATCAGCTTGGGTTC-1-38	1		AAACCGTTCGTCCAGG-1	0
ACAAATCGCACCGAAT-1-7	1		AAACCTAAGCAGCCGG-1	0
CTGCCTTTAATACCTT-1-21	1		AAACCTCATGAAGTTG-1	0
CACGAAAGTTAGTCCC-1-36	1		AAACGAGACGGTTGAT-1	0
CCGAACCTTCCCGGCC-1-4	1		AAACGGTTGCGAACTG-1	1
TCTGAATTCCGTACAA-1-15	1		AAACTCGGTTCGCAAT-1	1
TGCTTCCCAAGCAGTA-1-22	1		AAACTGCTGGCTCCAA-1	1
GGATCTTGACTCAACC-1-16	1		AAACTTGCAAACGTAT-1	0
ACCCGGTTACACTTCC-1-13	1		AAAGACCCAAGTCGCG-1	0
AAGTCAATTGTCGTCA-1-6	1		AAAGACTGGGCGCTTT-1	0
TCATACTTACAGATCC-1-23	1		AAAGGGATGTAGCAAG-1	0
CTCTAATGCATTGATC-1-15	1		AAAGGGCAGCTTGAAT-1	0
GCTAACTGAAGTCTGA-1-2	1		AAAGTAGCATTGCTCA-1	0
CCGCGATTTGGTAGGT-1-2	1		AAAGTCACTGATGTAA-1	0
AAACGAGACGGTTGAT-1-18	1		AAAGTCGACCCTCAGT-1	0
GATATGCGGTAGCCAA-1-21	1		AAAGTGTGATTTATCT-1	0
TCTGTGCCATCATAGT-1-11	1		AAAGTTGACTCCCGTA-1	0
CAAACTATTGAGCTTC-1-35	1		AAATAACCATACGGGA-1	1
ATACGGGTTTCGATTG-1-12	1		AAATACCTATAAGCAT-1	1
AGGGTTTAGTTCGGGA-1-22	1		AAATCCGATACACGCC-1	0
ATACTTGTTCTCGAGC-1-27	1		AAATCGTGTACCACAA-1	1
AGGGTCAGAGCACTCG-1-8	1		AAATCTAGCCCTGCTA-1	0
AGGTAGATCGAGATAT-1-10	1		AAATGCTCGTTACGTT-1	0
GCAGACCCAGCACGTA-1-9	1		AAATGGCATGTCTTGT-1	1
TGCCATTACTAAAGAA-1-10	1		AAATGGCCCGTGCCCT-1	0
ATGGCAGCCGAGAAAC-1-68	1		AAATGGTCAATGTGCC-1	0
AGTTCCTACAGAATTA-1-27	1		AAATTAACGGGTAGCT-1	1
ATCAGACGGCACGCCG-1-6	1		AAATTACACGACTCTG-1	0
CTAGCATAGTATAATG-1-30	1		AAATTACCTATCGATG-1	0
CCGCTATCAGCACCAG-1-11	1		AAATTGATAGTCCTTT-1	0
GCTAGGCACCACGGAG-1-10	1		AAATTTGCGGGTGTGG-1	0
CCAGCTGATGGTACTT-1-28	1		AACAACTGGTAGTTGC-1	0
AGTTTGCACCTGCCTC-1-12	1		AACAATACATTGTCGA-1	0
CCTCGGATGCTACCTG-1-1	1		AACAATTACTCTACGC-1	0
ACGCAATCACTACAGC-1-14	1		AACACACGCTCGCCGC-1	0
ACCCTCCCTTGCTATT-1-15	1		AACACGACTGTACTGA-1	0
CATGCTGGCTCCAATT-1-15	1		AACACGAGACGCGGCC-1	0
AATAACACTAGAACAA-1-13	1		AACAGCTGTGTGGCAA-1	0
GGTTAGTTACGGCGCC-1-19	1		AACAGGAAATCGAATA-1	1
CACACAGGGATAGATT-1-20	1		AACAGGATGGGCCGCG-1	0
GAACCTCGACCTACAC-1-45	1		AACAGGTAGTATGGAT-1	0
GCCAGGAGTAACCGAT-1-15	1		AACATATCAACTGGTG-1	0
GGACCTCTAGGCCGCC-1-15	1		AACATTGTGACTCGAG-1	0
CACGGGATTGAGGGTT-1-17	1		AACCAAGACTTCTCTG-1	0
TGAAACTTATGCAAGC-1-45	1		AACCATGGGATCGCTA-1	1
ACTTGGGACCCGGTGG-1-38	1		AACCCAGAGACGGAGA-1	0
GCGAAGAATCTGACGG-1-4	1		AACCCGACAACCCGTG-1	0
GTCGGATATCTCAGAC-1-29	1		AACCCTACTGTCAATA-1	0
ATACCACGGGCAACTT-1-13	1		AACCCTGGTGGAACCA-1	0
TGGCAGCAGTAATAGT-1-5	1		AACCGAGCTTGGTCAT-1	0
CACGCGGAACTGTTGC-1-1	1		AACCGCTAAGGGATGC-1	0
GCTCTATGTTACGTGC-1-15	1		AACCGTTGTGTTTGCT-1	0
CTAATTTCAACAACAC-1-31	1		AACCTCGCTTTAGCCC-1	0
GAATAGTGCTCGATTA-1-12	1		AACCTTTAAATACGGT-1	0
TAGGTTCGAGTTCGTC-1-9	1		AACCTTTACGACGTCT-1	1
TTGGACATGTGGCTTA-1-17	1		AACGATAATGCCGTAG-1	1
CCGAAGTATATTGTTC-1-28	1		AACGATAGAAGGGCCG-1	0
AGAGCGTACAAGCTCG-1-36	1		AACGATATGTCAACTG-1	0
GTTTCCTGGAGGGTGA-1-7	1		AACGCATGATCTGGGT-1	0
TTCGGGCGCTAGTCTT-1-27	1		AACGCGACCTTGGGCG-1	0
TATGGGTACGTATCGT-1-28	1		AACGCGGTCTCCAGCC-1	0
TGGCCGTATATTGACC-1-11	1		AACGCTGTTGCTGAAA-1	0
TCGTGTACTATGGATG-1-12	1		AACGGACGTACGTATA-1	0
ACACACCAGGACCAGT-1-18	1		AACGGCCATCTCCGGT-1	0
TAGAGTCTAAGCGAAC-1-4	1		AACGTACTGTGGGTAC-1	0
ATGACGCGTTCTATCC-1-24	1		AACGTCAGACTAGTGG-1	0
GGAAAGTGCCCATGCC-1-19	1		AACGTGATGAAGGACA-1	0
GGTAGTGCTCGCACCA-1-8	1		AACGTGCGAAAGTCTC-1	0
GGGCGGGTTCCCTACG-1-10	1		AACTACCCGTTTGTCA-1	1
CCATTAGCGATAATCC-1-18	1		AACTAGGCTTGGGTGT-1	0
CACCTTGGCGCCTTTG-1	1		AACTCAAGTTAATTGC-1	1
TCAGGTTCTTTGAGAA-1-60	1		AACTCCAGAGCGTGTT-1	0
GACTGCAAATCGAGCT-1-5	1		AACTCTCAATAGAGCG-1	1
ACGTACAGATTTCTCT-1-16	1		AACTCTCAGTGTGCTC-1	0
CCATGGCCCTTGTACC-1-55	1		AACTGATATTAGGCCT-1	0
TGCAGAGTACCGAGCA-1-1	1		AACTGGGTCCCGACGT-1	1
GAGGGAGTCAGATCGC-1-16	1		AACTTGCCCGTATGCA-1	0
GAACGTTAGGAAGACG-1-36	1		AAGACCCAACTGAACA-1	0
TAGATCCGAAGTCGCA-1-53	1		AAGACTGCAAGCTACT-1	0
ACAGGTGGAGGTGAGG-1-44	1		AAGAGATGAATCGGTA-1	0
TCTAGCAATCTCCGCC-1-15	1		AAGAGCTCTTTATCGG-1	0
TCTGAATTCCGTACAA-1-6	1		AAGAGGATGTACGCGA-1	1
TGCGCGATTAACGGAG-1-44	1		AAGAGGCATGGATCGC-1	0
GTGCCATCACACGGTG-1-11	1		AAGATTGGCGGAACGT-1	0
AGCTCTTCCCAGTGCA-1	1		AAGCACCCTGCGTATC-1	1
CCGGAGCGTACTTTCT-1-2	1		AAGCATACTCTCCTGA-1	0
CGGTTCAAGTAGGTGT-1-33	1		AAGCCGAAGCGGTTTA-1	0
TTCTGCGGGTTAGCGG-1-53	1		AAGCGCAGGGCTTTGA-1	0
CCGATCTCAACCTTAT-1-6	1		AAGCGTCCCTCATCGA-1	0
CGCGGCTCAACTTGAA-1-32	1		AAGCTAGATCGAGTAA-1	0
ATAAATATTAGCAGCT-1	1		AAGCTCGTGCCAAGTC-1	0
TACCAGCTAGGTTTAA-1-39	1		AAGCTCTTTCATGGTG-1	0
GACACGAGTTAGAGGA-1-36	1		AAGGAGCGGTTGGTGC-1	0
AAGTTCGGCCAACAGG-1	1		AAGGATCGATCGCTTG-1	1
TAAGTAACATCTTGAC-1-18	1		AAGGATGAGGGACCTC-1	0
TCACATCTTATCTGAT-1-42	1		AAGGCGCGTAAAGCTT-1	0
GTCATTGCATTGACCC-1-113	1		AAGGCTGTGCTCATCG-1	0
GAAACCATGGTGCGCT-1-21	1		AAGGGACAGATTCTGT-1	0
TCTTAGAGCTCCAATT-1-20	1		AAGGGACTATGCATTC-1	0
CCTGCTATTTGAGAAG-1-16	1		AAGGTATCCTAATATA-1	1
CACACAGGGATAGATT-1-28	1		AAGGTGATAAACCAGC-1	0
TCGGAATGCGCTCTGA-1-5	1		AAGTAGAAGACCGGGT-1	0
ACAATGAATACGGAGA-1-7	1		AAGTAGTGACGCGAGG-1	0
CTGGGCCTGCTATATC-1-12	1		AAGTCAATTGTCGTCA-1	0
TCCTGCCAACTGGAGA-1-10	1		AAGTGACGACCGAATT-1	0
GTGGTTTCCGCCTTTC-1-15	1		AAGTGAGTCGGGTTTA-1	0
GAAGCCTGCACATTCC-1-16	1		AAGTGCCTTGACTGTA-1	0
GGAGAAGTCATTGGCA-1-26	1		AAGTGCGTTAGAATCT-1	0
GCGTAAATGGCCATAA-1-22	1		AAGTGTTTGGAGACGG-1	0
CCGCGTAGGTAAGGGC-1-36	1		AAGTTCACTCCAAGCT-1	1
TGCGGACTTGACTCCG-1-32	1		AAGTTCAGTCTGCGTA-1	0
CGGGAATATAGTATAC-1-18	1		AAGTTCGGCCAACAGG-1	0
TAGCTAAGTCCGGGAG-1-17	1		AAGTTTATGGGCCCAA-1	0
TCCTCTACGAGATGGC-1-41	1		AATAACAACGCTCGGC-1	1
CGTTAAACTAGTTAGG-1-14	1		AATAACACTAGAACAA-1	0
ATCTTGACTTGTCCAA-1-9	1		AATACCGGAGGGCTGT-1	0
TCTTACGGCATCCGAC-1-36	1		AATAGAACAGAGTGGC-1	0
TCTATCGGTCGCAACA-1-43	1		AATAGAATCTGTTTCA-1	0
GGTGCTGATCACAAAG-1-1	1		AATATCAAGGTCGGAT-1	0
CAGCTCGTGCTTGTGT-1-31	1		AATATCGAATCAATGC-1	0
CATACTATGTAATTGT-1-6	1		AATATCGAGGGTTCTC-1	0
GATGTCGGTCAACTGC-1-107	1		AATATTGGAGTATTGA-1	0
GCACAAGTGTCGGAAG-1-3	1		AATCATGTAAAGACTC-1	0
GTTTCATATCGTCGCT-1-4	1		AATCCAAGGGCCTGAG-1	0
AGTCTCACAAGACTAC-1-23	1		AATCGCCTCAGCGCCA-1	0
TTGATTATGCAGATGA-1-9	1		AATCGCGCAGAGGACT-1	1
GTTAATGTCTATCTTA-1-11	1		AATCGGGACACTACGA-1	0
CCCTCATTCTGGAATT-1-11	1		AATCGTGAGCCGAGCA-1	0
TGAGTAAATTAGCGTA-1-28	1		AATCTAGGTTTACTTG-1	0
ATCCTGCGTGGAATGG-1-7	1		AATCTATGCCGGAGCC-1	0
GTATCTTTCATAACCA-1-8	1		AATCTCTACTGTGGTT-1	0
TTAGACGAGTCACCTC-1-4	1		AATCTGCGTTGGGACG-1	0
ATTCATCGTTGAGGCA-1-2	1		AATCTGGCTTTCTAGT-1	0
CAGAGTGATTTAACGT-1-17	1		AATGACAGCAATGTCT-1	0
GCTACAGTACGGACCG-1	1		AATGACGTAGGATGTC-1	0
CCTGGAAACGTTCTGC-1-14	1		AATGACTGTCAGCCGG-1	0
CAACGACCCGTTTACA-1-12	1		AATGATGATACGCTAT-1	0
CACTCTTCTGCTAGCC-1-4	1		AATGATGCGACTCCTG-1	0
GTCATTGCATTGACCC-1-3	1		AATGCAACCGGGTACC-1	0
GAGATCTTCCATGACA-1-18	1		AATGCACCAAGCAATG-1	0
ATTTCATTATTTCGCG-1-3	1		AATGGTCCACCGTTCA-1	0
TCACAGGTTATTGGGC-1-5	1		AATGGTTCTCACAAGC-1	1
CTGGAAGACACGGTGG-1-6	1		AATGTGCCCGAGGTGT-1	0
TTCCTCTGCCCGAATA-1-24	1		AATTAAAGGTCGGCGT-1	0
ACTTATTTATGTGCCA-1-16	1		AATTAGCGCTGCAGCG-1	0
AACGTCAGACTAGTGG-1-16	1		AATTCATAAGGGATCT-1	1
GCCCGACTTCTTCCCG-1-2	1		AATTCCAAGCATGTAC-1	1
CGCTATTCAATGTATG-1-37	1		AATTCGATTCGAGGAT-1	0
ATCCAACGCAGTCATA-1-41	1		AATTCTAGAGTTAGGC-1	1
AGCACTTAAGGACGCC-1-13	1		AATTGAACGCTCTGGT-1	0
AGTCAACACCACCATC-1-16	1		AATTTGGGACATAGTA-1	1
GCATTCAAGGCAACGC-1-1	1		AATTTGGTTCCAAAGA-1	0
CCAATTGAATGTTAAT-1-2	1		ACAAATCGCACCGAAT-1	1
TTATGACAAACTGGAT-1-29	1		ACAAATGGTAGTGTTT-1	0
CCCAAACATGCTGCTC-1-24	1		ACAACAGCATGAGCTA-1	0
CCGGAATGGTTTCAGT-1-45	1		ACAACGGTCCCTGCGA-1	0
AGAGCAGTTATGAGAC-1-6	1		ACAAGCAGTGCCTAGC-1	0
GATAGTGCGAGTAAGT-1-49	1		ACAAGGAAATCCGCCC-1	0
CGTCACGTCCATTGGT-1-1	1		ACAAGGACAAGAGGTT-1	0
GATATGGATTACGCGG-1-13	1		ACAAGGATGCTTTAGG-1	0
TGTATGGCGCAGACAG-1-13	1		ACAAGGGCAGGCTCTG-1	0
CTACTATCATAGGTTT-1-15	1		ACAATAGTCGTACGTT-1	0
GCATTCGAAATGAACA-1-11	1		ACAATCCATTTAAACC-1	1
GTGGCAAACAGCGGCA-1-2	1		ACAATGAATACGGAGA-1	0
GTCGCGTAACCCGTTG-1-22	1		ACAATTGTGTCTCTTT-1	0
GCTATCGCGGCGCAAC-1-2	1		ACAATTTGAGCAGTGG-1	0
AGATCGTGCATAAGAT-1	1		ACACAAAGACGGGTGG-1	0
GCAAGTGCACAGAGAA-1-25	1		ACACACCAGGACCAGT-1	0
AAAGTCGACCCTCAGT-1-20	1		ACACACTTTCTACACG-1	1
TATCCTGCATGGGAAT-1-1	1		ACACCCAGCATGCAGC-1	0
GTACACTTACCTGAAG-1-16	1		ACACCCGAGAAATCCG-1	1
ATATCGTTCCTCGAAC-1-24	1		ACACCTTAAGTAGGGC-1	0
CGCTGTGACGCCGCAC-1-23	1		ACACCTTACTACTTGC-1	1
TGAGCGGAAAGTGTTC-1	1		ACACGAGACTCCTTCT-1	0
TCCTCTCCAGTTGTCC-1-86	1		ACACGGGAACTTAGGG-1	0
TGTAATGACCACAATA-1-22	1		ACACTGATCAAGGTGT-1	0
CTTTGGCTTTAGTAAA-1	1		ACAGAACTGAGAACAA-1	0
CATACCCGTACCCAGT-1-42	1		ACAGATTAGGTTAGTG-1	0
CATAGCCGCCCGGGAT-1-22	1		ACAGCATAGAGCCAGT-1	0
GGGAAGGGCTTTCTCA-1-12	1		ACAGCGACATTCTCAT-1	0
ACTACCAGCTCTCTGG-1	1		ACAGCGCACCCGCAGC-1	0
GCCTCATCTGGAAATA-1-42	1		ACAGGTGGAGGTGAGG-1	0
AGTGAACAAACTTCTC-1-32	1		ACAGTAATACAACTTG-1	0
GCTGCTCTCCGGACAC-1-10	1		ACATAATAAGGCGGTG-1	1
CCCTATGTAGAGCAGA-1-6	1		ACATCAGCTGGGACGC-1	0
ATCCTGAATCGCTGCG-1-13	1		ACATCCCGGCCATACG-1	0
GTCACTCTCCAAATCT-1-24	1		ACATCCTGGTAACTGT-1	0
ACGCGGGCCAAGGACA-1-1	1		ACATCGATCGTTTACC-1	0
GATATTTCCTACATGG-1-19	1		ACATCGGTCAGCCGCG-1	0
CAACGGTTCTTGATAC-1-9	1		ACATCGTATGCAATGG-1	0
AAACCTCATGAAGTTG-1-10	1		ACATCGTTAACCTAGT-1	0
TAACAAAGGGAGAAGC-1-20	1		ACATGGCGCCAAAGTA-1	1
ACGATCATCTTGTAAA-1-11	1		ACATTAGTTTATATCC-1	0
CTGCTGAGGCCACGAA-1-44	1		ACCAACGCTTATTTAT-1	0
CTAAATCCGGTGTACA-1-2	1		ACCAAGAACGCGTGTC-1	0
AATCTGGCTTTCTAGT-1-20	1		ACCAATATGCAAGTTA-1	0
CGGTGTACTTGATCCC-1-21	1		ACCACAAGTTTCTATC-1	1
CAGTGAATAAATGACT-1-10	1		ACCACCAATGTAACAA-1	0
AATACCGGAGGGCTGT-1-2	1		ACCACGTGCAGCTATA-1	0
GTTAACTATGTTGTCA-1-32	1		ACCAGTGCGGGAGACG-1	0
GACCGACTGAAGCGTC-1-28	1		ACCATATCCGCAATAA-1	0
AGCCTAATACCCACGT-1-22	1		ACCATCCGCCAACTAG-1	0
TGCGTTTGTTGACACT-1-5	1		ACCATCGTATATGGTA-1	1
GGTTACCACCCTCGGG-1-48	1		ACCCAACGCCCGTGGC-1	1
TCCTCTCCAGTTGTCC-1-125	1		ACCCACCTACATGCTC-1	0
CCTATGTCCACTCCAC-1-15	1		ACCCATTTGTCCCTCT-1	0
CGCTATTCAATGTATG-1-5	1		ACCCGAGCGAAATTAC-1	0
CTCTAATGCATTGATC-1-5	1		ACCCGGAAACTCCCAG-1	1
CGTTAATGTCCCGACG-1-8	1		ACCCGGATGACGCATC-1	1
TCCGTTTAGCCTTGAA-1-5	1		ACCCGGTTACACTTCC-1	1
GGTTCTACTCGTCTGA-1-32	1		ACCCGTGTCATCAGTA-1	0
AAACCTCATGAAGTTG-1-36	1		ACCCTCCCTTGCTATT-1	0
ACTACCAGCTCTCTGG-1-13	1		ACCCTTCATCTGCGAA-1	1
ACTTTACCCTCATGAA-1-36	1		ACCGAAAGGGCCCTGC-1	0
ATCTGTAATTGTACCC-1-16	1		ACCGACTGAGTCCCAC-1	0
GTTAGCCCATGACATC-1-14	1		ACCGATGGTAGCATCG-1	0
ATAACGCCGGAGGGTC-1-24	1		ACCGCGGTGGAAGTCG-1	1
ACAAGGACAAGAGGTT-1-39	1		ACCGGGCCTTTGTTGA-1	0
GCGGGAACCAGGCCCT-1-8	1		ACCTAAGTACCTTTCA-1	0
AGCAACCGAAAGTAAT-1-12	1		ACCTAATCGACTTCCT-1	0
AACGATAATGCCGTAG-1-27	1		ACCTACAGTATGTGGT-1	1
GCACACGCCCATGGTC-1-17	1		ACCTACTATAAATCTA-1	0
TTCCGCAGAGAAATAT-1-16	1		ACCTCCGTTATTCACC-1	0
TTCGGTACTGTAGAGG-1-30	1		ACCTGCGTGTCATGTT-1	0
GCCAAGAATACTTCTG-1-3	1		ACGAAATGGGCGGCAC-1	0
ACGTTAATGTCGAAGA-1-11	1		ACGACTGGTCATACTC-1	0
GATGTTCAATCCACGA-1-9	1		ACGAGATATTTGCTTA-1	0
TAAGGGCTGGGAGAGG-1-56	1		ACGAGGATACCACTCT-1	0
CGCAAACACGAGTTAC-1-11	1		ACGAGTACGGATGCCC-1	0
CTCACATTTACTAAAT-1-12	1		ACGATACATAGAACTA-1	1
GGATGACGCGAGTTTA-1-4	1		ACGATCATACATAGAG-1	0
TGAAACTTATGCAAGC-1-10	1		ACGATCATCTTGTAAA-1	0
CAATATTCTTGACCTA-1-28	1		ACGATGCATATGTTAT-1	1
GTTTGGCCGCTCAGCG-1-17	1		ACGATGGATCCGATGC-1	0
TGTAATGACCACAATA-1-62	1		ACGCAATCACTACAGC-1	0
ATCGACTCTTTCCGTT-1-26	1		ACGCATACGTTTACTA-1	0
TTCTGCCGCGCCTAGA-1-11	1		ACGCATTCGTGAGTAC-1	1
CGTCGGGTCTAAGCGC-1-29	1		ACGCCAGATGATTTCT-1	1
AGTGCGTAGCTCGTAA-1-49	1		ACGCCGCTAGACGACC-1	0
ATGGCAGCCGAGAAAC-1-47	1		ACGCGAAGTCAGACGA-1	0
CACGTCGGCAACCTCT-1-13	1		ACGCGCTACACAGGGT-1	1
TAACTATTACGCCAAA-1-9	1		ACGCGGGCCAAGGACA-1	1
GCCCACCAAGGCTGTC-1-23	1		ACGCTAGTGATACACT-1	0
ACGTTAATGTCGAAGA-1-26	1		ACGCTGTGAGGCGTAG-1	0
TCAACTAACGTATAAC-1-18	1		ACGGAATTTAGCAAAT-1	0
TCAATACGCCGTCATG-1-2	1		ACGGACTCTCAAAGCG-1	1
GCTGGCATATTCACCT-1	1		ACGGATGGTGCGGATA-1	0
AGACCCGCCCTCCTCG-1-4	1		ACGGCACTTGCTTGGG-1	0
AGCATCATTTCGAAAG-1-3	1		ACGGCCAACATGGACT-1	0
CAAGCACCAAATGCCT-1-29	1		ACGGCGACGATGGGAA-1	0
ACGATACATAGAACTA-1-24	1		ACGGGAGTGTCGGCCC-1	0
GTGATCACTAACGCCT-1-2	1		ACGTACAGATTTCTCT-1	0
TGCGTCATGACTGAGC-1-1	1		ACGTAGATTGCTGATG-1	0
GTGAACTCCCATTCGA-1-17	1		ACGTATTACTCCGATC-1	0
GTCTACTCAATTACAA-1-16	1		ACGTGCGCCTCGTGCA-1	1
TCTCCACAAGTTGAAT-1-7	1		ACGTTAATGTCGAAGA-1	0
TGGACTGTTCGCTCAA-1-24	1		ACGTTAGATTTGCCCG-1	0
TGGTGATCGTATTTGT-1-10	1		ACGTTCCGCGCTCCGT-1	0
GAGACTGATGGGTAGA-1-1	1		ACGTTCGCAATCAATT-1	0
GAGGTACATCCATCTT-1-5	1		ACGTTCGTTCAGGAAA-1	0
GTGTCAGTGTACGTGG-1-59	1		ACGTTTAGTTGTGATC-1	1
GGATTCAGTACGGTGG-1-1	1		ACTACCAGCTCTCTGG-1	0
CTCAACTAACCCGGAT-1-11	1		ACTACGCGTTAGAATT-1	0
GGGCAACCGCACGTGC-1-4	1		ACTAGTTGCGATCGTC-1	1
TCGGGAACGTGCCTAG-1-8	1		ACTATTCGTCCGTGGT-1	1
TAGATCCGAAGTCGCA-1-46	1		ACTATTTCCGGGCCCA-1	0
ACAAGCAGTGCCTAGC-1-6	1		ACTCAAGTGCAAGGCT-1	0
TACTTTCCGCACGCCA-1-2	1		ACTCAATAAAGGCACG-1	0
ATCGCCAGTCAACATT-1-7	1		ACTCAGACCTGCTTCT-1	0
CGCTGTGACGCCGCAC-1-7	1		ACTCCAATATCATCAT-1	0
TTATGACAAACTGGAT-1-19	1		ACTCCCATTCCTAAAG-1	0
CAGTGTCCGCAGAATG-1-48	1		ACTCCCGAATTCGTTT-1	1
TACGACTGCCTCTTAG-1-1	1		ACTCCCTAATGCTAAA-1	1
CCGGCACGACCGTTTC-1-1	1		ACTCCCTAGAATAGTA-1	1
ACGTAGATTGCTGATG-1-21	1		ACTCGTAACCCGTCCT-1	0
GTCAGTTTGGTAGTCG-1-22	1		ACTCGTCAGTAATCCC-1	0
TCTTACGGCATCCGAC-1-40	1		ACTCTCTGACTTAGGT-1	1
CGTGCTTCTACCTAAA-1-30	1		ACTCTTGTATAGTAAC-1	0
TGCGACACCCTAGTGC-1-5	1		ACTGAAACGCCGTTAG-1	0
CTGGTTTCGAGCAAGA-1-2	1		ACTGAATGGCGAAAGT-1	0
ATCTCCCTGCAATCTA-1-26	1		ACTGCCGTCGTAACTC-1	1
ACGTGCGCCTCGTGCA-1-2	1		ACTGTACGATACACAT-1	0
TAAGTAACATCTTGAC-1-3	1		ACTGTAGCACTTTGGA-1	0
GGTTAGTTACGGCGCC-1-22	1		ACTGTATACGCGAGCA-1	0
GTGACGAGGGTGACCC-1-13	1		ACTGTCCAGGATTATA-1	0
TTGACAGGAGCTCCCG-1-17	1		ACTGTCTTCTTTAGAA-1	1
TATAGAGTCGCTTGAA-1-2	1		ACTGTGCTAGTAGATC-1	1
AGATACGACTTCATAT-1-50	1		ACTTAGTACGACAAGA-1	1
TTGACCGTGTTAATGA-1-30	1		ACTTATACTTACCCGG-1	0
AATTGAACGCTCTGGT-1-16	1		ACTTATTAGGATCGGT-1	0
CCGACAAAGGGAGTGC-1-41	1		ACTTATTTATGTGCCA-1	0
TGGGAAATGCCTTTCC-1-30	1		ACTTCCATGCGGGACA-1	0
GCCCAGTTGGTATGCC-1-8	1		ACTTCGCCATACGCAC-1	0
ACACCCGAGAAATCCG-1-25	1		ACTTGACTCCCTCTTT-1	0
AGAGCGGGCTAATCAT-1-31	1		ACTTGGGACCCGGTGG-1	1
AGTCGTCGACCACCAA-1-47	1		ACTTGTAGTCCCTTCA-1	0
GTCATTGCATTGACCC-1-40	1		ACTTGTGGATGGAACG-1	0
CCTAACCCAAACAAGT-1-14	1		ACTTTACCCTCATGAA-1	0
AAACGGTTGCGAACTG-1-10	1		ACTTTCCTATAGCTTC-1	0
CGCAATTCTACAATAA-1-27	1		ACTTTGACTGCATCCT-1	0
AGATACTCAAGATCGA-1-7	1		AGAACGTGGTACATTC-1	0
GTAGCGGCTATACACT-1-2	1		AGAAGGTACACTTCAC-1	0
GTATTAAGGCGTCTAA-1-65	1		AGAAGGTTGCCGAATT-1	0
CCACTGGTGGCTGGTT-1-6	1		AGAAGGTTGTAGGTCG-1	1
CCAATAGTGCCGTCGA-1-15	1		AGAAGTGATTCGTGAT-1	0
AGTGTGGTCTATTGTG-1-20	1		AGAATAAATCTTCAGG-1	0
GTACTGCATGAAGCGT-1	1		AGAATTATGGATTCGA-1	0
AGCAGAAGGAGAAAGA-1-6	1		AGAATTGTTTGACATA-1	0
TCAGAACCTCCACAGG-1-29	1		AGACCATGGGATACAA-1	0
CCTACATTCACAGACG-1-10	1		AGACCCACCGCTGATC-1	1
GAGCGCTGTTAGGTAA-1-18	1		AGACCCGCCCTCCTCG-1	0
GCTTCCGTCCCTAGAC-1-30	1		AGACCGGGAAACCCTG-1	0
ACTACCAGCTCTCTGG-1-19	1		AGACGAAGTGCCGGTC-1	0
AGAGAACCGTCTAGGA-1-2	1		AGACGACGATGCCGCT-1	0
TCCGATTACATTGCCG-1-25	1		AGACTAGCCTTCCAGA-1	0
TCCGCTGTCATCCCGG-1-17	1		AGACTGTTACCGGGTC-1	0
AAAGACTGGGCGCTTT-1-19	1		AGAGAACCGTCTAGGA-1	0
CCCAATTTCACAACTT-1-21	1		AGAGAAGGAGTACAAT-1	0
GGATCTTACTGCCCTT-1-31	1		AGAGATCTCTAAAGCG-1	0
ATCAGCCTCATGCTGC-1-15	1		AGAGCAGTTATGAGAC-1	0
TGGACGCAATCCAGCC-1-19	1		AGAGCGGGCTAATCAT-1	1
GTTTACGTTCCATCTG-1-23	1		AGAGCGTACAAGCTCG-1	0
CGGTCAAGTGGGAACC-1-20	1		AGAGGCTTCGGAAACC-1	1
TCTATCGGTCGCAACA-1-53	1		AGAGTAAACTTCACTA-1	0
TATGTCAAGACCGACT-1-24	1		AGATAACTTCAGGGCC-1	0
GTCCTTCTAGTGGGTT-1-21	1		AGATACGACTTCATAT-1	0
GTAAGTAGGGTATACC-1-2	1		AGATACTCAAGATCGA-1	0
ATGGCAGCCGAGAAAC-1-77	1		AGATATAATACGACTA-1	1
GCCTCCGACAATTCAC-1-7	1		AGATCGTGCATAAGAT-1	0
TCTTCCCATGGGCACA-1-16	1		AGATCTCAGGTGTGAT-1	0
GGAGCACCAAGAACTA-1-43	1		AGATGACTCGCCCACG-1	1
CTAAATCCTATTCCGG-1-11	1		AGATGATGGAGTCTGG-1	1
GAATTTCTCGCTGCAG-1-7	1		AGATGCAAGACGTGCA-1	0
GTCGGATATCTCAGAC-1-6	1		AGATTATAGGACGTTT-1	0
ATGTGCATCCGACGCA-1-47	1		AGATTCACAACCGATA-1	0
TACGGAAGCCAAACCA-1-10	1		AGCAAAGGCCGCTAGT-1	1
AATTCATAAGGGATCT-1-13	1		AGCAACATATCTTATT-1	0
TGCAATCTAACACGGT-1-9	1		AGCAACCGAAAGTAAT-1	0
ATTTACTAAGTCCATT-1-26	1		AGCACCAGTACTCACG-1	0
ATAAATATTAGCAGCT-1-30	1		AGCACTACCGGCCTGT-1	0
AGACGAAGTGCCGGTC-1-15	1		AGCACTACCTCACCAG-1	0
CGTGCCCTCCCGAAGA-1	1		AGCACTTAAGGACGCC-1	0
CGTTAATGTCCCGACG-1-6	1		AGCAGAAGGAGAAAGA-1	1
ACGTGCGCCTCGTGCA-1-10	1		AGCATATCAATATGCT-1	0
TCCAGAGCACCGGTTC-1-11	1		AGCATCATTTCGAAAG-1	0
ATAAATATTAGCAGCT-1-7	1		AGCATCGTCGATAATT-1	0
CAATGGATCTCTACCA-1-6	1		AGCCAAGCTTTGTGTC-1	0
TCGCTTTAAACGTTTG-1-1	1		AGCCACAGGTTACCCG-1	0
TGTTCTTCCATTGACT-1-25	1		AGCCACTCCCGTGCTT-1	0
GCAACCACGGCCGCGT-1-38	1		AGCCCATACATGTAAG-1	0
ACGCTGTGAGGCGTAG-1-4	1		AGCCCGCAACAAGCAG-1	0
GGCGCAGGACATCTTC-1-40	1		AGCCCGGTAGCCTGTA-1	0
CACCCTTGGTGAGACC-1-37	1		AGCCCTAAGCGAAGTT-1	1
CGTGTCTCGTTACGAC-1-11	1		AGCCCTTCTAATCCGA-1	0
GGACTCGTGAGTGGTC-1-39	1		AGCCGTGGCTAAATGT-1	0
TCCTCTCCAGTTGTCC-1-70	1		AGCCTAATACCCACGT-1	0
TACCGGTCGTTTCCAT-1-32	1		AGCGACAGGAACGGTC-1	0
ATTTACAGTTTACTGG-1-49	1		AGCGACATCCCATTCA-1	0
AACCTTTACGACGTCT-1-24	1		AGCGACCAACGATATT-1	0
TCGCGTAGCAGTGTCC-1-9	1		AGCGCGGGTGCCAATG-1	0
ATCGACTCTTTCCGTT-1-31	1		AGCGGACACTTCGTAG-1	0
CCATGGCCCTTGTACC-1-75	1		AGCGGCGGTTAGCGGT-1	0
GTGACGCAGGTTTCAT-1-31	1		AGCGGGAAGGGTCCAT-1	0
CTAACTGGTCCGGTTC-1-30	1		AGCGGGTCTGACACTC-1	1
GTGCCGCTTCAAAGGT-1-41	1		AGCGTGGTATTCTACT-1	1
TATGGGTACGTATCGT-1-20	1		AGCTAACAAGCAATGT-1	0
ACAGAACTGAGAACAA-1-3	1		AGCTAAGTACGCAGGC-1	0
CTCTGTTTGAGGATTC-1-12	1		AGCTAGAAGCAGAAGT-1	0
ACCACCAATGTAACAA-1-20	1		AGCTATTTAATCCAAC-1	1
AGGTAGGTACAAAGCT-1-1	1		AGCTCTAGACGTTCCA-1	0
AGTACGGCCCGTATCG-1-43	1		AGCTCTTCCCAGTGCA-1	0
TAGGTGAGCCCTACTC-1-25	1		AGCTCTTTACTCAGTT-1	0
GGGCGTCACCACGTAA-1-6	1		AGCTGAAGTAAACCAA-1	1
TGCAGGATCGGCAAAG-1-22	1		AGCTGTAACCTCAATC-1	0
GAAGCCTGCACATTCC-1-34	1		AGCTTGATCTTAACTT-1	0
AGTCGTGGGCATTACG-1-31	1		AGGAAGCTGTCCGCCG-1	0
GAGCGCGCACGAGTAG-1-5	1		AGGACAGTCGAATCCC-1	0
ATCTTGACCTGCAACG-1-14	1		AGGACATCGCACGTCG-1	0
TAACCTACCGTCCGAG-1-23	1		AGGACGACCCATTAGA-1	1
CGAACAGTATGGGCGT-1	1		AGGACGCTCGATGTTG-1	0
ATCAAACGAAGGTTTG-1-10	1		AGGAGGCCTTCGCGCG-1	0
ACTCTCTGACTTAGGT-1-35	1		AGGATAAAGTCGGGAT-1	0
TAAACCCAGGAGGGCA-1-15	1		AGGATATAGGGATTTA-1	0
CAAACGAGTATCGCAG-1-11	1		AGGATCACGCGATCTG-1	0
TGGAGTGATGCGATGA-1-59	1		AGGCAGATGCGTAAAC-1	0
CGTGTCCCATTCGCGA-1-19	1		AGGCAGGGAGCGTACT-1	0
ACGGCACTTGCTTGGG-1-17	1		AGGCATTGTCGTAGGG-1	0
TTCCGGCCTTGAGGCT-1-16	1		AGGCCACCCGTTATGA-1	0
TATGGCCCGGCCTCGC-1-41	1		AGGCCCATTGTACAGG-1	0
TTGTGAACCTAATCCG-1-9	1		AGGCCCTAGAACGCCA-1	0
GAAGCCTGCACATTCC-1-37	1		AGGCCTGAGAATCTCG-1	0
CGAGTGCTATAGTTCG-1-15	1		AGGCTATGGTTAGCTT-1	0
TATAGGGTACTCATGA-1-49	1		AGGCTTCCCGAAGAAG-1	0
CTAACGAAACTTGCTG-1-9	1		AGGGAAACGAGGTACT-1	1
GTAGTTCGAAGGCGAA-1-10	1		AGGGACCGGCTGCGTT-1	0
TAAGGGCTGGGAGAGG-1-62	1		AGGGAGACATACTTCG-1	0
ATACGTACTTAGCCAC-1-14	1		AGGGCAGCGGCGTGGT-1	0
AATGGTTCTCACAAGC-1-37	1		AGGGCGAGCAGCTGAT-1	0
GGTCGGTAATTAGACA-1-12	1		AGGGCGTGATCGGCTA-1	1
TTAATTTCAGACGCGG-1-5	1		AGGGCTGCAGTTACAG-1	0
CCATTAGCGATAATCC-1-30	1		AGGGTCAGAGCACTCG-1	0
GCAACCACGGCCGCGT-1-33	1		AGGGTGCCGTTCTTTA-1	1
TTGTGAACCTAATCCG-1-30	1		AGGGTGCTCTCGAGGG-1	1
TTCCTCGGACTAACCA-1-21	1		AGGGTGGATAGTGCAT-1	0
AATTCATAAGGGATCT-1-28	1		AGGGTTCAGACGGTCC-1	0
GATCCTCGACACTGGC-1-31	1		AGGGTTCCCTTTGGTT-1	0
AGAGCAGTTATGAGAC-1-92	1		AGGGTTTAGTTCGGGA-1	1
GGCTATTAAGTTGTAT-1-33	1		AGGTAACCTCCTATTC-1	1
AGCCACAGGTTACCCG-1-16	1		AGGTACGATATTGCCA-1	1
GTGTTACTATGCGTCC-1-19	1		AGGTAGATCGAGATAT-1	0
CTGCGGGTGAAATGTT-1-24	1		AGGTAGGTACAAAGCT-1	1
ACAAGGACAAGAGGTT-1-3	1		AGGTATAATTGATAGT-1	0
ATATCGGTAGGGAGAT-1-15	1		AGGTCGCGGAGTTACT-1	0
ACCACCAATGTAACAA-1-3	1		AGGTGGTGACCTTCGC-1	0
GTTAATGTCTATCTTA-1-15	1		AGGTGTATCGCCATGA-1	0
CATCCTCTCAAAGATC-1-10	1		AGGTTGAGGCACGCTT-1	0
GTACTCCCTTATCGCT-1-5	1		AGGTTTCACACACCTT-1	1
ATTTACAGTTTACTGG-1-48	1		AGTAATGTCTTGCCGC-1	0
CCCTGCGCTACGCATA-1-1	1		AGTACATCATTTATCA-1	0
AACAGCTGTGTGGCAA-1-8	1		AGTACGGCCCGTATCG-1	0
TCCGAACTTGGCTTAC-1-90	1		AGTACGGGCACCTGGC-1	1
GTATTAAGGCGTCTAA-1-66	1		AGTACTCTTATGCCCA-1	0
GGTCGTAAGCTCGCAC-1-14	1		AGTAGGAAGGAAGTTG-1	0
TTGTTAGCAAATTCGA-1-9	1		AGTATAATACTAGGCA-1	0
ATTACGCGCTGGCAGG-1-9	1		AGTATGCTGGAGACCA-1	0
TACCAATAAAGTACCA-1-7	1		AGTATTTGGCACGACC-1	0
GTACGCTTCATTGCAC-1-11	1		AGTCAACACCACCATC-1	1
GAAATACTAAACGTTT-1	1		AGTCAAGATGACACTT-1	0
ATATAAAGCGCTCGTG-1-21	1		AGTCACTAGCTCTCGA-1	0
CAGTAGCCCACGCGGT-1-19	1		AGTCAGCCACCGCCTG-1	0
GACCGACTGAAGCGTC-1-14	1		AGTCCATTGGCTGATG-1	0
CTCTGTTTGAGGATTC-1-17	1		AGTCCCGCCTTTAATT-1	1
AAATTGATAGTCCTTT-1-21	1		AGTCGACGGTCTCAAG-1	0
CAAGGTCCTATAGGCT-1-1	1		AGTCGGCCCAAACGAC-1	0
AAGCTCTTTCATGGTG-1-12	1		AGTCGGCTCAACTTTA-1	0
AAGATTGGCGGAACGT-1-3	1		AGTCGGTTGCGTGAGA-1	1
CGTCGCTTGGTTATAC-1	1		AGTCGTATAAAGCAGA-1	0
AGTCGGCTCAACTTTA-1-4	1		AGTCGTCGACCACCAA-1	0
AGTGGTTGCGTATAGG-1-13	1		AGTCGTGGGCATTACG-1	0
GGTGAAGTACAGGGAT-1-32	1		AGTCTAAAGTATACTC-1	0
TTGCGTCGGCCAACCG-1-9	1		AGTCTCACAAGACTAC-1	0
AGTACATCATTTATCA-1-9	1		AGTCTTCTCCTCAAAT-1	0
CTTCTGGGCGTACCTA-1-33	1		AGTCTTTAAAGTGTCC-1	0
AGGCCACCCGTTATGA-1-45	1		AGTGAACAAACTTCTC-1	0
GGATTCAGTACGGTGG-1-10	1		AGTGACCTACTTTACG-1	0
ATTTCATTATTTCGCG-1-9	1		AGTGAGACTTCCAGTA-1	0
GTGGGCTTAGACACAC-1-50	1		AGTGAGCCTCGCCGCC-1	0
CTTCTTACGTCGTATA-1-18	1		AGTGATAACCTGCGCG-1	0
TAACTCCATGGAGGCT-1-61	1		AGTGATATGAGTAGTT-1	0
GCCTCCGACAATTCAC-1-24	1		AGTGATTCAAGCAGGA-1	1
GCTTACGTAGTTAGTA-1-22	1		AGTGCACGCTTAAGAA-1	0
AGCTGTAACCTCAATC-1-37	1		AGTGCGTAGCTCGTAA-1	1
TGCAGAACTATATCGT-1-12	1		AGTGCTAAACACAGCA-1	0
GAGTATGCCCGCCTTG-1-24	1		AGTGCTTGCACGAATA-1	1
CAGTGTCCGCAGAATG-1-1	1		AGTGGCGGCAATTTGA-1	0
GGATTTCACTTCTATA-1-20	1		AGTGGCGTCTGAAGGT-1	0
AAATACCTATAAGCAT-1-20	1		AGTGGCTCCGTCGGCC-1	0
GTCAAAGAAGTGGTGT-1-10	1		AGTGGTGTTACCCGTG-1	0
TCGAATATCCCGCAGG-1-18	1		AGTGGTTGCGTATAGG-1	0
AACGTGATGAAGGACA-1-24	1		AGTGTATTGCGCATTG-1	0
TAACAAAGGGAGAAGC-1-43	1		AGTGTGGTCTATTGTG-1	0
CTACGCCATTTCCGAT-1-24	1		AGTTAAACACTTGCGA-1	1
AGAGAACCGTCTAGGA-1-5	1		AGTTAAGCGGTCCCGG-1	0
CGTGGTACCCAAAGGC-1-9	1		AGTTAAGTCAACCGCT-1	0
TGATTCCCGGTTACCT-1-3	1		AGTTACTCTATCGTGG-1	1
CCTCCGACAATTCAAG-1-10	1		AGTTCCTACAGAATTA-1	1
TGTAGTGATCTATAAT-1-35	1		AGTTCCTATTTATGTT-1	0
AAATCGTGTACCACAA-1-17	1		AGTTGACGGTCCTTGC-1	1
CAGCTCGTGCTTGTGT-1-41	1		AGTTTCGCAGGTCGGA-1	0
TTCAAAGTCTCTAGCC-1-40	1		AGTTTGCACCTGCCTC-1	0
CATGATGGAAGTTAGC-1-7	1		AGTTTGGCACGGGTTG-1	0
ATTGCTGCTCCTCCAT-1-8	1		AGTTTGGCCAGACCTA-1	0
AGGGTTCAGACGGTCC-1-36	1		ATAAACGGACCCGTAA-1	1
GCGTCGAAATGTCGGT-1-32	1		ATAAAGGCTCGGTCGT-1	0
TAGGTCCAAGTAAGGA-1-14	1		ATAAATATTAGCAGCT-1	0
AGAAGGTACACTTCAC-1-16	1		ATAACGCCGGAGGGTC-1	0
ACCATATCCGCAATAA-1-7	1		ATAACGGAGTCCAACG-1	0
ATCTGACATGGAAGGA-1	1		ATAAGGTGGAGAACAT-1	0
AAGAGGATGTACGCGA-1-23	1		ATAAGTAGGATTCAGA-1	0
CTTGTTTATGTAGCCA-1-8	1		ATAAGTTACCGCGACG-1	1
ATCGGCAAGCAGTCCA-1-37	1		ATAATAGCTGTTGAAT-1	1
TTATAGGTAATTGTCT-1-18	1		ATAATAGTGTAGGGAC-1	0
TGCTCTTGAGAGTTTG-1-12	1		ATAATCTTGGAGAACC-1	1
AGGCCACCCGTTATGA-1-54	1		ATAATTAGCTAAGTAG-1	1
ACGAGATATTTGCTTA-1-8	1		ATACAGGCCCTCCAAT-1	0
TGTGTTCGTATCCAAG-1-37	1		ATACCACGGGCAACTT-1	0
ATGGTCGCGTGGTTTC-1-19	1		ATACCAGGCTAATAGA-1	0
AGTTTCGCAGGTCGGA-1-57	1		ATACGCCGGCGAAACC-1	0
TCAGGTTCTTTGAGAA-1-7	1		ATACGGAACGTCGTTT-1	0
CGTTTCGCTCATTACA-1-10	1		ATACGGGTTTCGATTG-1	1
TGTATGGCGCAGACAG-1-15	1		ATACGGTGAAGATGCA-1	1
ACATCGTTAACCTAGT-1-33	1		ATACGTACTTAGCCAC-1	0
AGGGTGCCGTTCTTTA-1-25	1		ATACGTCCACTCCTGT-1	0
AACTGATATTAGGCCT-1-22	1		ATACTAGCATGACCCT-1	1
TTCTGCGAGCGCCCTT-1-84	1		ATACTGCCTTACACCG-1	0
TTACCCTAACAGTCCT-1-12	1		ATACTTGTTCTCGAGC-1	0
TGGAGTGATGCGATGA-1-18	1		ATAGACAACGGGACCT-1	0
CGCTATTCAATGTATG-1-31	1		ATAGACGAAGAGAAAG-1	0
CCTGTACTCACGCCCA-1-8	1		ATAGAGTACTGGGACA-1	0
GTTTCTGCAGTCTCCC-1-19	1		ATAGAGTTATCAACTT-1	0
AAGAGATGAATCGGTA-1-2	1		ATAGGCGGCTATAGAA-1	1
GCTGCACGGTTTCTTA-1-9	1		ATAGGCTAGCTTCGCA-1	0
TAGCTAAGTCCGGGAG-1-20	1		ATAGGGATATCCTTGA-1	0
ATATCGGTAGGGAGAT-1-2	1		ATAGGTTGGGCAGATG-1	0
GGTCGGCCAGGAGCTT-1-25	1		ATAGTGAAGCGTTCTC-1	1
CAGCCTCCTGCAGAGG-1-3	1		ATAGTTCCACCCACTC-1	1
TCTCTTACCGCGAACC-1	1		ATATAAAGCGCTCGTG-1	1
TTAGCTCTGTAATCCG-1-19	1		ATATAAATGTAGCTGC-1	1
CTAATTTCAACAACAC-1	1		ATATCGGTAGGGAGAT-1	1
GGTCGGCCAGGAGCTT-1-23	1		ATATCGTTCCTCGAAC-1	0
CACCCACGAGGCAATT-1-10	1		ATATCTCCCTCGTTAA-1	1
TTGCACAATTCAGAAA-1-13	1		ATATCTTAGGGCCTTC-1	1
GGTAACCGGGAGGATA-1-19	1		ATATGTCTCCCTAGCC-1	0
GGACCTCTAGGCCGCC-1-4	1		ATATTCAGTTAAACCT-1	1
AGCACTACCGGCCTGT-1-10	1		ATATTCCCACAGGTCA-1	0
GACCGACTGAAGCGTC-1-43	1		ATATTGCTGTCAAAGT-1	1
ACGCATTCGTGAGTAC-1-27	1		ATATTTAACCCTCAAG-1	1
CGCTTATTCCCGGTCG-1-3	1		ATCAAACACTGTTCCA-1	0
GGACTCGACAGCGCAT-1-30	1		ATCAAACGAAGGTTTG-1	0
GCTCCCAGTCGGTCCA-1-27	1		ATCAATCTGGGCTGCA-1	0
CCGCACAAAGACCAAC-1-11	1		ATCACGTGCTAATTAA-1	1
GCCTCTATACATAGCA-1-17	1		ATCACTTCATCCTCGC-1	0
TTAGTAAACCTGCTCT-1-8	1		ATCAGACGGCACGCCG-1	1
TGAGTTAAAGACATTC-1-10	1		ATCAGCCTCATGCTGC-1	0
AGATACGACTTCATAT-1-80	1		ATCAGCTCGTCCACTA-1	0
ATATTCAGTTAAACCT-1-5	1		ATCAGTAGGCAGGGAT-1	1
GGACTCGTGAGTGGTC-1-20	1		ATCCAACGCAGTCATA-1	0
ACAAGGACAAGAGGTT-1-1	1		ATCCAATGGAGGGTCC-1	0
TCTTGATGCGTAGCGA-1-7	1		ATCCAATGGTACCGAA-1	0
CGAACAGTATGGGCGT-1-10	1		ATCCACATCGACAGAA-1	1
CGAACGGCCGGACAAC-1-28	1		ATCCAGAGCAACAACC-1	0
AATGGTCCACCGTTCA-1-83	1		ATCCAGGATTCGTGAA-1	1
TATGAAGACAGGTGCG-1-51	1		ATCCTACCTAAGCTCT-1	0
CAAACTATTGAGCTTC-1-47	1		ATCCTGAATCGCTGCG-1	0
AGTCGGCTCAACTTTA-1-8	1		ATCCTGCGTGGAATGG-1	1
AGTGCGTAGCTCGTAA-1-3	1		ATCGACCCAATACAGA-1	0
GACCGACTGAAGCGTC-1-18	1		ATCGACTCTTTCCGTT-1	0
CGATTAAATATCTCCT-1-20	1		ATCGCACGCCGGGAGA-1	0
CCGGAATGGTTTCAGT-1-42	1		ATCGCCAGTCAACATT-1	1
CAGTAATCCCTCCCAG-1-18	1		ATCGGCAAGCAGTCCA-1	0
AATACCGGAGGGCTGT-1-7	1		ATCGGTTACCTAGTAA-1	0
GACACGAGTTAGAGGA-1	1		ATCGTTAGCTAGCGGA-1	0
TCACAGGGAATCGCAA-1-1	1		ATCTAATATCCTACGG-1	0
CATGATGGAAGTTAGC-1-30	1		ATCTAGCTTGTGAGGG-1	0
CCTCTATCGATTAGCA-1-17	1		ATCTCCCTGCAATCTA-1	0
TTCCTCTGCCCGAATA-1-6	1		ATCTGACATGGAAGGA-1	0
CACGGGATTGAGGGTT-1-34	1		ATCTGCACCTCTGCGA-1	0
TGTGTTCGTATCCAAG-1	1		ATCTGCTGTTATCGCC-1	1
GGTTAGGCTTGGAGAA-1-35	1		ATCTGGTTAAGACTGT-1	0
CTGGAAGACACGGTGG-1-29	1		ATCTGTAATTGTACCC-1	1
AGACTGTTACCGGGTC-1-21	1		ATCTTGACCTGCAACG-1	0
CGACACGCTCCGACAG-1	1		ATCTTGACTTGTCCAA-1	0
GAAACAGCCATGCAGT-1-23	1		ATGAAGCCAAGGAGCC-1	0
CCTATGGGTTACCGTC-1-5	1		ATGACGCCGGCTCTAA-1	0
TACGACGCTTGCTGCG-1-33	1		ATGACGCGTTCTATCC-1	0
CACCAGTCAGCATGCA-1-2	1		ATGACTATCAGCTGTG-1	0
GGGCTCATCGAACCCA-1-23	1		ATGACTATGCGACATT-1	0
GTCTACTCAATTACAA-1-5	1		ATGAGGAGTGTTAATC-1	0
ATGGCAGCCGAGAAAC-1-5	1		ATGATCGGGAATAGAC-1	0
GCGTAAATGGCCATAA-1-7	1		ATGATGCAATGGTACA-1	0
TTGGATATCGTCTACG-1-22	1		ATGCACTACCGCATTG-1	0
TACCAGCTAGGTTTAA-1-25	1		ATGCATGATCCAGGAT-1	0
TCGTCTTAGGCGTTAA-1-9	1		ATGCCATTTGCGACCA-1	0
TGATTCTGTCGCCGGT-1-29	1		ATGCCGGTCTTGCATA-1	0
CAGCCTCCTGCAGAGG-1-26	1		ATGCCGGTTGATGGGA-1	0
TGTATCCTTATTCCAT-1-17	1		ATGCGACAGTCCCATT-1	1
ATGGCAGCCGAGAAAC-1-32	1		ATGCGAGTCCCACCAC-1	0
CATATTATTTGCCCTA-1-29	1		ATGCTCAGTGTTGCAT-1	0
GTCAGAATAGTCTATG-1-13	1		ATGCTCTGGCGCGGTA-1	0
AAACTGCTGGCTCCAA-1-2	1		ATGGAGCAGGCCGTGA-1	0
AGGGTCAGAGCACTCG-1-3	1		ATGGATCCGGCGTCCG-1	0
GATCTTGGAGGGCATA-1-15	1		ATGGATTGACCAAACG-1	0
CCTAACCCAAACAAGT-1-8	1		ATGGCAGCCGAGAAAC-1	0
ATTACAACTACCGGCC-1-29	1		ATGGGACCTGCTGAAC-1	0
TGCGTCATGACTGAGC-1-25	1		ATGGGCCTCGGCCTCT-1	0
ACATCGGTCAGCCGCG-1-16	1		ATGGTCGCGTGGTTTC-1	0
ACGTAGATTGCTGATG-1-39	1		ATGTAAGGCTGCTCTT-1	0
CAGGCAGTCTTACCAG-1-17	1		ATGTACGATGACGTCG-1	1
CGAGTGCTATAGTTCG-1-4	1		ATGTAGCGCGCGTAGG-1	0
GGTCTCTGAATGGACT-1-26	1		ATGTGCATCCGACGCA-1	0
AGATACGACTTCATAT-1-24	1		ATGTGGACATCTTGAT-1	1
CATATTATTTGCCCTA-1-3	1		ATGTTACGAGCAATAC-1	0
TCTAATACTGCCTCAG-1-9	1		ATGTTCGTCGACCCAC-1	1
ATATTGCTGTCAAAGT-1-19	1		ATGTTGTAGTCTGTTT-1	0
GTTAACTATGTTGTCA-1-21	1		ATTAAACATGCGGACC-1	1
GGTACATCTGGGACGA-1	1		ATTAATACTACGCGGG-1	0
AGTGCACGCTTAAGAA-1-17	1		ATTAATGAACCAGTCG-1	0
AGGACGCTCGATGTTG-1-1	1		ATTAATTCGGTCACTC-1	1
GCTCATTACTGCATGT-1-6	1		ATTACAACTACCGGCC-1	1
GACCCAATTATGATAC-1-34	1		ATTACATGTCAGTCTT-1	0
TGCCGGATGTACGAGC-1-4	1		ATTACGCGCTGGCAGG-1	1
GAAAGTGACTAACTGC-1-8	1		ATTACTAGCCTCTTGC-1	0
CTCAACTAACCCGGAT-1-13	1		ATTACTTACTGGGCAT-1	0
TCGCTGTGCGTAAATC-1-17	1		ATTAGATTCCTCAGCA-1	0
CGCAATTCTACAATAA-1-16	1		ATTAGATTGATAGCGG-1	0
TCTAGCATGCCCAGAA-1-28	1		ATTAGGCGATGCTTTC-1	0
GGTAAATGTGCGTTAC-1-22	1		ATTATACTTTGCTCGT-1	0
ACTGTAGCACTTTGGA-1-49	1		ATTATCGGAATGTACG-1	0
CCACAATGTACGTCTT-1-10	1		ATTATCTCGACAGATC-1	0
TTACTATCGGCTTCTC-1-22	1		ATTATGCCATAGGGAG-1	0
TCCGAACTTGGCTTAC-1-31	1		ATTCAACCATTTAAGG-1	0
GACGTGTAGGGATTAT-1-43	1		ATTCACTGATGTTGGA-1	0
AATCTCTACTGTGGTT-1-3	1		ATTCAGGACCTATTTC-1	0
CCAACGATGCACTGAT-1-4	1		ATTCAGTAGCAGGGTC-1	0
AATAACAACGCTCGGC-1-37	1		ATTCATATACTGTCCA-1	0
AAATGGCCCGTGCCCT-1-11	1		ATTCATCGTTGAGGCA-1	0
CTTATGCGCTCAGGGC-1-2	1		ATTCCCACATAAACAA-1	0
GCGCAAGAGCGCGCTG-1-38	1		ATTCCTCCGCCAGTGC-1	1
TAGAAAGGTGGCGCTA-1-14	1		ATTCGACGCCGGGCCT-1	0
CCCAATGAGATTTGCA-1-8	1		ATTCGTGCTATCTCTT-1	1
TATGATCTTCTCTTTA-1-37	1		ATTGAAGATCTTAGTG-1	0
AGGATCACGCGATCTG-1-8	1		ATTGACGTAACTCGGT-1	0
GGTGAGATGCAGATAA-1-69	1		ATTGATGAGTCCTAAC-1	0
TGCTCCACAGTTCTTA-1-16	1		ATTGCCTTTATGTTTG-1	0
TTATGACAAACTGGAT-1-9	1		ATTGCTGCTCCTCCAT-1	0
GGAGCACCAAGAACTA-1-2	1		ATTGGATTACAGCGTA-1	0
AATCGCGCAGAGGACT-1-11	1		ATTGTACAACTCGGCT-1	0
TAGAATTAAGGGCAAC-1-6	1		ATTGTCGCAATACCTT-1	0
TTGATTATGCAGATGA-1-21	1		ATTTACAGTTTACTGG-1	0
TATTCAATTCTAATCC-1-3	1		ATTTACTAAGTCCATT-1	0
CCTGCGTTCTACGCTT-1-39	1		ATTTCATTATTTCGCG-1	0
ACAATTTGAGCAGTGG-1-14	1		ATTTCCGGGTTCTGCG-1	0
GAAAGTGACTAACTGC-1-20	1		ATTTGCGCGAGTAGCT-1	0
ATCTGACATGGAAGGA-1-13	1		ATTTGTCTTGGGAGCT-1	0
GATCTTGGAGGGCATA-1-28	1		ATTTGTTCCAGGGCTC-1	1
TAAATGAATCCGTTTC-1-40	1		CAAACGAGTATCGCAG-1	0
TATAGGGTACTCATGA-1-8	1		CAAACGGTCGCACTTT-1	0
ATGTTACGAGCAATAC-1-21	1		CAAACTACGATAGAGA-1	1
TAGATCCGAAGTCGCA-1	1		CAAACTATTGAGCTTC-1	0
AAGACCCAACTGAACA-1-10	1		CAAACTCGCGACGCCG-1	1
GGGTACTTCATGAACT-1-3	1		CAAAGATTATTGGGCC-1	0
GAGCGAGGGAGTACCG-1-12	1		CAAATCTCTCACAAGG-1	0
TAACCGCCCGCAGTGC-1-9	1		CAAATTGTCAGCAAGC-1	1
GTCATTGCATTGACCC-1-90	1		CAACGACCCGTTTACA-1	0
CCCTGCGCTACGCATA-1-9	1		CAACGGTTCTTGATAC-1	1
GGGCGTGGTTTCCCAG-1-5	1		CAACTATATCGAATGC-1	0
AATGATGCGACTCCTG-1-19	1		CAACTCCTTGATCCCG-1	0
CAAACTATTGAGCTTC-1-18	1		CAACTGCTCATCCGAT-1	0
CTGATAGTGTATCTCA-1-42	1		CAACTTGTAGTGGGCA-1	0
TACGCCTCCATTCCGA-1-20	1		CAAGAGGGCGGAGTAC-1	1
GACCAGAGCCCTGTAG-1-22	1		CAAGATATTATAACGT-1	0
GACCTTCCACGTCTAC-1-1	1		CAAGCAACGTCGGAGT-1	1
CGAACGGCCGGACAAC-1-19	1		CAAGCACCAAATGCCT-1	1
TTCCTCTGCCCGAATA-1-31	1		CAAGCGGCACATAATT-1	0
TTCGTAATCCCAGCGG-1-15	1		CAAGGATCGCATGTTC-1	0
TATCACTTCGAGTAAC-1-15	1		CAAGGTCCTATAGGCT-1	0
AATAGAACAGAGTGGC-1-22	1		CAAGTAAGTGATAGAC-1	0
TGTGGCGGGCTTCTGG-1-18	1		CAAGTGTGGTTGCAAA-1	0
AATGGTTCTCACAAGC-1	1		CAATAAACCTTGGCCC-1	0
TATGGCCCGGCCTCGC-1-19	1		CAATACGCTCTGAGGC-1	0
TCATCACTCGAGCTCG-1-67	1		CAATATTCTTGACCTA-1	0
TAACAAAGGGAGAAGC-1-3	1		CAATCCCTATACCAGC-1	1
AGGCCTGAGAATCTCG-1-12	1		CAATGCGAGAAGTATC-1	0
GAAAGTGACTAACTGC-1-79	1		CAATGGATCTCTACCA-1	1
CCAGTCTAGACGGCGC-1-9	1		CAATGTGCCAACCCTT-1	1
GAAACTCGTGCGATGC-1-11	1		CAATTAAGGGTGATGA-1	0
CTACGCCATTTCCGAT-1-3	1		CAATTTCGTATAAGGG-1	0
GGCTATTAAGTTGTAT-1-26	1		CACAATGAGCTGCTAT-1	0
CTGATAGTGTATCTCA-1-74	1		CACACACGCTAACGAG-1	0
GCGAGGCCCGAGCAGA-1-19	1		CACACAGGGATAGATT-1	0
AAACCGTTCGTCCAGG-1-4	1		CACAGCACCCACGGCA-1	0
TTCAGCTGGCGTGCCC-1-13	1		CACAGCTAGGGAGTGA-1	1
CGTTGTAAGATTGATT-1-17	1		CACAGGGCCATATAGT-1	0
CGATCCGACCCAGTGC-1-21	1		CACAGGGCCGTTGTCA-1	0
TGCGAGAATATTACCC-1-17	1		CACATATTAGCAGGAT-1	1
CATACTTAGGCAATAC-1-12	1		CACATGATTCAGCAAC-1	0
CGCATTAGCTAATAGG-1-13	1		CACATTCTTTCGATGG-1	1
CATAGCGTTGCCCACC-1-25	1		CACATTTCTTGTCAGA-1	1
GAGTATGCCCGCCTTG-1-48	1		CACCACGCCACACAGA-1	0
TGATTCCCGGTTACCT-1-8	1		CACCAGTCAGCATGCA-1	0
ATTCCTCCGCCAGTGC-1-28	1		CACCATCGGAGGAGAC-1	0
CAAATTGTCAGCAAGC-1-20	1		CACCCACACGTCACCC-1	0
CTGTGGTCGGGAGATA-1-10	1		CACCCACGAGGCAATT-1	1
AGATTCACAACCGATA-1-34	1		CACCCGGTTTGTGACT-1	0
CACCTAATCAGTTTAC-1-20	1		CACCCTAACAAGATCT-1	0
CAATATTCTTGACCTA-1-25	1		CACCCTTGGTGAGACC-1	0
CTTCGGCCAATTGTTT-1-11	1		CACCGATACACCGAGC-1	0
GAGTAAGGCCACGGGA-1-9	1		CACCGCCAGAAGGTTT-1	0
GTAAGGATTTGTCGGA-1-39	1		CACCGCCGACCAGCGA-1	0
TGTAATGACCACAATA-1-17	1		CACCGTATCCCATCCG-1	0
TCACATCTTATCTGAT-1-22	1		CACCGTTAGGGATCAC-1	0
GAGTACGGGTATACAA-1-20	1		CACCGTTGCGCGATAT-1	0
TGAAACTTATGCAAGC-1-66	1		CACCTAATAGAGTCGT-1	0
GCGCAAATATATTCAA-1-10	1		CACCTAATCAGTTTAC-1	0
AGCCCTAAGCGAAGTT-1-14	1		CACCTCGATGGTGGAC-1	1
AGTTACTCTATCGTGG-1-19	1		CACCTTGCGAAACTCG-1	0
CAAGCACCAAATGCCT-1-35	1		CACCTTGGCGCCTTTG-1	0
AGGCTATGGTTAGCTT-1-75	1		CACGAAAGTTAGTCCC-1	0
CCTAGTTAGTCGCATG-1-29	1		CACGCACAGCGCAGCT-1	0
CCTACATTCACAGACG-1-36	1		CACGCAGCGAGGCTTT-1	0
CCATGCTCTGCAGGAA-1-11	1		CACGCGGAACTGTTGC-1	0
GCGGCTCTGACGTACC-1-4	1		CACGGGATTGAGGGTT-1	0
TCCGATTACATTGCCG-1-15	1		CACGTCGGCAACCTCT-1	0
GACGTGTAGGGATTAT-1-3	1		CACGTTCGTGCTCTAG-1	0
ATCTGTAATTGTACCC-1-21	1		CACGTTTCGTACACAC-1	0
TCCCAGCTTTAGTCTG-1-7	1		CACTAAAGTTGCCTAT-1	0
ACGCCAGATGATTTCT-1-18	1		CACTCAAGAGCTATGG-1	0
AGCTAACAAGCAATGT-1-23	1		CACTCAGCTCTTGAGG-1	1
CCTGTTTGAAGACACG-1	1		CACTCCTATGTAAGAT-1	0
ACTAGTTGCGATCGTC-1-15	1		CACTCCTCTCGGTCGG-1	0
TTAGCTCTGTAATCCG-1-3	1		CACTCGAGCTGAACAA-1	0
CCTGGAAACGTTCTGC-1-12	1		CACTCGGTTAGGAGGA-1	1
ACTGAATGGCGAAAGT-1-21	1		CACTCTTCTGCTAGCC-1	0
AGAGAAGGAGTACAAT-1-17	1		CACTGACGATTGTGGA-1	0
CCTAGTTAGTCGCATG-1-8	1		CACTGTCCAAGTGAGA-1	0
CAGATCCTGGTTTGAA-1-11	1		CACTTAATCAGACGGA-1	0
AAATTACACGACTCTG-1-5	1		CACTTCGCCACAGGCT-1	1
GATGTCGGTCAACTGC-1-17	1		CAGACACCGATCGCTG-1	0
TTGACTATTGTCCGGC-1-10	1		CAGACCTGTAAGTGTT-1	0
TCTCATGAGATAGGGT-1-7	1		CAGACGAACCTGATAC-1	0
TTCCTCTGCCCGAATA-1-9	1		CAGAGACGGTCACCCA-1	0
TTACTAAAGGACTTTA-1-2	1		CAGAGCATGAGCTTGC-1	0
GTCACTCTCCAAATCT-1-29	1		CAGAGGCGATGCATGA-1	1
ACGGAATTTAGCAAAT-1-22	1		CAGAGTGATTTAACGT-1	0
GATGTTTGTGCGAGAT-1-19	1		CAGATACTAACATAGT-1	0
GGTATAGTGACACATA-1-34	1		CAGATCATTTAAAGTC-1	0
GGTGAAGTACAGGGAT-1-2	1		CAGATCCTGGTTTGAA-1	0
ATTACTTACTGGGCAT-1-10	1		CAGCAGCCCGTTCCTT-1	0
AGCTGTAACCTCAATC-1-3	1		CAGCAGTCCAGACTAT-1	1
ATTAGGCGATGCTTTC-1-16	1		CAGCAGTCTGTGCTGC-1	1
GTCATTGCATTGACCC-1-70	1		CAGCCGGGCCCTCTAT-1	1
TATTATGTTTGCCTGC-1-6	1		CAGCCTCCTGCAGAGG-1	1
TTGTTCAGTGTGCTAC-1-25	1		CAGCCTCTCCTCAAGA-1	0
TTGGAGTCTCCCTTCT-1-4	1		CAGCGATTCCCTTCAA-1	0
GTAAGGATTTGTCGGA-1-23	1		CAGCTCACTGAGACAT-1	0
TCTCATGAGATAGGGT-1-8	1		CAGCTCGACAAGTTAA-1	0
AGATGATGGAGTCTGG-1-3	1		CAGCTCGTGCTTGTGT-1	1
AGAATTGTTTGACATA-1-10	1		CAGCTGGCGTAACCGT-1	0
CGTCTGGAAGGGCCCG-1-10	1		CAGCTTAGTAGGTAGC-1	0
GAAATATCACCATCAG-1-11	1		CAGGAAGACTTTATAT-1	0
GAGATCTGCTTGGCAT-1-23	1		CAGGATATATCGTTGT-1	0
GTGACGAGGGTGACCC-1-19	1		CAGGCAGTCTTACCAG-1	0
AAACAGCTTTCAGAAG-1-18	1		CAGGCCGTTTGGGTGT-1	1
ATTTCCGGGTTCTGCG-1-13	1		CAGGCGCACGGTGGTC-1	0
AAATGCTCGTTACGTT-1-10	1		CAGGCGCCATGCTAGG-1	0
ACTTGGGACCCGGTGG-1-17	1		CAGTAACTATTTATTG-1	0
CACCGCCGACCAGCGA-1-17	1		CAGTAATCCCTCCCAG-1	0
GTAAGTAGGGTATACC-1	1		CAGTACATTCTCTAAA-1	0
TCTAGCAATCTCCGCC-1-24	1		CAGTACCAGTTTACGT-1	0
TAATAGAACAGAGTTA-1-26	1		CAGTAGCCCACGCGGT-1	0
TAGGTGAGCCCTACTC-1-8	1		CAGTCGAGGATGCAAT-1	0
CCAAGGAACAGAGAGG-1-10	1		CAGTCTGTATACTGGG-1	1
GTCCTTCTAGTGGGTT-1-34	1		CAGTGAATAAATGACT-1	1
AAAGTCACTGATGTAA-1-9	1		CAGTGTCCGCAGAATG-1	0
TTCTTGAGCCGCGCTA-1-25	1		CAGTGTCGGCTGGCCC-1	0
GCGGTGAACTGCGCTC-1-19	1		CAGTTCAAATTGACAC-1	1
TACGCCATATTCTAAT-1-37	1		CAGTTCCGCGGGTCGA-1	0
GTCCGGGTTCACATTA-1	1		CATAACGGACAGTCGT-1	0
AGTCGTGGGCATTACG-1-3	1		CATAAGAAGCTTGGCT-1	0
CAAGCACCAAATGCCT-1-14	1		CATAAGCTCTCCGTCT-1	0
AAGCGTCCCTCATCGA-1-23	1		CATACAAAGCCGAACC-1	0
TGTAGTGATCTATAAT-1-7	1		CATACACGGTTCCCAC-1	0
AGAGCGTACAAGCTCG-1-50	1		CATACCCGTACCCAGT-1	1
AATGGTCCACCGTTCA-1-100	1		CATACGAACTAGCTGG-1	1
GCAACAGCAGTATGCG-1-3	1		CATACGGCGTCTGGGC-1	1
TGGAGTGATGCGATGA-1-9	1		CATACTATGTAATTGT-1	0
ACTGAATGGCGAAAGT-1-24	1		CATACTTAGGCAATAC-1	1
TGTAATGACCACAATA-1-34	1		CATACTTCTTTCTCCG-1	0
CTAATTTCAACAACAC-1-2	1		CATAGCCGCCCGGGAT-1	0
ACCGGGCCTTTGTTGA-1-3	1		CATAGCGTTGCCCACC-1	0
CTTGTGAGTCTTTGAC-1-25	1		CATAGTACATTGAGAG-1	0
TGATTCGTCTATCACT-1-47	1		CATAGTAGCATAGTAG-1	0
CACCGCCGACCAGCGA-1-44	1		CATAGTCCACAAGAAC-1	0
TCAAACTTAGATTGTT-1-16	1		CATATACTACTGATAA-1	0
GACTGCACCAGCCCAG-1-17	1		CATATAGGTACAGTCA-1	0
CCTGCGTTCTACGCTT-1-76	1		CATATGTCAGGCTACG-1	0
GGAAAGTGCCCATGCC-1-32	1		CATATTATTTGCCCTA-1	0
TGGTTCGTAGCAAAGG-1-50	1		CATCATCTACCCGGAC-1	0
GGCCTTTGCAACTGGC-1-32	1		CATCATTACCCTGAGG-1	0
GCTCCGCTCGCTTCAG-1-23	1		CATCCTCTCAAAGATC-1	0
TTAAGCCGACAACTTC-1-14	1		CATCGGACGGGTTAAT-1	1
TGGAGTGATGCGATGA-1-39	1		CATCTATCCCGTGTCT-1	0
TCACAGCAAACTCGAA-1-12	1		CATCTTACACCACCTC-1	0
TGCTCCACAGTTCTTA-1-35	1		CATGAACCGACATTTG-1	1
GCGCAAATATATTCAA-1-22	1		CATGACTTCGCTGAAT-1	0
AGATACGACTTCATAT-1-46	1		CATGAGATGCACTCTC-1	0
GGCAGCAAACCTATGC-1-12	1		CATGATGCACAATTCT-1	0
TACAGAAACGGTGGGC-1-3	1		CATGATGGAAGTTAGC-1	0
ATTCATCGTTGAGGCA-1-13	1		CATGCCAACTCGCAAA-1	0
ATACGTCCACTCCTGT-1-5	1		CATGCGACCAGTTTAA-1	0
GCATCGGCCGTGTAGG-1-14	1		CATGCGTTAGACAGAA-1	1
TATGGGTACGTATCGT-1-18	1		CATGCTGGCTCCAATT-1	0
CAAATCTCTCACAAGG-1-4	1		CATGGATTGTCTTCCG-1	0
AATGTGCCCGAGGTGT-1-37	1		CATGGCAGGAAGATCG-1	0
TGTTTAATACTTCATC-1-45	1		CATGGGTATGCCTTAT-1	0
ACTCCCGAATTCGTTT-1-4	1		CATGGGTCGGGTGTGG-1	1
ACGGACTCTCAAAGCG-1-9	1		CATGGTAAGTAGCGTT-1	1
AGTACGGCCCGTATCG-1-50	1		CATGGTCTAGATACCG-1	0
TCTTGATGCGTAGCGA-1-2	1		CATGTAAGAGACATTT-1	0
GCCGACCCACGACTGC-1-6	1		CATGTCTCATTTATGG-1	0
AATACCGGAGGGCTGT-1-49	1		CATTACGTCGGCCCGT-1	1
GTCAGTTTGGTAGTCG-1-16	1		CATTATGCTTGTTGTG-1	0
ATGACGCGTTCTATCC-1-26	1		CATTGCGAAATGGGCG-1	0
TCCGATTACATTGCCG-1-9	1		CATTTAGCGGACCATG-1	1
TAACCTACCGTCCGAG-1-27	1		CATTTCTAGCAGACTA-1	0
CTAGATTTACGACGGC-1-38	1		CATTTGAGTGGTACGT-1	0
CCTACATTCACAGACG-1-32	1		CCAAACAGAACCCTCG-1	0
TGGTGATCGTATTTGT-1-72	1		CCAACCTTATGTAACT-1	0
AGGCTTCCCGAAGAAG-1-5	1		CCAACGATGCACTGAT-1	0
ATCCAATGGTACCGAA-1-17	1		CCAAGAAAGTGGGCGA-1	0
ACGTAGATTGCTGATG-1-4	1		CCAAGACTTCTGCGAA-1	1
TGTCCGTGGCGCCTTT-1-91	1		CCAAGCGTAACTCGTA-1	0
CCCGGTGTATCGGAAT-1-4	1		CCAAGGAACAGAGAGG-1	0
GCGCAAGAGCGCGCTG-1-21	1		CCAATAGTGCCGTCGA-1	1
TTGTGTATGCCACCAA-1-13	1		CCAATCGGTAGATCGA-1	0
AACTGGGTCCCGACGT-1	1		CCAATGTCACAGCAAG-1	1
GCTGCTACTGCGTAGC-1-7	1		CCAATTACGGGTCGAG-1	1
TAGGTGACGATAACCT-1-9	1		CCAATTGAATGTTAAT-1	0
GCAACACACTAGAACT-1-3	1		CCACAATGTACGTCTT-1	1
ATTAGATTCCTCAGCA-1-44	1		CCACACTGAGATATTA-1	1
CACCGTTAGGGATCAC-1-22	1		CCACAGTACCCATCCT-1	0
TTAAGGCCCGTACTTT-1-39	1		CCACCAACTTTACTGT-1	0
GCATCCCTAACTTTGA-1-13	1		CCACCCAAGGAAAGTG-1	0
CAGTAATCCCTCCCAG-1-48	1		CCACGGAGCCATAAGA-1	0
AGGTACGATATTGCCA-1-10	1		CCACGGTGCCCGGTAG-1	1
AGTTTCGCAGGTCGGA-1-26	1		CCACTGGTGGCTGGTT-1	0
AACCAAGACTTCTCTG-1-1	1		CCAGAAAGCAACTCAT-1	0
CTTTGCATCGCTCTTG-1-9	1		CCAGATAGTTGAGTGA-1	0
AGACCATGGGATACAA-1-60	1		CCAGCCTGGACCAATA-1	0
AAACTCGGTTCGCAAT-1-11	1		CCAGCTCGAACGCATT-1	0
CCTGCGTTCTACGCTT-1-59	1		CCAGCTGATGGTACTT-1	0
CGGTGGGCTCCAGCCT-1-6	1		CCAGCTTCCGCCCGCA-1	0
TTAGCTCTGTAATCCG-1-76	1		CCAGGGACGTGGCCTC-1	1
CGCTCTCCGTAGATTA-1-32	1		CCAGTAGTCTGATCCA-1	1
AGTTTGGCCAGACCTA-1-17	1		CCAGTCAAATCTCTTA-1	0
TGCCACCTGGCGAAAC-1-36	1		CCAGTCTAGACGGCGC-1	1
TTGAACGACGTGCTGA-1-12	1		CCATAAACAACCCGAC-1	1
CTGATAGTGTATCTCA-1-123	1		CCATACCTTTACTTGT-1	0
CCTAGTTAGTCGCATG-1-17	1		CCATAGGTTGGCGTGG-1	0
ACATCAGCTGGGACGC-1-35	1		CCATATGGAAACTATA-1	0
CCGAAGTATATTGTTC-1-37	1		CCATCCATACCAAGTC-1	0
CTGCACCTGGAACCGC-1-6	1		CCATCGCAGTTAAACT-1	0
CGCAATTCTACAATAA-1-41	1		CCATCTCACCAGTGAA-1	1
GCAGACCCAGCACGTA-1-18	1		CCATGCCCTAGATTTC-1	0
CTAGGCGCCCTATCAG-1-12	1		CCATGCCTGTTTAGTA-1	0
ATGTTACGAGCAATAC-1-20	1		CCATGCTCTGCAGGAA-1	0
TGCTTAGAGAGAATGC-1-2	1		CCATGGCCCTTGTACC-1	0
GGCGCATGAATTGATG-1-8	1		CCATTAGCGATAATCC-1	1
GGCTATTAAGTTGTAT-1-37	1		CCATTCCCTGCCCACA-1	1
GCTAGTAGAGCTTGTA-1-2	1		CCATTTCTACCTATTA-1	0
TTGTGCAGCCACGTCA-1-9	1		CCCAAACATGCTGCTC-1	1
CAGCAGCCCGTTCCTT-1-30	1		CCCAACATACGTCGCG-1	0
CTCTGTTTGAGGATTC-1-10	1		CCCAACCACACTAACA-1	0
TAGATTCCTGGTTATT-1-97	1		CCCAATGAGATTTGCA-1	0
CCTCGGACCGGGATAG-1-7	1		CCCAATTTCACAACTT-1	1
ACCAACGCTTATTTAT-1-9	1		CCCAGAGGAGGGCGTA-1	0
GCCCTAGCCGTCGCGA-1-13	1		CCCAGTAAACTTGGGA-1	0
TATAGGGTACTCATGA-1-51	1		CCCAGTTAAGGCGCCG-1	0
TGTGACTACGCCAGTC-1-38	1		CCCGAAGTTTCGCGAA-1	0
GTTGGTCATGCTATCC-1-17	1		CCCGACCATAGTCCGC-1	0
CATGGTAAGTAGCGTT-1-26	1		CCCGAGTTTCTCCGTA-1	0
ACAAATCGCACCGAAT-1-8	1		CCCGCAGCGCGAACTA-1	1
GGGTGTTTCAGCTATG-1-13	1		CCCGCAGGGCCCAAAG-1	1
TCTAATACTGCCTCAG-1-49	1		CCCGCCATGCTCCCGT-1	1
TTATCGCCTGCGAAGC-1-50	1		CCCGCGCAATGCACCC-1	0
CAGGCGCACGGTGGTC-1-7	1		CCCGGTGTATCGGAAT-1	0
AGGCAGGGAGCGTACT-1-10	1		CCCGTAAGTCTAGGCC-1	0
TCTTACCGGAACTCGT-1-25	1		CCCGTCAGCGTCTGAC-1	0
TCCAGAGCACCGGTTC-1-16	1		CCCGTTTCGCAGATGT-1	0
CTCATGGCTCACAATC-1-7	1		CCCTATGTAGAGCAGA-1	0
CGCCACAGGTCGCGAT-1-19	1		CCCTCATTCTGGAATT-1	1
ATTGCCTTTATGTTTG-1-20	1		CCCTCCTCGCTCGTAT-1	1
CATACTATGTAATTGT-1	1		CCCTGAAATGAGTTGA-1	1
CGGTGTACTTGATCCC-1-7	1		CCCTGACTAACAAATT-1	0
GAGCGCTGTTAGGTAA-1-27	1		CCCTGCCCAATCCGCT-1	0
ATGGCAGCCGAGAAAC-1-79	1		CCCTGCGCTACGCATA-1	0
TCGAAGAACCGAGCAC-1-10	1		CCCTTTGACAGGTCTT-1	0
GTGATCCTTGTCATGA-1-17	1		CCGAAAGTGGTGAGCA-1	0
CGTACCTGATAGGCCT-1-9	1		CCGAACCTTCCCGGCC-1	0
AGTTTGGCACGGGTTG-1-14	1		CCGAAGTATATTGTTC-1	0
AAAGTCGACCCTCAGT-1-34	1		CCGACAAAGGGAGTGC-1	0
ACATCAGCTGGGACGC-1-25	1		CCGACGGGCATGAGGT-1	0
GGCAGCAAACCTATGC-1-9	1		CCGAGAAGTCGCATAA-1	1
CTTGTCAACATTCGAG-1-37	1		CCGATCTCAACCTTAT-1	0
AGATTCACAACCGATA-1-18	1		CCGATTCGAGGGACCC-1	0
TTCCGGTATCTGTGTC-1-23	1		CCGCACAAAGACCAAC-1	0
TGGCCAATTTGGTACT-1-2	1		CCGCACGTGACCTCGG-1	0
CGGTGTACTTGATCCC-1-33	1		CCGCATGTGGTACGAT-1	0
TCCGTTTAGCCTTGAA-1-6	1		CCGCCGGTCAACACAC-1	0
GCCAATAGGGCATCTC-1-28	1		CCGCCTGCGAATTGGT-1	0
ATTCAGTAGCAGGGTC-1-9	1		CCGCGATTTGGTAGGT-1	0
GAACGTTAGGAAGACG-1-73	1		CCGCGGAATGCGTCAC-1	0
TATCACTTCGAGTAAC-1-23	1		CCGCGGGTACGAAGAA-1	0
CATACTATGTAATTGT-1-8	1		CCGCGTAGGTAAGGGC-1	0
CCTCTATCGATTAGCA-1-12	1		CCGCTATCAGCACCAG-1	1
AACAGGATGGGCCGCG-1-50	1		CCGCTTACCTCACTCT-1	0
CGTTTAAGCGGAGCAC-1-11	1		CCGGAATGGTTTCAGT-1	0
GTGGGCTTAGACACAC-1-36	1		CCGGAGCGTACTTTCT-1	0
ATGTAAGGCTGCTCTT-1-37	1		CCGGCACGACCGTTTC-1	0
CTCAAACCACTGCCCG-1-30	1		CCGGCGCATATTGGAT-1	0
TTCCGGTATCTGTGTC-1-36	1		CCGGCGTGAGACTCTG-1	0
TTCCAGACGAGATTTA-1-6	1		CCGGGCGGTCTCGTCA-1	0
ATCAGCTCGTCCACTA-1-37	1		CCGGGCTGCTCCATAC-1	0
GCACACGCCCATGGTC-1-39	1		CCGGGTTCGAGGTTAC-1	1
TTATCCAATCGAACTC-1-9	1		CCGGTAATGGCTAGTC-1	1
GATTAACCGAAAGCCC-1-13	1		CCGTAAGTTGGTCCCA-1	0
TTGGACATGTGGCTTA-1-50	1		CCGTACCCAAGCGCCA-1	0
TTGGGAAGACGAGCCG-1-7	1		CCGTAGGAAATCCCTG-1	0
GTCCATTACTGCTACG-1-29	1		CCGTATCTCGTCGTAG-1	0
TTCGACGGGAAGGGCG-1-10	1		CCGTGCCCATGACGGC-1	0
GACCGACTGAAGCGTC-1-37	1		CCGTGGAACGATCCAA-1	0
AACACGAGACGCGGCC-1-5	1		CCGTGTTAAATTCCAT-1	0
TATAGGGTACTCATGA-1-42	1		CCGTTACGTTAGAACA-1	1
GTTGGATTTGCGTTGG-1-6	1		CCGTTCCGAATCTCGG-1	0
ATCCAGGATTCGTGAA-1-18	1		CCTAAAGGCTGACGCT-1	0
AATATCGAATCAATGC-1-12	1		CCTAAATTAACGGTTC-1	1
GCGTTATATTTGGAAC-1-46	1		CCTAACCCAAACAAGT-1	0
CGAGCTGGGCTTTAGG-1-28	1		CCTAACTAAGGCTCTA-1	0
AAGTAGAAGACCGGGT-1-13	1		CCTACATTCACAGACG-1	0
AGTACGGCCCGTATCG-1-27	1		CCTACGGCTCAGTCGA-1	0
CCTAAATTAACGGTTC-1-15	1		CCTACTGCTTACACTT-1	0
GCCTCATCTGGAAATA-1-4	1		CCTAGGCGTAGCGATC-1	0
ATGGCAGCCGAGAAAC-1-62	1		CCTAGGTAAAGGTAGC-1	0
TTCGCTATCTGACGTG-1-15	1		CCTAGTTAGTCGCATG-1	1
GGTTCGGATTATACTA-1-4	1		CCTATATTTGTCCTGG-1	0
CGCTTATTCCCGGTCG-1-23	1		CCTATGAAGTGGTGCC-1	1
GATCCGGGAATTAACA-1-16	1		CCTATGGCTCCTAGTG-1	0
ATAGGCTAGCTTCGCA-1-19	1		CCTATGGGTTACCGTC-1	0
GAGGTCCCAAAGATCT-1-14	1		CCTATGGTCAAAGCTG-1	0
CACGGGATTGAGGGTT-1-26	1		CCTATGTCCACTCCAC-1	0
TAATAGAACAGAGTTA-1-20	1		CCTCACCAATCTTGAC-1	1
ATAGAGTACTGGGACA-1-7	1		CCTCACCTGAGGGAGC-1	0
CATAGTAGCATAGTAG-1-32	1		CCTCACCTTAGCATCG-1	0
CAAATTGTCAGCAAGC-1-22	1		CCTCCCGACAATCCCT-1	0
TGTTTAATACTTCATC-1-35	1		CCTCCGACAATTCAAG-1	1
GCTGAATCTTCCAATC-1-16	1		CCTCCTGAGCCCACAT-1	0
TACGACGCTTGCTGCG-1-18	1		CCTCCTGTTGTGTCGT-1	0
TGAACAAGCAGGGACT-1-14	1		CCTCGAAGTGGACGGG-1	1
GGGCGATATGTGTGAA-1	1		CCTCGCCAGCAAATTA-1	1
CCTGCGTTCTACGCTT-1-79	1		CCTCGCGCGATATAGG-1	0
AAAGACTGGGCGCTTT-1-35	1		CCTCGGACCGGGATAG-1	0
GTTCACAGGAGTCTAG-1-24	1		CCTCGGATGCTACCTG-1	0
GCGGACCGCGTTGTGG-1-7	1		CCTCTAATCTGCCAAG-1	0
TACGCCGAGGGTACCC-1-3	1		CCTCTATCGATTAGCA-1	0
CCGATTCGAGGGACCC-1-16	1		CCTCTCTCCCATCTAG-1	0
AGGGTTTAGTTCGGGA-1-11	1		CCTCTGGCCTAGACGG-1	1
GCGATTCTGGAAGCAG-1-54	1		CCTCTGTACTATTCTA-1	0
AGGCTTCCCGAAGAAG-1-2	1		CCTGAACGATATATTC-1	0
AGTGTGGTCTATTGTG-1-24	1		CCTGAATATTTACATA-1	0
CGTGCAGACTGGGACA-1-7	1		CCTGACCACCGATGGT-1	0
CATATTATTTGCCCTA-1-36	1		CCTGCCCGTTGTCTAG-1	0
CCCAATTTCACAACTT-1-19	1		CCTGCGTTCTACGCTT-1	0
GAAGCTTGCTGACCGC-1-6	1		CCTGCTATTTGAGAAG-1	0
ATCGCACGCCGGGAGA-1-37	1		CCTGGAAACGTTCTGC-1	1
CGGCCCAACCTGTAGT-1-12	1		CCTGGCTAGACCCGCC-1	0
AACAGGATGGGCCGCG-1-4	1		CCTGTAAGACATGATA-1	0
AGATGCAAGACGTGCA-1-4	1		CCTGTACTCACGCCCA-1	0
TCAACAAAGATAATTC-1-27	1		CCTGTCACCCGGGCTC-1	0
ACGAGGATACCACTCT-1-3	1		CCTGTCCCTCACGTTA-1	1
CAGCAGTCCAGACTAT-1-17	1		CCTGTCGCCCGTAAAT-1	0
TGTTCTTCCATTGACT-1	1		CCTGTTTGAAGACACG-1	0
CTGTGGTCGGGAGATA-1-23	1		CCTTCGTATAGAATCC-1	0
GAGCCACGGTAGTAGG-1-14	1		CCTTCTTGATCCAGTG-1	0
CAATACGCTCTGAGGC-1-11	1		CCTTTAAGGGAGCACT-1	0
GGACTCGACAGCGCAT-1-8	1		CCTTTCAATGAAGAAA-1	0
CACTCCTATGTAAGAT-1-12	1		CGAAACATAGATGGCA-1	0
CTATAAGAGCCAATCG-1-20	1		CGAAACGCAATTCATG-1	1
TATCGATGATTAAACG-1-19	1		CGAACAGTATGGGCGT-1	0
CAGTAATCCCTCCCAG-1-29	1		CGAACCCGCATGCGTC-1	0
TTCTTTGGTCGCGACG-1-10	1		CGAACGCCCAGTGCCG-1	1
ATACCACGGGCAACTT-1-31	1		CGAACGGCCGGACAAC-1	0
AGCACTACCGGCCTGT-1-67	1		CGAAGCTATAAATTCA-1	0
ACGTTCGCAATCAATT-1-30	1		CGAAGTTGCTCTGTGT-1	1
ACGATACATAGAACTA-1-27	1		CGAATGACGCATAATG-1	0
TATATATCGAGAAATG-1-1	1		CGACAATTTGATCTAA-1	0
AGCCCTTCTAATCCGA-1-5	1		CGACACGCTCCGACAG-1	0
AGAGCGTACAAGCTCG-1-73	1		CGACAGTTCGCGTTAT-1	1
GGCGAAATCTAACTTG-1-28	1		CGACATGCGATCTTCT-1	0
ACTTCGCCATACGCAC-1-3	1		CGACCCTTAACGCCGG-1	0
CACGAAAGTTAGTCCC-1-20	1		CGACGCATCCGTACCT-1	0
AGTCGACGGTCTCAAG-1-13	1		CGACTCAGGATGTTAT-1	1
GTGTTACTATGCGTCC-1-26	1		CGACTTTGTATAGCCT-1	0
CATACGGCGTCTGGGC-1-5	1		CGAGACCCTAGAGTGT-1	0
CCTCCGACAATTCAAG-1-5	1		CGAGAGATGTGAACCT-1	0
GGTGAGATGCAGATAA-1-41	1		CGAGAGCTTTCACTAC-1	0
GATGCTGTATTTCATC-1-23	1		CGAGAGGGTAGCCGCG-1	0
TAAACCCAGGAGGGCA-1-29	1		CGAGCACTTCAAGTTT-1	0
GTACTTGGGCACTTCT-1-42	1		CGAGCGTTGATCAGCC-1	0
GTCAAAGTTTACATAG-1-22	1		CGAGCTGGGCTTTAGG-1	1
CACTCCTATGTAAGAT-1-13	1		CGAGGCTAAATATGGC-1	0
TCTGAATTCCGTACAA-1-14	1		CGAGGGACTGCGGTCG-1	0
CAGCGATTCCCTTCAA-1-40	1		CGAGGGTATCCAGGTG-1	0
ACGTACAGATTTCTCT-1-1	1		CGAGTACTAAAGAGGA-1	1
CTTTGGCGCTTTATAC-1-7	1		CGAGTGAAGGTACCAG-1	0
CAAGCAACGTCGGAGT-1-32	1		CGAGTGCTATAGTTCG-1	0
CCCTGACTAACAAATT-1-35	1		CGAGTTCTGTCCCACC-1	0
CGGTGCAGATAGAACG-1-9	1		CGAGTTTATCGGACTG-1	0
CCTCGGATGCTACCTG-1-32	1		CGATACCTCGCGGACA-1	1
TTCCTCTGCCCGAATA-1-25	1		CGATCCGACCCAGTGC-1	1
ATCCTACCTAAGCTCT-1-5	1		CGATCCTCGCAACATA-1	0
ACCCGAGCGAAATTAC-1-16	1		CGATCTGTTGGAGGAC-1	0
CGGTTCAAGTAGGTGT-1-2	1		CGATGGACCCTACGCC-1	0
ATCAAACGAAGGTTTG-1-30	1		CGATTAAATATCTCCT-1	0
CGGGCCTTCTTTGTAA-1-23	1		CGATTCGCCTGGCTGC-1	0
CTGCTGAGGCCACGAA-1-20	1		CGCAAACACGAGTTAC-1	0
CATAGCCGCCCGGGAT-1-3	1		CGCAATTACTTTCGGT-1	0
TTGGACATGTGGCTTA-1-14	1		CGCAATTAGGGTAATA-1	0
TGTGCTTTACGTAAGA-1-8	1		CGCAATTCTACAATAA-1	0
ACTGTATACGCGAGCA-1-8	1		CGCACATGTCCACTAC-1	0
TTATATACGCTGTCAC-1-11	1		CGCACGTGCGCTATCA-1	1
AGCACTACCGGCCTGT-1-74	1		CGCAGAAACATTTGCG-1	0
GACCGTTACATGCGAC-1-9	1		CGCAGGCGATCCAAAC-1	1
TATATAGGGCTTTACG-1-17	1		CGCATGGTGCGATGCT-1	0
GCTTACGTAGTTAGTA-1-5	1		CGCATTAGCTAATAGG-1	0
TAGATTCCTGGTTATT-1-58	1		CGCCAAGAAGCCGAGT-1	0
CCATGGCCCTTGTACC-1-19	1		CGCCACAGGTCGCGAT-1	0
TGGCAAACTAAATTAC-1-1	1		CGCCATCCGATTATGA-1	1
GTTCACAGGAGTCTAG-1-28	1		CGCCCAGCGTTTCACG-1	0
TCCACTTTATCTAGGT-1-43	1		CGCCCGCTTCCGTACA-1	0
ATTCCCACATAAACAA-1-46	1		CGCCGCCCATGCCTGT-1	0
GCGCGGTCTAGTAACT-1-12	1		CGCCTCCCTCCTCTAT-1	0
AGGACATCGCACGTCG-1-15	1		CGCCTGGCCTACGTAA-1	0
GATCCCTTTATACTGC-1-43	1		CGCGACCGCGACAGAT-1	0
TGCCCGTACCGTTAAA-1-19	1		CGCGAGTCTGCCGGGT-1	0
TAAGGGCTGGGAGAGG-1-31	1		CGCGCAAATGTCCAGA-1	0
GTTTGGGTTTCGCCCG-1-23	1		CGCGCATGTTTGATTG-1	0
TTCTTGTAACCTAATG-1-11	1		CGCGCCCGACTTAATA-1	0
ATGTGGACATCTTGAT-1-16	1		CGCGGCTCAACTTGAA-1	0
ATATCGTTCCTCGAAC-1-16	1		CGCGGGAATTAGGCAG-1	0
ACCGATGGTAGCATCG-1-4	1		CGCGTTCATGAAATAC-1	0
TCTTACGGCATCCGAC-1-65	1		CGCTACGGGACATTTA-1	1
CATAGTCCACAAGAAC-1-21	1		CGCTAGAGACCGCTGC-1	1
CATCGGACGGGTTAAT-1-10	1		CGCTATACCGCCCACT-1	0
TGGACCAATCTAAGAT-1-1	1		CGCTATTCAATGTATG-1	1
AAGTGACGACCGAATT-1-17	1		CGCTATTCTTAGGCTC-1	1
TAGATTCCTGGTTATT-1-46	1		CGCTCGACATAATGAT-1	0
CGTTGTAAGATTGATT-1-4	1		CGCTCTCCGTAGATTA-1	1
TAAGCAGGCGACACGC-1-34	1		CGCTGGTGACTACCCT-1	0
TGGCCGTATATTGACC-1-6	1		CGCTGTGACGCCGCAC-1	0
ACACCTTAAGTAGGGC-1-44	1		CGCTGTGTGGATGTTG-1	0
ACTTTGACTGCATCCT-1-3	1		CGCTTAGTATTGATAC-1	0
TGTTTAATACTTCATC-1-42	1		CGCTTATTCCCGGTCG-1	0
GTCCTTCTAGTGGGTT-1-11	1		CGCTTCCACTGAAATC-1	0
ACCCAACGCCCGTGGC-1-18	1		CGCTTTCATACCGGTG-1	0
GTGGTGGCCAAGTGAA-1-6	1		CGCTTTCTTGCATTCG-1	1
CTACGACTAGCTATAA-1-2	1		CGGAACGTAAACATAG-1	0
CGACGCATCCGTACCT-1-23	1		CGGAGCAATTTAATCG-1	0
ATCTTGACTTGTCCAA-1-12	1		CGGAGCATGGCGATCC-1	0
TTCAGCCCTGGTCCAC-1-6	1		CGGAGCTTATAACACC-1	0
CATGAGATGCACTCTC-1-31	1		CGGAGTTTGAGAGACA-1	0
TAAATGAATCCGTTTC-1-32	1		CGGATCCTCAAGGACT-1	0
GGCTAAAGGGCGGGTC-1-14	1		CGGCAAACATCGTGCG-1	0
AACAGGATGGGCCGCG-1-36	1		CGGCAGGGTCGGGTTG-1	0
ATTACATGTCAGTCTT-1-6	1		CGGCCACGCACAAAGT-1	1
GTCGTTATTCGCTTAT-1-14	1		CGGCCAGAGCGACCAT-1	0
ACTGTATACGCGAGCA-1-2	1		CGGCCCAACCTGTAGT-1	0
TCCCACTCTCTTCCGG-1-22	1		CGGCCCAGGTATATCC-1	0
CACCGTTAGGGATCAC-1-9	1		CGGCGCCATCAATCCC-1	0
TGGACCAATCTAAGAT-1-5	1		CGGCTCTAAAGCTGCA-1	1
CACCTTGGCGCCTTTG-1-49	1		CGGCTTTGTATGATAA-1	0
CCGCACGTGACCTCGG-1-5	1		CGGGAATATAGTATAC-1	0
CAGTGTCCGCAGAATG-1-33	1		CGGGAATTTATGTAAA-1	1
AATAACACTAGAACAA-1-14	1		CGGGAGCTTCAGTGTA-1	0
AACAACTGGTAGTTGC-1-33	1		CGGGATCAATGTAAGA-1	0
CCATTTCTACCTATTA-1-6	1		CGGGCAGCTAAACCGC-1	1
GTTGGTCATGCTATCC-1-7	1		CGGGCCTTCTTTGTAA-1	0
CGACTTTGTATAGCCT-1-2	1		CGGGCGATGGATCACG-1	0
ATGTTGTAGTCTGTTT-1-3	1		CGGGTGTACCCATTTA-1	1
AGCGACAGGAACGGTC-1-24	1		CGGTACTAGAATCAAA-1	0
TCGCGTCCAGAAGGTC-1	1		CGGTAGAGGTGCAGGT-1	1
CCAAGACTTCTGCGAA-1-9	1		CGGTCAAGTGGGAACC-1	0
GGCTAAAGGGCGGGTC-1-4	1		CGGTCCGTCGCAAGCC-1	0
CTTATGCGCTCAGGGC-1-1	1		CGGTCTATCAACCCGT-1	0
ATAAGTTACCGCGACG-1-32	1		CGGTGAAGACTAAAGT-1	0
GAAGTGCTGGATAGCT-1-3	1		CGGTGCAGATAGAACG-1	0
GATATGCGGTAGCCAA-1-8	1		CGGTGCGCGTTGGTCC-1	0
CGGTGTACTTGATCCC-1-38	1		CGGTGGGCTCCAGCCT-1	0
ACGCTAGTGATACACT-1-14	1		CGGTGTACTTGATCCC-1	0
ATCGACTCTTTCCGTT-1-35	1		CGGTTATCCAACAGTG-1	0
AATTTGGTTCCAAAGA-1-40	1		CGGTTCAAGTAGGTGT-1	0
CATTTCTAGCAGACTA-1-28	1		CGGTTGACCTGGCATA-1	0
ACCCTTCATCTGCGAA-1-36	1		CGTAACTTCGACACTT-1	0
GATTAACCGAAAGCCC-1-2	1		CGTACCTGATAGGCCT-1	0
GGGTCGTGGCAAGTGT-1-24	1		CGTAGCGAATTGTCAG-1	1
AAGTAGTGACGCGAGG-1-3	1		CGTATTAAGAGATCTA-1	0
CCTACATTCACAGACG-1-38	1		CGTCAAGGCTATAAAT-1	0
GCGAAACTTAACTGGA-1-17	1		CGTCACGTCCATTGGT-1	1
ATAGAGTTATCAACTT-1-2	1		CGTCGCATGTGAGCCA-1	0
AAATTGATAGTCCTTT-1-20	1		CGTCGCTTGGTTATAC-1	0
CCTATGTCCACTCCAC-1-11	1		CGTCGGATAGTGTTGA-1	1
AGACCCACCGCTGATC-1-16	1		CGTCGGGTCTAAGCGC-1	0
CTTGTACTTGTTGACT-1-18	1		CGTCGTCCTTCGCGAA-1	0
CCCTGCGCTACGCATA-1-12	1		CGTCTGGAAGGGCCCG-1	0
TCCTCTCCAGTTGTCC-1-92	1		CGTGAAGTTAATTCAC-1	0
ACAATAGTCGTACGTT-1-1	1		CGTGACATTGGGTCGT-1	0
GTAATCTGATTCTTCG-1-7	1		CGTGCAGACTGGGACA-1	1
TAGGTCCAAGTAAGGA-1-11	1		CGTGCATTGTCGACGC-1	1
GGATCTTGACTCAACC-1-60	1		CGTGCCCTCCCGAAGA-1	1
TCGGGTGAAACTGCTA-1-18	1		CGTGCTTCTACCTAAA-1	0
GTATCCTTTGGTAACC-1-4	1		CGTGGCCGAATATCTA-1	0
TGGTCTGTTGGGCGTA-1-30	1		CGTGGTACCCAAAGGC-1	1
TGCCGGATGTACGAGC-1-21	1		CGTGTCCCATTCGCGA-1	0
AGGTATAATTGATAGT-1-22	1		CGTGTCTCGTTACGAC-1	0
AAGTAGTGACGCGAGG-1-2	1		CGTTAAACTAGTTAGG-1	1
TCTATCGGTCGCAACA-1-34	1		CGTTAATGTCCCGACG-1	0
GAAACTCTAATGAAGG-1-50	1		CGTTAGCTCACAACTG-1	1
GAGTAAGGCCACGGGA-1-11	1		CGTTCAGACCCGCGAA-1	1
GTGCGAAATCGAACAC-1-32	1		CGTTCATGGTGCGCGT-1	0
AAATTTGCGGGTGTGG-1-36	1		CGTTGAATACCGCGCT-1	0
CAATACGCTCTGAGGC-1-3	1		CGTTGAGCGACCGTCG-1	0
TATATAGGGCTTTACG-1-33	1		CGTTGTAAGATTGATT-1	0
AAAGTCGACCCTCAGT-1-32	1		CGTTGTCGGCAATTGA-1	1
AGGCCACCCGTTATGA-1-8	1		CGTTGTTTCAATTCCC-1	1
TAAGTCGCCGAGTATC-1-4	1		CGTTTAAGCGGAGCAC-1	0
AGGACGCTCGATGTTG-1-20	1		CGTTTCACTTCGGGCG-1	1
TATTCGTGCCAGAATA-1-4	1		CGTTTCGCTCATTACA-1	0
TCAGGTTCTTTGAGAA-1-75	1		CGTTTGTGTAGAGGGT-1	0
TTGACGATTCAGCACG-1-14	1		CTAAAGAATGCCTACT-1	0
GCAGCCTATATCACAT-1-15	1		CTAAAGGGAAATAGGA-1	0
TACGCAGTTCTTTCCT-1-11	1		CTAAATCCGGTGTACA-1	0
ATTTCCGGGTTCTGCG-1	1		CTAAATCCTATTCCGG-1	0
AACGATATGTCAACTG-1-12	1		CTAACCGCGCGCCCGT-1	0
TCCGAACTTGGCTTAC-1-78	1		CTAACGAAACTTGCTG-1	0
ATCTAATATCCTACGG-1-3	1		CTAACTGATAATCGCC-1	0
AGACCATGGGATACAA-1-9	1		CTAACTGGTCCGGTTC-1	0
TCGTAAGACGACATTG-1-25	1		CTAAGGGAATGATTGG-1	1
TGGCCAAACTGAAGTA-1-10	1		CTAATTCGCACGCGCT-1	0
CGGTTCAAGTAGGTGT-1-28	1		CTAATTCTCAGATATT-1	0
AGCGGGAAGGGTCCAT-1-35	1		CTAATTTCAACAACAC-1	0
CGGAGCTTATAACACC-1	1		CTACACTCGCAGATGG-1	1
GCTCAATCCGTTTATT-1-11	1		CTACCCTAAGGTCATA-1	0
AAACAGGGTCTATATT-1-39	1		CTACGACTAGCTATAA-1	0
ATAGAGTACTGGGACA-1-18	1		CTACGCACGGAGTACC-1	0
CTAGTATTCGGAATTA-1-8	1		CTACGCCATTTCCGAT-1	1
CTGCCTTTAATACCTT-1-24	1		CTACTATCATAGGTTT-1	0
GAAACTCGTGCGATGC-1-28	1		CTACTATCTTTCAGAG-1	0
GTTAATGTCTATCTTA-1-7	1		CTACTCAAGGTATAGT-1	0
CGCTTTCTTGCATTCG-1-16	1		CTACTCTAGGCCCGGC-1	0
AGGATCACGCGATCTG-1-24	1		CTACTGCCACCTGACC-1	0
GGCGGAGTAATATTAG-1-23	1		CTAGATGTGAGTGTAA-1	1
AGTCCATTGGCTGATG-1-25	1		CTAGATTTACGACGGC-1	0
CTCATGGCTCACAATC-1-62	1		CTAGCATAGTATAATG-1	0
GCTCCCAGTCGGTCCA-1-20	1		CTAGCCGATGTTATGA-1	0
CGGAGTTTGAGAGACA-1-9	1		CTAGGCGCCCTATCAG-1	0
TCACATCTTATCTGAT-1-45	1		CTAGGTCTGAAGGAAT-1	0
AGTTCCTATTTATGTT-1-16	1		CTAGGTTCGGACGTGA-1	1
CAATATTCTTGACCTA-1-4	1		CTAGTAGAAAGGGATT-1	0
TAGGGAGCTTGGGATG-1-6	1		CTAGTATTCGGAATTA-1	0
TACATCCCTATCCCTG-1-1	1		CTAGTCACGTCTTAAG-1	0
GCTAAACCTGAGGTGA-1-1	1		CTAGTGAAGGACAGGA-1	1
GGGATGGTCGTAACCG-1-28	1		CTAGTTACAACCCGGT-1	0
TGGCCAATTTGGTACT-1-6	1		CTAGTTGGGCCCGGTA-1	0
CATCGGACGGGTTAAT-1-23	1		CTATAAGAGCCAATCG-1	0
CGCGACCGCGACAGAT-1-10	1		CTATCGACGAAATACA-1	0
GTCATTGCATTGACCC-1-84	1		CTATCGGGTCTCAACA-1	0
GATCTTTGCAGGGTAT-1-10	1		CTATGCCCGAATGCAA-1	0
TCCGATGACTGAGCTC-1-3	1		CTATGGGAAGCGGAAT-1	0
ACTCCAATATCATCAT-1-19	1		CTATGTCACTAGCCCA-1	1
GGGTATTCTAGCAAAC-1-10	1		CTATGTCTATTGAAAC-1	0
CGTGCATTGTCGACGC-1-12	1		CTATTCATGTGTCCCA-1	0
GCACACGCCCATGGTC-1-45	1		CTATTTGGTTACGGAT-1	0
AGGACAGTCGAATCCC-1-3	1		CTCAAACCACTGCCCG-1	1
CGTTGTAAGATTGATT-1-13	1		CTCAACTAACCCGGAT-1	0
GGGTCACCGTGACGGT-1-15	1		CTCACATTTACTAAAT-1	0
TAACTATTACGCCAAA-1-29	1		CTCACTGTGATACTTA-1	1
CCATGGCCCTTGTACC-1-64	1		CTCACTTGGCTGGTAA-1	0
TCCTTTCTTACGCTTA-1-1	1		CTCAGGACTCACCTGT-1	1
AGAGCGTACAAGCTCG-1-71	1		CTCAGTCACGACAAAT-1	0
CCGCCGGTCAACACAC-1-38	1		CTCATGGCTCACAATC-1	0
CCCTATGTAGAGCAGA-1-35	1		CTCATGGTAATTTGCG-1	0
GATCCCTTTATACTGC-1-59	1		CTCATTGCTCTAACAA-1	0
ATAGACGAAGAGAAAG-1-14	1		CTCATTTGATGGGCGG-1	0
TTGTAAGGACCTAAGT-1-39	1		CTCCCTCCTTTCGATC-1	0
CCGTATCTCGTCGTAG-1-19	1		CTCCGGCCTAATATGC-1	0
TTCTGCGAGCGCCCTT-1-61	1		CTCGAGGTCGAACAGT-1	0
AAGGGACTATGCATTC-1-17	1		CTCGATATTTGCGAGC-1	0
TATAGATGGTCGCAGT-1-30	1		CTCGCACCTATATAGT-1	0
AACCCAGAGACGGAGA-1-4	1		CTCGGGTTCTCTGGCC-1	0
CCATGCCTGTTTAGTA-1	1		CTCGGTACCACTGCTC-1	1
CGCTGTGACGCCGCAC-1-15	1		CTCGGTCCGTAGCCTG-1	0
AAGTGCCTTGACTGTA-1	1		CTCGGTTGTCGGCCCT-1	0
AACCCGACAACCCGTG-1-28	1		CTCGTTTCTAATGTTT-1	0
CTGCTGAGGCCACGAA-1-31	1		CTCTAATGCATTGATC-1	0
AGCCCTAAGCGAAGTT-1-13	1		CTCTACACTGGCGATT-1	0
AGGCTATGGTTAGCTT-1-3	1		CTCTATTTGGCTGCAG-1	1
CGCGCAAATGTCCAGA-1-12	1		CTCTCACAATCGATGA-1	0
AATGGTCCACCGTTCA-1-61	1		CTCTCTAACTGCCTAG-1	0
GGATGAAGATCGCTGA-1-25	1		CTCTGGACGCCTGGTG-1	1
AGAAGTGATTCGTGAT-1-27	1		CTCTGTTTGAGGATTC-1	0
GTCATGCACCTCCGTT-1-28	1		CTCTTCTATTGACTGG-1	0
GCATAGAGCACTCAGG-1-7	1		CTCTTCTGGAAGTTAG-1	0
AATCTAGGTTTACTTG-1-1	1		CTCTTGTCCCGCTTGG-1	0
ACAGGTGGAGGTGAGG-1-16	1		CTGAAAGAGATCCGAC-1	1
GAGTATGCCCGCCTTG-1-43	1		CTGAATCCGAGACCTC-1	1
CTTTGGCGCTTTATAC-1-122	1		CTGAATTTATTGCCAG-1	0
ACGCGCTACACAGGGT-1-23	1		CTGACTGCGCAGCTCG-1	0
GTGATCCTTGTCATGA-1-15	1		CTGAGCAAGTAACAAG-1	0
CACCTCGATGGTGGAC-1-16	1		CTGATAGTGTATCTCA-1	0
GAGGCTATCAAAGTCG-1-23	1		CTGCACAACTACATAT-1	0
ATGGAGCAGGCCGTGA-1-29	1		CTGCACCTGGAACCGC-1	0
GGATTTCACTTCTATA-1-14	1		CTGCACTCCAGTACAG-1	0
AATGGTTCTCACAAGC-1-33	1		CTGCCAAGGTTGGAAG-1	1
GTCGTATTGGCGTACA-1-1	1		CTGCCATGCATCACAT-1	0
GCTCCCAGTCGGTCCA-1-18	1		CTGCCTTTAATACCTT-1	0
GGATTTCACTTCTATA-1-2	1		CTGCCTTTCTAGTAAA-1	0
TACGACTGCCTCTTAG-1-3	1		CTGCGGGTGAAATGTT-1	0
CATGCGACCAGTTTAA-1-5	1		CTGCGTTACGATATAA-1	1
TTAAGATAGGATTGAC-1-5	1		CTGCTGAGGCCACGAA-1	0
TGGTCCCACGCTACGG-1-16	1		CTGCTTGGCGATAGCT-1	0
GCTAGACCGTCTACTG-1-44	1		CTGGAAATGGATGCTT-1	1
AGCCCTAAGCGAAGTT-1-46	1		CTGGAAGACACGGTGG-1	0
CTAGTCACGTCTTAAG-1	1		CTGGACGCAGTCCGGC-1	0
GGGTGACACCTTAACT-1-11	1		CTGGATTTACACTTGA-1	0
ACGGATGGTGCGGATA-1	1		CTGGCATCCGAATGAG-1	0
GAAAGAACAGCGTTAT-1-8	1		CTGGCGACATAAGTCC-1	0
GTTGGATTTGCGTTGG-1-15	1		CTGGCGCACAGGTCTG-1	0
GGCTATTAAGTTGTAT-1-21	1		CTGGCGGGAATAAGTA-1	0
TCCAGGCGAGTACGGT-1-17	1		CTGGCTGATTCATCCT-1	0
CACAGCACCCACGGCA-1-7	1		CTGGCTGGTTGTCAGT-1	0
CAATTAAGGGTGATGA-1-18	1		CTGGGATAAATAATGG-1	0
AGTTCCTACAGAATTA-1	1		CTGGGCCTGCTATATC-1	0
ATCCAGGATTCGTGAA-1-16	1		CTGGGTAGGCAGTTAA-1	0
CGTTTCACTTCGGGCG-1-17	1		CTGGTAACACATAGAA-1	0
GAGCGAGGGAGTACCG-1-15	1		CTGGTAACGAGCTCTT-1	0
GAACCTTTAACGATCC-1-6	1		CTGGTTTCGAGCAAGA-1	0
CACCGATACACCGAGC-1	1		CTGTAGTGAGGATCGA-1	0
CAGCAGTCCAGACTAT-1-9	1		CTGTATGGTGTAGAAA-1	1
GAGATCTTCCATGACA-1	1		CTGTCAAATGGCTCGG-1	0
AGTAATGTCTTGCCGC-1-1	1		CTGTGCAGGGTAGGTC-1	1
TGTTCTTCCATTGACT-1-15	1		CTGTGGTCGGGAGATA-1	0
AGGGTGCTCTCGAGGG-1-11	1		CTGTTACCCAATCTAG-1	0
TGGCAGCAGTAATAGT-1-1	1		CTGTTCACTGCCTGTG-1	0
GACTGCTGGTGAGAAA-1-46	1		CTGTTCATCTCACGGG-1	1
GGAGAAGTCATTGGCA-1-14	1		CTTAACTTCGAAGTAC-1	0
TCGCTGCCAATGCTGT-1-1	1		CTTACACGGTATTCCA-1	1
GTCGTACCTACGATTG-1-24	1		CTTACACTGGGAAATA-1	0
ATAAGTAGGATTCAGA-1-16	1		CTTAGCCTTCCACATG-1	1
TGGGCACGTTCTATGG-1-41	1		CTTAGTAGGCCTACAG-1	0
TTCGCACTGTACGACA-1-21	1		CTTAGTGTAGTAGCAT-1	0
AGGGTGCCGTTCTTTA-1-4	1		CTTATGCGCTCAGGGC-1	0
GTAGACGTCGTTACAT-1-33	1		CTTCAACTCCACTTGG-1	0
TCCACAATGGTTTACG-1-45	1		CTTCAGTGGTCGCCTA-1	0
TATCCGCACCGTCGGG-1-1	1		CTTCATAGCTCAAGAA-1	1
CAGCCTCCTGCAGAGG-1-14	1		CTTCATTGTCAGTGGA-1	0
CGTGTCCCATTCGCGA-1-37	1		CTTCGGCCAATTGTTT-1	0
GCCTCCGACAATTCAC-1-6	1		CTTCGTAGATAGGTGA-1	0
CCAAACAGAACCCTCG-1-47	1		CTTCTATGTTGAAGTA-1	0
GAAATCGCGCGCAACT-1-29	1		CTTCTATTAATGCTAG-1	0
TCACGATGTCCGTGGA-1-31	1		CTTCTGGGCGTACCTA-1	0
AAAGTGTGATTTATCT-1-15	1		CTTCTTACGTCGTATA-1	1
TTACATGCCACAACTA-1-36	1		CTTGACCCGAAAGATA-1	0
GATGTCGGTCAACTGC-1-18	1		CTTGAGTTAGGGTAAT-1	0
ATGCTCTGGCGCGGTA-1-31	1		CTTGCAACCGCCTCCT-1	0
CAATCCCTATACCAGC-1-7	1		CTTGCCCAGGCTCTAC-1	1
GCGAAGCCATACCCGT-1-15	1		CTTGTACTTGTTGACT-1	0
AGCCACTCCCGTGCTT-1-49	1		CTTGTCAACATTCGAG-1	0
GTGCCATCACACGGTG-1-5	1		CTTGTGAGTCTTTGAC-1	0
GGAGTGCCGCCCTGGA-1-15	1		CTTGTGCTCACCGATT-1	0
AAACAAGTATCTCCCA-1-15	1		CTTGTTGCTGAGTCAA-1	0
CGATTCGCCTGGCTGC-1-4	1		CTTGTTTATGTAGCCA-1	0
TCTAATACTGCCTCAG-1-5	1		CTTTAACTTTCAAAGG-1	0
TAGCAACCTGTCACAA-1-31	1		CTTTAATATTGGTCGA-1	0
GATCCGGGAATTAACA-1-11	1		CTTTACCGAATAGTAG-1	1
TCGCCGAAGTTGCGTC-1-32	1		CTTTAGGAACACTGTT-1	0
GCTCTATGTTACGTGC-1-32	1		CTTTAGTGCTATTATT-1	0
CATAGCGTTGCCCACC-1-15	1		CTTTCTGTGCGGGCTT-1	0
TTATCGCCTGCGAAGC-1-4	1		CTTTGCATCGCTCTTG-1	0
TTCTTGGACGATCTGC-1	1		CTTTGGCGCTTTATAC-1	0
TGTCCGTGGCGCCTTT-1-26	1		CTTTGGCTTTAGTAAA-1	1
ACCACCAATGTAACAA-1-25	1		CTTTGGGATTGTTGCA-1	0
GAATCGACATGGTCAC-1-32	1		GAAACAGATGACCACC-1	0
TCTCCACAAGTTGAAT-1-14	1		GAAACAGCCATGCAGT-1	1
CGGAGTTTGAGAGACA-1-22	1		GAAACATAGGAAACAG-1	0
CACGGGATTGAGGGTT-1-14	1		GAAACCATGGTGCGCT-1	0
AACAATTACTCTACGC-1-13	1		GAAACCGAATTACCTT-1	0
GCCAGGAGTAACCGAT-1-34	1		GAAACTCGTGCGATGC-1	0
ACGCTGTGAGGCGTAG-1-27	1		GAAACTCTAATGAAGG-1	0
GAAAGCCCTTTGGACC-1-35	1		GAAAGAACAGCGTTAT-1	0
CCAGCTTCCGCCCGCA-1-60	1		GAAAGCCCTTTGGACC-1	0
AGCGTGGTATTCTACT-1-12	1		GAAAGTGACTAACTGC-1	0
CCTCACCTGAGGGAGC-1-12	1		GAAATACTAAACGTTT-1	0
GAAACATAGGAAACAG-1-12	1		GAAATATCACCATCAG-1	0
TGCGCGATTAACGGAG-1-41	1		GAAATCGCGCGCAACT-1	1
ATCGGTTACCTAGTAA-1-30	1		GAAATGGCGGTGTTAG-1	0
CCGCACGTGACCTCGG-1-2	1		GAAATTAGCACGGATA-1	0
GCCCGACTTCTTCCCG-1-4	1		GAAATTCACATCGCTG-1	0
CCATTCCCTGCCCACA-1-18	1		GAACACACATCAACCA-1	0
ATCAAACGAAGGTTTG-1-41	1		GAACAGATTACTAAAT-1	0
GCATTTCCAAGGCTCC-1-22	1		GAACCTCGACCTACAC-1	0
CATACCCGTACCCAGT-1-5	1		GAACCTTTAACGATCC-1	0
GTGGCAAACAGCGGCA-1-3	1		GAACGACCGAATGATA-1	0
TAGGTTCGAGTTCGTC-1-5	1		GAACGTCTCATGGTCG-1	1
AGCTTGATCTTAACTT-1-8	1		GAACGTTAGGAAGACG-1	0
CAAACTCGCGACGCCG-1-19	1		GAACTGTGGAGAGACA-1	0
GAGGAATGGAGAGGTT-1-16	1		GAAGAAACGATATTGT-1	0
TATATAGGGCTTTACG-1-15	1		GAAGAACGGTGCAGGT-1	0
CCGATTCGAGGGACCC-1-11	1		GAAGCCACTGATTATG-1	1
TAGCAACCTGTCACAA-1-49	1		GAAGCCTGCACATTCC-1	0
ACGTTAATGTCGAAGA-1-2	1		GAAGCGTGAGGAATTT-1	1
AACGATAGAAGGGCCG-1-24	1		GAAGCTCGGACCCGTC-1	0
AAGGTGATAAACCAGC-1-21	1		GAAGCTTGCTGACCGC-1	0
CAGAGTGATTTAACGT-1-3	1		GAAGGAGTCGAGTGCG-1	1
GCCCGCGCGTAAACGG-1-14	1		GAAGTCAGTTGCACTA-1	0
AGTTTCGCAGGTCGGA-1-12	1		GAAGTCTCCCTAGCGA-1	0
CCTGCGTTCTACGCTT-1-120	1		GAAGTGATTTATCGTG-1	1
GTCAGTTGTGCTCGTT-1-1	1		GAAGTGCTGGATAGCT-1	1
CTCATTTGATGGGCGG-1-32	1		GAAGTTTCCACTCAAT-1	0
CAAACTATTGAGCTTC-1-21	1		GAATAGACGCGACCCA-1	0
TATGGGACCGAGCAGG-1-15	1		GAATAGTGCTCGATTA-1	0
GGGAAGGGCTTTCTCA-1-4	1		GAATATTCGGAGTCCC-1	0
GATGCTGTATTTCATC-1-15	1		GAATCGACATGGTCAC-1	0
GGCGCTTCATTCCCTG-1-9	1		GAATCGCCGGACACGG-1	0
AGTCAAGATGACACTT-1-6	1		GAATCTGAACATTCTC-1	1
TCTGTCATACAAGAGC-1-16	1		GAATGCGAATCGGTTC-1	1
GTATCAGCTTGGGTTC-1-19	1		GAATGTATGGCAGGTC-1	1
TTCCGCGTGAGGCGAT-1-16	1		GAATGTGGTCCGGATT-1	0
TTGTTTCATTAGTCTA-1-8	1		GAATGTTGGGTAATCT-1	0
GCAAGTGTAAAGCATG-1-34	1		GAATTATAGTGAAAGG-1	0
TGCGTCATGACTGAGC-1-12	1		GAATTCACCCGGGTGT-1	1
GCGGTCCCTAGACGCA-1-2	1		GAATTTCTCGCTGCAG-1	0
AGATACGACTTCATAT-1-69	1		GACAAACATATGCAGG-1	0
TACGCCATATTCTAAT-1-17	1		GACAACGACCATTGAA-1	0
GTGGGCTTAGACACAC-1-57	1		GACAACGCAGCTTACG-1	1
CGATACCTCGCGGACA-1-21	1		GACACAAGGGAAGAAA-1	0
ACCGCGGTGGAAGTCG-1-5	1		GACACGAGTTAGAGGA-1	0
ACAGAACTGAGAACAA-1-5	1		GACACTGAGTTCAGTG-1	1
GAAATTAGCACGGATA-1-7	1		GACAGCCAGACCTGAC-1	0
CATGCGTTAGACAGAA-1-28	1		GACAGGCACACACTAT-1	0
ATCCAATGGTACCGAA-1-16	1		GACATCCGTCGAACTG-1	1
TGGTGATCGTATTTGT-1-14	1		GACATCGATTTATAAC-1	0
GAAACCATGGTGCGCT-1-13	1		GACCAGAGCCCTGTAG-1	1
CGCAATTACTTTCGGT-1-10	1		GACCCAATTATGATAC-1	0
AATATTGGAGTATTGA-1-2	1		GACCCGTCGCCGGCTA-1	0
AATGGTTCTCACAAGC-1-2	1		GACCGACGTGAAAGCA-1	1
TCAGTACTGACCCGCG-1-10	1		GACCGACTGAAGCGTC-1	0
TCCGAACTTGGCTTAC-1-99	1		GACCGTCAGGTCGTGA-1	0
AGCGACCAACGATATT-1-30	1		GACCGTGCTGACGGTG-1	0
GGACCTCTAGGCCGCC-1-8	1		GACCGTTACATGCGAC-1	0
GTTTGGCCGCTCAGCG-1-12	1		GACCTTCCACGTCTAC-1	0
GCTGTATTACTGGCCC-1-9	1		GACGACGATCCGCGTT-1	0
TCCTGCGTTGATACTC-1-12	1		GACGAGGCTAATAAAC-1	1
ACATAATAAGGCGGTG-1-9	1		GACGCCGTAAAGGCTA-1	0
GGTTACCACCCTCGGG-1-13	1		GACGGTCAATAGAAGC-1	0
TGATTTCCTCCTGACG-1-36	1		GACGTGTAGGGATTAT-1	0
TGTTCGTATTGCGGTG-1-23	1		GACTAAGATCATGCAC-1	0
CGGCTTTGTATGATAA-1-3	1		GACTAAGTAGGCTCAC-1	0
GCCGACCCACGACTGC-1	1		GACTACAAAGCGGTGG-1	0
CAATACGCTCTGAGGC-1-28	1		GACTAGGCCGTTAGGT-1	0
ACAGGTGGAGGTGAGG-1-38	1		GACTCACCCACGTGAG-1	1
ACGGAATTTAGCAAAT-1-29	1		GACTCCCAGAATAAGG-1	0
GTAGTTCGAAGGCGAA-1-20	1		GACTCGCGGGAATGAC-1	0
CGCTTATTCCCGGTCG-1-32	1		GACTGCAAATCGAGCT-1	0
TAGTTAAGATAGGATA-1-16	1		GACTGCACCAGCCCAG-1	0
AACACGACTGTACTGA-1-11	1		GACTGCGGCACGTGTA-1	0
GGATCTTGACTCAACC-1-25	1		GACTGCTGGTGAGAAA-1	0
GCCAATAGGGCATCTC-1-3	1		GAGACTGATGGGTAGA-1	1
GTGGCAAACAGCGGCA-1-4	1		GAGACTTCGCGACCGA-1	0
TACTCGGCACGCCGGG-1-11	1		GAGAGGGCGCGAGGTT-1	0
CTTTGGCGCTTTATAC-1-37	1		GAGAGGTGCATTCTGG-1	0
TGCGCGATTAACGGAG-1-23	1		GAGATCTGCTTGGCAT-1	0
TTGAATCGTTGTATAA-1-8	1		GAGATCTGTCACTCCG-1	0
CGAGACCCTAGAGTGT-1-6	1		GAGATCTTCCATGACA-1	0
TTATCTGTATCATAAC-1-20	1		GAGATGGGAGTCGACA-1	0
AATAACACTAGAACAA-1	1		GAGCATCAACAACTTG-1	1
AACCATGGGATCGCTA-1-7	1		GAGCATCATCCCTGGG-1	0
GGTAACCGGGAGGATA-1-23	1		GAGCCACGGTAGTAGG-1	0
AGGGTGGATAGTGCAT-1-7	1		GAGCCAGCTACCTGTG-1	0
AACCGTTGTGTTTGCT-1-22	1		GAGCGAGGGAGTACCG-1	1
TGCTCTTGAGAGTTTG-1-11	1		GAGCGCAAATACTCCG-1	0
AGTCAAGATGACACTT-1-11	1		GAGCGCGCACGAGTAG-1	0
TAGCTAAGTCCGGGAG-1-7	1		GAGCGCTGTTAGGTAA-1	0
ATGGCAGCCGAGAAAC-1-2	1		GAGCGGAATGCGGTGT-1	0
ATCCAGGATTCGTGAA-1-24	1		GAGCTAAGGGCATATC-1	0
CACTCGGTTAGGAGGA-1-21	1		GAGCTCTCGGACCTAA-1	0
TTCTGCCGCGCCTAGA-1-27	1		GAGGAATGGAGAGGTT-1	0
ATCTAATATCCTACGG-1-8	1		GAGGATAAACAGTGCT-1	1
TTCCTCTGCCCGAATA-1-19	1		GAGGCCCGACTCCGCA-1	0
ACCCTCCCTTGCTATT-1-17	1		GAGGCTATCAAAGTCG-1	0
TCCTACATCCACGGCC-1-24	1		GAGGGAGTCAGATCGC-1	1
TGAACAAGCAGGGACT-1-21	1		GAGGGCATCGCGTATC-1	0
CTCGATATTTGCGAGC-1-11	1		GAGGGCGCAGCTCTGC-1	0
ATTACAACTACCGGCC-1-11	1		GAGGGTAGTAACAAAG-1	0
CCACACTGAGATATTA-1-18	1		GAGGTACATCCATCTT-1	0
ATTGACGTAACTCGGT-1-12	1		GAGGTACGCGTGTCCC-1	0
AGATTCACAACCGATA-1-31	1		GAGGTCCCAAAGATCT-1	0
CTTCTGGGCGTACCTA-1-11	1		GAGTAAGGCCACGGGA-1	0
ACGCCAGATGATTTCT-1-9	1		GAGTACGGGTATACAA-1	1
AGTCGTGGGCATTACG-1-34	1		GAGTAGATACTAGTTG-1	0
ATTCCTCCGCCAGTGC-1-32	1		GAGTATGCCCGCCTTG-1	0
AGGCATTGTCGTAGGG-1-15	1		GAGTATGCGCGTGCAT-1	1
CTAGCATAGTATAATG-1-24	1		GAGTCCGCTTACCGGA-1	0
GTATCAAACGTTAGCT-1-10	1		GAGTGTCAACCAGAAA-1	0
GGTCGGCCAGGAGCTT-1-3	1		GAGTGTGCGGTACCCA-1	0
CAAAGATTATTGGGCC-1-19	1		GAGTTGATGGCAATTT-1	0
ATGGGACCTGCTGAAC-1-40	1		GATAAATCGGTGGATG-1	0
CCATGGCCCTTGTACC-1-61	1		GATAACTCGCACTGTG-1	0
GTCCGGCTGAATTGCG-1-24	1		GATACGATGGGAGTCA-1	1
GCCGCATTAGTCCGGC-1-20	1		GATAGGTAACGTTGAC-1	1
CACCGATACACCGAGC-1-26	1		GATAGTGCGAGTAAGT-1	0
AAACTCGGTTCGCAAT-1-9	1		GATATCTCATGCAATA-1	0
GTATGAAATTTCACTC-1-8	1		GATATGAGACACTAAC-1	0
TCGCTCGGCACCAGCG-1-15	1		GATATGCGGTAGCCAA-1	1
CTCAGGACTCACCTGT-1-3	1		GATATGGATTACGCGG-1	0
TGGTATCGGTCTGTAT-1	1		GATATTTCCTACATGG-1	0
TTCCTCTGCCCGAATA-1-29	1		GATCAACATAAAGGGA-1	1
TAAGGCTGAATCCCTC-1-2	1		GATCATTCCAAACATT-1	1
TTCCTCTGCCCGAATA-1-22	1		GATCCCTTTATACTGC-1	0
CGTGTCCCATTCGCGA-1-21	1		GATCCGGGAATTAACA-1	1
TAGGGAGCTTGGGATG-1-1	1		GATCCTAAATCGGGAC-1	0
ACTCTCTGACTTAGGT-1-24	1		GATCCTCGACACTGGC-1	0
CTGTATGGTGTAGAAA-1-10	1		GATCGACACTATCTGA-1	0
CTTACACTGGGAAATA-1-12	1		GATCGCGGGCTCTCCA-1	0
GCTCCGCTCGCTTCAG-1-14	1		GATCGCTACCCGATTT-1	0
AAGCCGAAGCGGTTTA-1-5	1		GATCGCTATATCTCAG-1	0
ATATTCAGTTAAACCT-1-30	1		GATCGGATAGAACCAT-1	0
TTCCGGTATCTGTGTC-1-9	1		GATCGGTGGCCATAAC-1	0
ATATCTCCCTCGTTAA-1-21	1		GATCGTGACTGATATC-1	1
GAGTAGATACTAGTTG-1-2	1		GATCTGCTATCTAAGG-1	0
GTGACTTCAGTAGTGC-1-11	1		GATCTTGGAGGGCATA-1	0
CAGCCGGGCCCTCTAT-1-15	1		GATCTTTGCAGGGTAT-1	0
CTATCGGGTCTCAACA-1-21	1		GATGACAAGTAGGGCA-1	0
TTCCGGTATCTGTGTC-1-22	1		GATGAGGAACCTTCGG-1	0
AGGTTGAGGCACGCTT-1-28	1		GATGCGTCCTGCATTC-1	0
CTTAGCCTTCCACATG-1-44	1		GATGCTACAAGCGCCT-1	0
ATCAGTAGGCAGGGAT-1-27	1		GATGCTGTATTTCATC-1	0
CTTTAATATTGGTCGA-1-12	1		GATGGCGCACACATTA-1	0
TAATATTGAAATTCGC-1-16	1		GATGGTGCCCTAGGCA-1	0
AGGGTGCTCTCGAGGG-1-1	1		GATGTAACGAACCACC-1	0
TACGCCATATTCTAAT-1-15	1		GATGTCGGTCAACTGC-1	0
CTAGCATAGTATAATG-1-69	1		GATGTTCAATCCACGA-1	1
TTAACCAACCCTCCCT-1	1		GATGTTTGTGCGAGAT-1	1
CGGCCCAGGTATATCC-1-40	1		GATTAACCGAAAGCCC-1	0
TGCCCGTACCGTTAAA-1-26	1		GATTCCCTTGTCGCAG-1	0
TTGCACGGAGCAGCAC-1-25	1		GATTCCTATACGGCGC-1	0
GAGCGAGGGAGTACCG-1	1		GATTCGACGGTTCACG-1	0
GCTTGATGATAATCAG-1-38	1		GATTGCTCCAGTTGCA-1	0
TGAGATTAGGCCCTAA-1-5	1		GATTGGGAAAGGTTGT-1	0
AAGTGTTTGGAGACGG-1-7	1		GCAAACCCTACATTAT-1	0
TGCGTTTGTTGACACT-1-17	1		GCAAACCTTGGCCATA-1	1
ATCGCCAGTCAACATT-1-16	1		GCAAATATTACGCTTT-1	1
AGCTCTTTACTCAGTT-1-16	1		GCAACACACTAGAACT-1	0
AAGAGGATGTACGCGA-1-28	1		GCAACAGCAGTATGCG-1	1
CGGTAGAGGTGCAGGT-1-17	1		GCAACCACCAGACCGG-1	0
TAGACGAAACGCCAAT-1-8	1		GCAACCACGGCCGCGT-1	0
TTGTAATCCGTACTCG-1	1		GCAACGGCTAGTTATG-1	1
AACTGGGTCCCGACGT-1-9	1		GCAAGAATTCCTTGGC-1	1
AGAGCGGGCTAATCAT-1-11	1		GCAAGTGCACAGAGAA-1	0
ATTACGCGCTGGCAGG-1-14	1		GCAAGTGTAAAGCATG-1	0
ATAGTTCCACCCACTC-1-9	1		GCACAAACGAGGCGTG-1	0
AGATTATAGGACGTTT-1-16	1		GCACAAGTGTCGGAAG-1	0
TCGTACCGACGTCAAG-1-15	1		GCACACACTGGTAGCC-1	0
AGGCATTGTCGTAGGG-1-13	1		GCACACGCCCATGGTC-1	0
GTTAACTATGTTGTCA-1-30	1		GCACGCCTACTTAGAT-1	0
CTGAATCCGAGACCTC-1-4	1		GCACTGCCTACCTTTA-1	1
TTCGCACTGTACGACA-1-11	1		GCAGACCCAGCACGTA-1	1
TCCGATTACATTGCCG-1-3	1		GCAGATTAGGGATATC-1	0
ACACCCGAGAAATCCG-1-14	1		GCAGCACACAGCCCAG-1	1
AGATGACTCGCCCACG-1-1	1		GCAGCCTATATCACAT-1	0
TCTCGACGTATCGCCG-1-1	1		GCAGGAACTTAGATCT-1	0
GCAAACCTTGGCCATA-1-12	1		GCAGGACTATAGAATA-1	0
ACGCCGCTAGACGACC-1	1		GCAGGTAGAGTATGGT-1	1
AACGATAGAAGGGCCG-1-18	1		GCAGTGTGGCTATAGG-1	0
GGGACTGCATAGATAG-1-19	1		GCATACGAGGTCTTTA-1	0
AGATTATAGGACGTTT-1-10	1		GCATAGAGCACTCAGG-1	0
AGGTAGGTACAAAGCT-1-18	1		GCATCCCTAACTTTGA-1	1
GATCTTTGCAGGGTAT-1-12	1		GCATCGGCCGTGTAGG-1	0
TTGGGAAGACGAGCCG-1-10	1		GCATGAGGGACGCGGC-1	0
TGCGCAAAGCATTTGG-1-22	1		GCATTCAAGGCAACGC-1	0
GTCCATTACTGCTACG-1-2	1		GCATTCGAAATGAACA-1	0
TTGCGTGAACGCTTAG-1-36	1		GCATTGTAATTCATAT-1	0
TGGGCCACAAGAGCGC-1-8	1		GCATTTCCAAGGCTCC-1	0
TAGTCCGCAGAGAATG-1	1		GCCAACCATTTCCGGA-1	0
GTGTCGTATAGCGTTC-1-19	1		GCCAAGAATACTTCTG-1	0
ATATGTCTCCCTAGCC-1-26	1		GCCAATAGGGCATCTC-1	0
TTGAAGAATTCCCAGG-1-21	1		GCCACAATTTAAGGAC-1	1
AAGAGGATGTACGCGA-1-1	1		GCCACTCAGAGCGCGA-1	0
TTGGGAAGACGAGCCG-1	1		GCCAGGAGTAACCGAT-1	1
CGTTGAGCGACCGTCG-1-22	1		GCCATATTGCACACAG-1	1
GTACGTTTGCCCGTCA-1-10	1		GCCATCGAGCTGCGTG-1	0
GAATGTATGGCAGGTC-1-20	1		GCCATCGATGCTGCAT-1	0
AAATTAACGGGTAGCT-1-28	1		GCCATTAGCCTCAAAC-1	0
CCAGATAGTTGAGTGA-1-16	1		GCCCACCAAGGCTGTC-1	0
GAACTGTGGAGAGACA-1-24	1		GCCCAGTTGGTATGCC-1	1
TGGTCTGTTGGGCGTA-1-33	1		GCCCGACTTCTTCCCG-1	0
GTGCGGGTCTCCAAAT-1-4	1		GCCCGATCTGTGGTCG-1	0
GTTGAGTCCCGCCGGT-1	1		GCCCGCGCGTAAACGG-1	0
AAGACTGCAAGCTACT-1-19	1		GCCCGCGCGTTTGACA-1	1
TGATTCGTCTATCACT-1-52	1		GCCCGTAATACCTTCT-1	0
GTTCGGATCGGGAACA-1-11	1		GCCCTAGCCGTCGCGA-1	0
CGGGAATTTATGTAAA-1-1	1		GCCCTGAGGATGGGCT-1	0
AGTTACTCTATCGTGG-1-10	1		GCCGAAATTCCTACGT-1	0
CGTTTAAGCGGAGCAC-1	1		GCCGACCCACGACTGC-1	0
ACCACAAGTTTCTATC-1-20	1		GCCGATTGGCCAAGCT-1	0
TTGGGACGTAAGAGTT-1-17	1		GCCGCATTAGTCCGGC-1	1
CAGCCGGGCCCTCTAT-1-13	1		GCCGCTTGTGAGAAAC-1	0
CGTTGTCGGCAATTGA-1-2	1		GCCGGGTTAGGGTCGC-1	1
TAATATTGAAATTCGC-1-14	1		GCCTAGCGATCTGACC-1	1
TGATCTCCGGCGCCAG-1-10	1		GCCTATAGTGTCAGGG-1	0
CAGCTCGTGCTTGTGT-1-53	1		GCCTATTCCGATATAG-1	0
TTCACTTCCTAGAACG-1-6	1		GCCTATTTGCTACACA-1	0
ACCCGGTTACACTTCC-1-1	1		GCCTCATCTGGAAATA-1	0
TACGGGATGCTAGCAG-1-52	1		GCCTCCGACAATTCAC-1	0
AGTCAACACCACCATC-1-1	1		GCCTCTATACATAGCA-1	0
TTGGATATCGTCTACG-1-6	1		GCGAAACTTAACTGGA-1	0
TTGCCAAGCAGAACCC-1	1		GCGAAGAATCTGACGG-1	0
TGCGTTTGTTGACACT-1-10	1		GCGAAGCCATACCCGT-1	1
AAAGGCTACGGACCAT-1-13	1		GCGACCCAACCATCTG-1	0
CCTGTCCCTCACGTTA-1-22	1		GCGACGATAGTTGTAC-1	0
AGGGAAACGAGGTACT-1-4	1		GCGAGAGTTGCGTCCA-1	0
ATAAACGGACCCGTAA-1-13	1		GCGAGCGCATGCTCCC-1	0
GGCGCTTCATTCCCTG-1-10	1		GCGAGGCCCGAGCAGA-1	0
CCCAGTTAAGGCGCCG-1-34	1		GCGAGTTCTGCAAAGA-1	0
CCGCCTGCGAATTGGT-1-20	1		GCGATTCTGGAAGCAG-1	0
TCGAGACCAACACCGT-1-42	1		GCGATTGTTAACGTTA-1	0
TATGGGTACGTATCGT-1-19	1		GCGCAAATATATTCAA-1	0
GTGGTTTCCGCCTTTC-1-2	1		GCGCAAGAGCGCGCTG-1	1
GCAAACCTTGGCCATA-1-16	1		GCGCATCCAGTCAGCA-1	0
CCTCTGTACTATTCTA-1-20	1		GCGCCGTTCCACGATA-1	1
GAAGGAGTCGAGTGCG-1-20	1		GCGCCTCCCACTCCGA-1	1
TATGGTCTGAGTAACA-1-26	1		GCGCGGTCTAGTAACT-1	0
CAAGCACCAAATGCCT-1-17	1		GCGCTAATTGAATAGA-1	1
CGTTGAATACCGCGCT-1-13	1		GCGCTATGCCGAGGCA-1	1
CGCAGGCGATCCAAAC-1-27	1		GCGCTGATCCAGACTC-1	0
GATAGGTAACGTTGAC-1-34	1		GCGCTGCTTTGCATTT-1	0
AAACGGTTGCGAACTG-1-33	1		GCGCTTAAATAATTGG-1	0
CGGCCACGCACAAAGT-1-10	1		GCGGACCGCGTTGTGG-1	0
GTTACCTACAACTTGC-1-11	1		GCGGAGAAACTTCGCA-1	0
CTAGGTCTGAAGGAAT-1-11	1		GCGGAGAGGGAGAACG-1	0
GCACTGCCTACCTTTA-1-12	1		GCGGCAAAGTATTGCC-1	0
TATCCGCACCGTCGGG-1-20	1		GCGGCTCTGACGTACC-1	0
TGTAGTGATCTATAAT-1-15	1		GCGGGAACCAGGCCCT-1	0
GTTCGGATCGGGAACA-1-15	1		GCGGTCCCTAGACGCA-1	0
ATAGAGTTATCAACTT-1-10	1		GCGGTGAACTGCGCTC-1	0
TAATACACAGTAGTAT-1-14	1		GCGGTTCCCTATCATG-1	1
CTGCACTCCAGTACAG-1-14	1		GCGTAAATGGCCATAA-1	0
GCCTCTATACATAGCA-1-20	1		GCGTCGAAATGTCGGT-1	0
CTTCTTACGTCGTATA-1-34	1		GCGTCGCCAGGGTGAT-1	0
TGGGCCACAAGAGCGC-1-17	1		GCGTGGTACTGGGTTA-1	1
AAACTCGGTTCGCAAT-1-3	1		GCGTTATATTTGGAAC-1	0
TACGTGCACTATGCTG-1-7	1		GCGTTCGGAGACCGGG-1	0
CACATGATTCAGCAAC-1-6	1		GCTAAACCTGAGGTGA-1	0
TGAATACCGACGCGTA-1-3	1		GCTAACTGAAGTCTGA-1	0
CATGATGCACAATTCT-1-1	1		GCTAAGTAAAGGCGAT-1	0
CTGCGTTACGATATAA-1-4	1		GCTAAGTAGTTTCTCT-1	0
ACGGATGGTGCGGATA-1-13	1		GCTAATACCGAATGCC-1	0
ATTAAACATGCGGACC-1-5	1		GCTACAGTACGGACCG-1	0
TCGCTACTGGCTTTGA-1-1	1		GCTACGACTTATTGGG-1	1
CTAGATTTACGACGGC-1-4	1		GCTACTATAGTAGAGT-1	0
TTGACCATGTTCTCCG-1-9	1		GCTAGACCGTCTACTG-1	0
AGCCCGCAACAAGCAG-1-8	1		GCTAGAGTAGAGATGT-1	0
GCCGAAATTCCTACGT-1-18	1		GCTAGCTTGAATAGCT-1	0
TGGGCAATAGTTGGGT-1-5	1		GCTAGGCACCACGGAG-1	0
GTTTACGTTCCATCTG-1-22	1		GCTAGTAGAGCTTGTA-1	0
ACCATCGTATATGGTA-1-12	1		GCTAGTTTCATTGAGG-1	0
GATAAATCGGTGGATG-1-32	1		GCTATACGTCTCGGAC-1	0
GAAATTAGCACGGATA-1-5	1		GCTATCGCGGCGCAAC-1	0
GATGCTGTATTTCATC-1-12	1		GCTCAATCCGTTTATT-1	0
GGATTCAGTACGGTGG-1-20	1		GCTCAATGTAATACCG-1	0
GTAGCCAAACATGGGA-1-20	1		GCTCATTACTGCATGT-1	0
TGTGTCGCGAGTTGCA-1-3	1		GCTCCATGCAAAGCAA-1	0
TTGCCAAGCAGAACCC-1-4	1		GCTCCCAGTCGGTCCA-1	1
CATCTTACACCACCTC-1-21	1		GCTCCGCTCGCTTCAG-1	1
CACATTCTTTCGATGG-1-8	1		GCTCCTGACATACTGG-1	0
AAGTTTATGGGCCCAA-1	1		GCTCGGAATTTAAAGC-1	1
GCAACCACCAGACCGG-1-13	1		GCTCTAAACCCTGACG-1	0
AAGTAGTGACGCGAGG-1-32	1		GCTCTATGTTACGTGC-1	0
CATGGGTCGGGTGTGG-1-17	1		GCTCTCGGGTACCGAA-1	0
AATGGTTCTCACAAGC-1-5	1		GCTCTTTCCGCTAGTG-1	0
CATGGGTATGCCTTAT-1-12	1		GCTGAATCTTCCAATC-1	0
ATGTAGCGCGCGTAGG-1-27	1		GCTGAGGCGTGAGTAT-1	1
AAGGATCGATCGCTTG-1-34	1		GCTGCACGGTTTCTTA-1	1
GAATTATAGTGAAAGG-1-33	1		GCTGCTACTGCGTAGC-1	1
TTGCTGAAGGAACCAC-1-12	1		GCTGCTCTCCGGACAC-1	1
ATCTGCTGTTATCGCC-1-10	1		GCTGGCATATTCACCT-1	0
TACGTTTACCGGCAAT-1-14	1		GCTGGCGGCGCATGCT-1	0
ATATCTTAGGGCCTTC-1-7	1		GCTGTATTACTGGCCC-1	1
GCGGGAACCAGGCCCT-1-25	1		GCTGTTGCTACCGAAC-1	0
AAATGGCATGTCTTGT-1-25	1		GCTTAATGTAACTAAC-1	0
CGTGCCCTCCCGAAGA-1-13	1		GCTTACGTAGTTAGTA-1	0
CCTTTAAGGGAGCACT-1-16	1		GCTTATGAAGCAGGAA-1	1
TTACATCGTGGCCTGG-1-18	1		GCTTCCGTCCCTAGAC-1	0
GTGCACGAAAGTGACT-1-25	1		GCTTGATGATAATCAG-1	1
GCAGGTAGAGTATGGT-1-3	1		GCTTGGATCGATTAGG-1	0
ATAAGTTACCGCGACG-1-30	1		GCTTTCAGAGGAGGTG-1	0
CGTTGTTTCAATTCCC-1-24	1		GGAAACCTTGTTGAAT-1	0
CGAAGTTGCTCTGTGT-1-9	1		GGAAAGTGCCCATGCC-1	1
GTTACAATTGGTGACG-1-16	1		GGAACCGTGTAAATTG-1	0
AGGTTGAGGCACGCTT-1-10	1		GGAACCTTGACTCTGC-1	0
GAAACTCTAATGAAGG-1-8	1		GGAAGCTCGCTTACAG-1	1
AGTACGGGCACCTGGC-1-35	1		GGAATGCGCTAGCGTG-1	1
TGCTCGGTGGGTCACC-1-22	1		GGACACAAGTTTACAC-1	1
TTGCACAATTCAGAAA-1-14	1		GGACCAACAGGATAAC-1	0
CCGGCGCATATTGGAT-1-1	1		GGACCTCTAGGCCGCC-1	0
GTGCCGCTTCAAAGGT-1-38	1		GGACTCGACAGCGCAT-1	0
GTTCCAGTCTGACCAT-1-40	1		GGACTCGTGAGTGGTC-1	1
TCATCCCAGAGGGTGG-1-6	1		GGAGAAGTCATTGGCA-1	1
CCTCGAAGTGGACGGG-1-9	1		GGAGACGACACCTTTG-1	0
ATCTAGCTTGTGAGGG-1-22	1		GGAGCAACATTTCAAG-1	0
GGCATACAGGTAGCGG-1-1	1		GGAGCACCAAGAACTA-1	1
GCTGTATTACTGGCCC-1-34	1		GGAGCGAGGCCTACTT-1	0
TTCTTAGTGAACGGTG-1-3	1		GGAGGGCTTGGTTGGC-1	0
ACTGCCGTCGTAACTC-1-26	1		GGAGTGCCGCCCTGGA-1	1
AGCTCTAGACGTTCCA-1-48	1		GGATACTCATGAATTG-1	0
GATAAATCGGTGGATG-1-24	1		GGATCATCCCGTACGC-1	0
TGTAGTGATCTATAAT-1-4	1		GGATCCGGAATATACT-1	0
GTATCAGCTTGGGTTC-1-37	1		GGATCTTACTGCCCTT-1	0
GCAGACCCAGCACGTA-1-34	1		GGATCTTGACTCAACC-1	0
TCTTCCCATGGGCACA-1-10	1		GGATGAAGATCGCTGA-1	0
TTCTGCCGCGCCTAGA-1-10	1		GGATGACGCGAGTTTA-1	0
GCGTCGCCAGGGTGAT-1-13	1		GGATGCTGGCGTTCCT-1	0
ACTACGCGTTAGAATT-1-15	1		GGATGTCCTTACCGCA-1	1
CACTGACGATTGTGGA-1-10	1		GGATTCAGTACGGTGG-1	1
TTGACCAGGAACAACT-1-4	1		GGATTCCGCTATACCC-1	0
TCCGATTACATTGCCG-1-26	1		GGATTGCTGTGACTCC-1	0
ATTACTAGCCTCTTGC-1-32	1		GGATTTCACTTCTATA-1	1
ACGATACATAGAACTA-1-12	1		GGCAAAGGCGCCAATA-1	0
GAATTATAGTGAAAGG-1-6	1		GGCAAATTACTTTACT-1	0
GATACGATGGGAGTCA-1	1		GGCAAGCCCATAGTGG-1	1
GGGTGACACCTTAACT-1-8	1		GGCAAGGCGAAATAGC-1	1
ATCAATCTGGGCTGCA-1-53	1		GGCAATAGTCAATGAG-1	0
TTGCCGCTTTCTAGTA-1-29	1		GGCACTCCACTGGGCA-1	1
CTTAGCCTTCCACATG-1-27	1		GGCAGCAAACCTATGC-1	0
CTTTAGTGCTATTATT-1	1		GGCATACAGGTAGCGG-1	1
CCATTTCTACCTATTA-1-3	1		GGCATATCGGTTCTGC-1	0
TTGGATTGGGTACCAC-1-4	1		GGCCCTCACCCACTTA-1	0
TGCCCGTACCGTTAAA-1-25	1		GGCCGAGACTCTGGTG-1	0
TTGAAGAATTCCCAGG-1-3	1		GGCCGGCGTCTGCTAT-1	0
TCCCGTCAGTCCCGCA-1-11	1		GGCCGTTTGGGTTTCA-1	0
GATTCGACGGTTCACG-1-17	1		GGCCTTTGCAACTGGC-1	0
TCGTCTTAGGCGTTAA-1-15	1		GGCGAAATCTAACTTG-1	0
ACAATCCATTTAAACC-1-16	1		GGCGCAGGACATCTTC-1	0
TAATTAGGACATCCGT-1-17	1		GGCGCATGAATTGATG-1	0
ATCGACCCAATACAGA-1-1	1		GGCGCGGAGATCTTTC-1	0
AGCAGAAGGAGAAAGA-1-13	1		GGCGCGTTCGAGTTTA-1	0
GTTACCTACAACTTGC-1	1		GGCGCTTCATTCCCTG-1	0
TGTTCGTATTGCGGTG-1-29	1		GGCGGAGTAATATTAG-1	1
TAGAGTCTAAGCGAAC-1-10	1		GGCGGTAGGATCATTG-1	0
ACCACGTGCAGCTATA-1-14	1		GGCGTAGGGAAAGCTG-1	0
ACGTACAGATTTCTCT-1-35	1		GGCGTCCTATCCGCTG-1	0
TGCTTCCCAAGCAGTA-1-26	1		GGCTAAAGGGCGGGTC-1	0
TAATAAACAAGGAGAT-1-12	1		GGCTATTAAGTTGTAT-1	1
ATTACGCGCTGGCAGG-1-38	1		GGCTCCTCCACCTGTT-1	0
ATATAAAGCGCTCGTG-1-15	1		GGCTCGCGTTGAGGTA-1	0
GGAGTGCCGCCCTGGA-1-12	1		GGCTCGTGCCACCAGC-1	1
AATCCAAGGGCCTGAG-1-7	1		GGCTCTGCTCCAACGC-1	0
TACCGGCTCACTGCCC-1-5	1		GGCTGAAATAGCAAAG-1	0
TTCGACAGAGCCCGTG-1-11	1		GGGAACGGGAGGTTAG-1	0
CGTGAAGTTAATTCAC-1-10	1		GGGAACGGTTTCAGAT-1	1
GTTCACAGGAGTCTAG-1-7	1		GGGAAGACGGTCTGTC-1	1
TCGCTAAACCGCTATC-1-30	1		GGGAAGGGCTTTCTCA-1	0
TAGCGTCCCTCGATTG-1-7	1		GGGACAGAGTTACTCC-1	0
TGCGGAGTAAAGGTGC-1-21	1		GGGACTGCATAGATAG-1	0
TTACTGGGATATTTCA-1-5	1		GGGAGAACTCACAGTA-1	1
CAAATTGTCAGCAAGC-1-21	1		GGGAGGATGCCCGAAA-1	1
GAATGTATGGCAGGTC-1-7	1		GGGAGTAATGGCTGGC-1	0
TGCCATTACTAAAGAA-1-26	1		GGGAGTTAATGAGGCG-1	0
ATGGATCCGGCGTCCG-1-25	1		GGGATGGTCGTAACCG-1	0
GCGACGATAGTTGTAC-1-17	1		GGGATTTACCGCACCT-1	0
AATGACGTAGGATGTC-1-2	1		GGGCAACCGCACGTGC-1	0
AACGCGACCTTGGGCG-1-12	1		GGGCCCGTCTTAAACA-1	0
AGGGCTGCAGTTACAG-1-45	1		GGGCCCTACGAAAGGG-1	0
TGATTCGTCTATCACT-1-41	1		GGGCCGGCCGAAGTAC-1	0
CAGCTCACTGAGACAT-1-11	1		GGGCCTAAATGGGCTA-1	0
GATGCTGTATTTCATC-1-10	1		GGGCGATATGTGTGAA-1	0
TTCGGTACTGTAGAGG-1-33	1		GGGCGGCAAATGAATT-1	0
GCCGGGTTAGGGTCGC-1-21	1		GGGCGGGTTCCCTACG-1	0
CTAAGGGAATGATTGG-1-5	1		GGGCGGTCCTATTGTC-1	0
TCCGATAATTGCCATA-1-1	1		GGGCGTACATTTATAT-1	0
ATGTTGTAGTCTGTTT-1-9	1		GGGCGTCACCACGTAA-1	0
AACTGGGTCCCGACGT-1-25	1		GGGCGTCCACTGGCTC-1	0
CCTCTGGCCTAGACGG-1	1		GGGCGTGGTTTCCCAG-1	0
AGATGACTCGCCCACG-1-9	1		GGGCTCATCGAACCCA-1	0
AGCTCTTTACTCAGTT-1-15	1		GGGCTGCCTAGGGCGA-1	1
AGTTAAGCGGTCCCGG-1	1		GGGTACTTCATGAACT-1	0
TTGCTGATCATGTTCG-1-9	1		GGGTATGTATGCACTT-1	0
TAACAAAGGGAGAAGC-1-40	1		GGGTATTCTAGCAAAC-1	0
ACTACGCGTTAGAATT-1-23	1		GGGTCACCGTGACGGT-1	0
GCTCCCAGTCGGTCCA-1-1	1		GGGTCAGGAGCTAGAT-1	0
GTGCCATCACACGGTG-1-18	1		GGGTCGTGGCAAGTGT-1	0
GCTGCTCTCCGGACAC-1-33	1		GGGTGACACCTTAACT-1	1
TAGCTAAGTCCGGGAG-1-42	1		GGGTGCATATGAAAGC-1	0
TGAGTTAAAGACATTC-1-22	1		GGGTGTTTCAGCTATG-1	1
TCATATGAGCTTTGTT-1-1	1		GGGTTAACATTTGAGT-1	1
CATCGGACGGGTTAAT-1-9	1		GGGTTTAGGATAGGAT-1	1
TCGGCGAACCCAAACC-1-12	1		GGTAAATGTGCGTTAC-1	1
GCGAGTTCTGCAAAGA-1-4	1		GGTAACCGGGAGGATA-1	0
GACACTGAGTTCAGTG-1-1	1		GGTAACTATGTATCTG-1	0
GTCGTACCATCTCGGG-1-13	1		GGTACAAACATGCTAT-1	0
CGGCCAGAGCGACCAT-1-14	1		GGTACATCTGGGACGA-1	0
TAATTAGGACATCCGT-1-25	1		GGTACCATTAAGACGG-1	0
CAGAGTGATTTAACGT-1-41	1		GGTAGAAGACCGCCTG-1	0
TTATCGCCTGCGAAGC-1-25	1		GGTAGACCGTTGGGCG-1	0
GCTCAATCCGTTTATT-1-22	1		GGTAGTGCTCGCACCA-1	0
AAACACCAATAACTGC-1-8	1		GGTATAGTGACACATA-1	0
ATCGGCAAGCAGTCCA-1-14	1		GGTATTGCCGAGTTTA-1	0
CGCTGTGACGCCGCAC-1-13	1		GGTCAAGACTACTTCG-1	0
CTAACTGATAATCGCC-1-3	1		GGTCAGTGGGTCCCAC-1	1
AGACCCACCGCTGATC-1-24	1		GGTCGGATAAACGGCG-1	0
GAAACATAGGAAACAG-1-17	1		GGTCGGCCAGGAGCTT-1	1
TGCGTAAGAACCTGAT-1-14	1		GGTCGGTAATTAGACA-1	0
CTTACACGGTATTCCA-1-8	1		GGTCGTAAGCTCGCAC-1	0
AGCACTACCGGCCTGT-1-85	1		GGTCTCTGAATGGACT-1	0
GAGTATGCCCGCCTTG-1-41	1		GGTCTGAGAATCTGGA-1	0
CAAGCGGCACATAATT-1	1		GGTCTTGAGCGCTCTT-1	1
TGTGGCGGGCTTCTGG-1-14	1		GGTGAAGTACAGGGAT-1	0
CCGTATCTCGTCGTAG-1-6	1		GGTGAGATGCAGATAA-1	0
GCAAGAATTCCTTGGC-1-2	1		GGTGATAAGGAGCAGT-1	0
TGTACGAACAAATCCG-1-13	1		GGTGCATAAATGATTA-1	0
CGAAACATAGATGGCA-1-27	1		GGTGCGGATAAGTGGC-1	0
AGTACGGGCACCTGGC-1-17	1		GGTGCTGATCACAAAG-1	0
GGATGAAGATCGCTGA-1-55	1		GGTGCTGGTACACATT-1	1
AGTCTTTAAAGTGTCC-1-6	1		GGTGGACTGCTCTGGC-1	0
GAAACATAGGAAACAG-1-13	1		GGTGTAAATCGATTGT-1	0
GGAAAGTGCCCATGCC-1-27	1		GGTGTAGGTAAGTAAA-1	0
TTGTATCACACAGAAT-1-6	1		GGTTACCACCCTCGGG-1	1
CCTTTCAATGAAGAAA-1-17	1		GGTTAGCTATATGTCT-1	0
TCACAGGTTATTGGGC-1-26	1		GGTTAGGCTTGGAGAA-1	0
GGTTAGGCTTGGAGAA-1-37	1		GGTTAGTTACGGCGCC-1	0
AAATTACCTATCGATG-1-9	1		GGTTCGGATTATACTA-1	0
GGGTGTTTCAGCTATG-1-36	1		GGTTCTACTCGTCTGA-1	1
TGAGCGGAAAGTGTTC-1-26	1		GGTTGTGTAGCCTGGC-1	1
GTGGTTTCCGCCTTTC-1-22	1		GGTTTACAATCTCAAT-1	0
CCGTATCTCGTCGTAG-1-8	1		GGTTTAGCCTTTCTTG-1	0
GGCTATTAAGTTGTAT-1-22	1		GGTTTGAGTGCTGGAA-1	1
CAACTTGTAGTGGGCA-1-12	1		GTAACTTGCGGCAGTC-1	0
CAGCAGTCCAGACTAT-1-20	1		GTAAGCGGGCAGTCAG-1	0
GACCCAATTATGATAC-1-13	1		GTAAGGATTTGTCGGA-1	0
CTTAACTTCGAAGTAC-1-28	1		GTAAGTAACAGTCTGG-1	0
GGTGAGATGCAGATAA-1-36	1		GTAAGTAGGGTATACC-1	0
AAATTGATAGTCCTTT-1-12	1		GTAATAAAGGGCTCCC-1	0
CATGAGATGCACTCTC-1-21	1		GTAATCTGATTCTTCG-1	0
TTACCATTGATTACCC-1-13	1		GTACACTTACCTGAAG-1	0
TTCGCTATCTGACGTG-1-3	1		GTACAGAGGCAAGGGT-1	0
GCACACGCCCATGGTC-1-2	1		GTACGAGATTGCGACA-1	1
ACCAGTGCGGGAGACG-1-8	1		GTACGCTTCATTGCAC-1	1
CTGTCAAATGGCTCGG-1-8	1		GTACGTTTGCCCGTCA-1	0
ATCAGACGGCACGCCG-1-2	1		GTACTAAGATTTGGAG-1	0
CGACGCATCCGTACCT-1-8	1		GTACTCCCTTATCGCT-1	0
CTGCCTTTAATACCTT-1-34	1		GTACTCCTGGGTATGC-1	0
GCTAGAGTAGAGATGT-1-15	1		GTACTGCATGAAGCGT-1	0
GTGAGGAGCGGTTGAG-1-8	1		GTACTGGAGTTAGACC-1	0
GCAAGAATTCCTTGGC-1-17	1		GTACTTGGGCACTTCT-1	0
CCATGGCCCTTGTACC-1-66	1		GTAGACAACCGATGAA-1	0
ACGTTAATGTCGAAGA-1-20	1		GTAGACGTCGTTACAT-1	0
AGAAGGTTGTAGGTCG-1-4	1		GTAGAGGGAGACAAGT-1	0
AGTACTCTTATGCCCA-1-32	1		GTAGCCAAACATGGGA-1	0
CCGCCGGTCAACACAC-1-10	1		GTAGCGGCTATACACT-1	0
ACAGGTGGAGGTGAGG-1-27	1		GTAGCTCCGGGAGGCT-1	0
AGGTACGATATTGCCA-1-6	1		GTAGCTTCCTCTTGTT-1	0
TCAAGGTTACTACACC-1-16	1		GTAGGTGATCCGTGTA-1	0
TCAAGGTTACTACACC-1-19	1		GTAGTCGCGGGAATCA-1	0
GAAAGTGACTAACTGC-1-94	1		GTAGTCTACGATATTG-1	1
GCGAAGCCATACCCGT-1-29	1		GTAGTTCGAAGGCGAA-1	0
TTCTTGAGCCGCGCTA-1-14	1		GTATAGGACTCAGTAG-1	1
GGGACTGCATAGATAG-1-15	1		GTATCAAACGTTAGCT-1	0
GAGAGGTGCATTCTGG-1-40	1		GTATCAGCTTGGGTTC-1	1
TCCCAGCTTTAGTCTG-1-13	1		GTATCCTTTGGTAACC-1	0
CGTTAAACTAGTTAGG-1-5	1		GTATCTCAGTCTTGAC-1	0
AGAAGGTACACTTCAC-1-3	1		GTATCTTTCATAACCA-1	1
TCTCGACGTATCGCCG-1-5	1		GTATGAAATTTCACTC-1	0
ACACACTTTCTACACG-1-35	1		GTATGTGGGTCTAGTT-1	0
CGCCCGCTTCCGTACA-1-3	1		GTATTAAGGCGTCTAA-1	0
GTCGGATATCTCAGAC-1-17	1		GTATTCTGAGAAACGA-1	0
CACCTTGGCGCCTTTG-1-6	1		GTCAAAGAAGTGGTGT-1	0
TACGTTTACCGGCAAT-1-4	1		GTCAAAGTTTACATAG-1	0
TAATATTGAAATTCGC-1-19	1		GTCAAGCGGACTCGGG-1	0
CGGAGCTTATAACACC-1-19	1		GTCACAAAGTTTCCAA-1	0
CTCATGGCTCACAATC-1-1	1		GTCACTCTCCAAATCT-1	0
GCCCAGTTGGTATGCC-1-23	1		GTCAGAATAGTCTATG-1	0
AGCTTGATCTTAACTT-1-9	1		GTCAGTTGTGCTCGTT-1	0
AGTTTGGCCAGACCTA-1-20	1		GTCAGTTTGGTAGTCG-1	0
TCAACATAGCGCCCTA-1-3	1		GTCATGCACCTCCGTT-1	0
TAACAGCGTTTGTGCT-1-12	1		GTCATGGACATGACTA-1	0
GGTGCGGATAAGTGGC-1	1		GTCATTAGAGCGAACG-1	0
GGATCTTGACTCAACC-1-49	1		GTCATTGCATTGACCC-1	0
ACAAGCAGTGCCTAGC-1-32	1		GTCCAATATTTAGCCT-1	0
ACATCAGCTGGGACGC-1-21	1		GTCCATTACTGCTACG-1	0
ACTTAGTACGACAAGA-1-15	1		GTCCCAACGTAAAGTA-1	0
TTATAGGTAATTGTCT-1-24	1		GTCCGGACCTGAAATT-1	0
GACGTGTAGGGATTAT-1-34	1		GTCCGGCTGAATTGCG-1	1
ACTCCAATATCATCAT-1-13	1		GTCCGGGTTCACATTA-1	0
CGCAAACACGAGTTAC-1-26	1		GTCCTACGAATAGTCT-1	0
AGTGGTTGCGTATAGG-1-33	1		GTCCTTCTAGTGGGTT-1	0
ACAGGTGGAGGTGAGG-1-36	1		GTCGCGTAACCCGTTG-1	0
CCTCGCCAGCAAATTA-1-16	1		GTCGGATATCTCAGAC-1	1
CCCAAACATGCTGCTC-1-3	1		GTCGGATGTAGCGCGC-1	0
GAGTGTGCGGTACCCA-1-2	1		GTCGTACCATCTCGGG-1	0
AAATTTGCGGGTGTGG-1-23	1		GTCGTACCTACGATTG-1	0
CCTGCGTTCTACGCTT-1-15	1		GTCGTATTGGCGTACA-1	0
ATGTTGTAGTCTGTTT-1-16	1		GTCGTGTCTGGTCATC-1	0
AGGCTATGGTTAGCTT-1-44	1		GTCGTTATTCGCTTAT-1	0
GAAAGCCCTTTGGACC-1-49	1		GTCTACTCAATTACAA-1	0
ATAGACGAAGAGAAAG-1-27	1		GTCTATCTGAGTTTCT-1	1
TTCAGCTGGCGTGCCC-1-2	1		GTCTATTGGTTCCGGT-1	0
CCGAAGTATATTGTTC-1-13	1		GTCTGGGCGGTCGAGA-1	0
TGTATCCTTATTCCAT-1-23	1		GTCTTAGTACAGCCGG-1	1
GAATAGACGCGACCCA-1-12	1		GTCTTGTAGCTATTCA-1	1
AGTATTTGGCACGACC-1-1	1		GTGAAACGGCGCCACC-1	1
GAATGTGGTCCGGATT-1-4	1		GTGAAACGTGCTCCAC-1	0
CAGCCGGGCCCTCTAT-1-18	1		GTGAACTCCCATTCGA-1	1
CGCTTATTCCCGGTCG-1-26	1		GTGAAGATTTCAAGTG-1	0
TCGTTGCTATCCGGTC-1-7	1		GTGACAGCTTCCCACT-1	1
TTGAACGAATCCTTTG-1-3	1		GTGACCGCACACTACG-1	0
AGTACATCATTTATCA-1-12	1		GTGACGAGGGTGACCC-1	0
ACATCGTTAACCTAGT-1-84	1		GTGACGCAGGTTTCAT-1	1
ATTGACGTAACTCGGT-1-5	1		GTGACTTCAGTAGTGC-1	1
GACTGCTGGTGAGAAA-1-1	1		GTGAGCGTGCTGCACT-1	0
TCCGATTACATTGCCG-1-21	1		GTGAGGACACTTAAGG-1	0
CTTACACGGTATTCCA-1-9	1		GTGAGGAGCGGTTGAG-1	1
CCAACGATGCACTGAT-1-30	1		GTGAGTGGTACAACGC-1	0
GTGTACCTTGGCTACG-1-13	1		GTGATCACTAACGCCT-1	0
ATTGTACAACTCGGCT-1-2	1		GTGATCATAGATCTGC-1	1
CGTGAAGTTAATTCAC-1-7	1		GTGATCCTTGTCATGA-1	0
GTGATTCGCCGCTCAA-1-3	1		GTGATTCGCCGCTCAA-1	0
TCATCACTCGAGCTCG-1-44	1		GTGCAACAAATGTGGC-1	1
ACATGGCGCCAAAGTA-1-25	1		GTGCACCAGCTTCAAC-1	0
TTGGGAAGACGAGCCG-1-26	1		GTGCACGAAAGTGACT-1	1
TCATCACTCGAGCTCG-1-63	1		GTGCCATCACACGGTG-1	0
AAGGCGCGTAAAGCTT-1-3	1		GTGCCCGTTCGGATTC-1	0
AGTCACTAGCTCTCGA-1-1	1		GTGCCGCTTCAAAGGT-1	0
CGCGCAAATGTCCAGA-1-10	1		GTGCGAAATCGAACAC-1	1
ACGATGCATATGTTAT-1-15	1		GTGCGGGTCTCCAAAT-1	1
TGTCCGTGGCGCCTTT-1-100	1		GTGCGTGTATATGAGC-1	0
CTGTTCACTGCCTGTG-1	1		GTGCTCAAGTACTGTC-1	0
TTAAGGCCCGTACTTT-1-35	1		GTGCTGCAGATAAGGA-1	0
CCGGAATGGTTTCAGT-1-14	1		GTGGAACCTACATGCG-1	0
CAGCAGTCCAGACTAT-1-7	1		GTGGACCAACCCGATT-1	0
TACGCCATATTCTAAT-1-5	1		GTGGACGCATTTGTCC-1	0
GTATTAAGGCGTCTAA-1-25	1		GTGGACGTGCTGAGAC-1	0
CTTTACCGAATAGTAG-1-5	1		GTGGAGTCGGCGGTTG-1	0
TGGTTCGTAGCAAAGG-1-13	1		GTGGCAAACAGCGGCA-1	0
CACTTAATCAGACGGA-1-1	1		GTGGCGGTCCCAGCGT-1	0
AGTCGGCCCAAACGAC-1-15	1		GTGGGAAGACTGAATC-1	0
CGCGGCTCAACTTGAA-1	1		GTGGGCTTAGACACAC-1	0
CTAGTGAAGGACAGGA-1-16	1		GTGGTGGCCAAGTGAA-1	0
GCCCTAGCCGTCGCGA-1-15	1		GTGGTTACTTCTTTCG-1	0
AATCTGGCTTTCTAGT-1-24	1		GTGGTTTCCGCCTTTC-1	1
ATAAATATTAGCAGCT-1-1	1		GTGTACCTTGGCTACG-1	0
TATTTGTTACCCTTTA-1-8	1		GTGTCAGTGTACGTGG-1	0
TGAGTAAATTAGCGTA-1-33	1		GTGTCGTATAGCGTTC-1	0
ATTGATGAGTCCTAAC-1-10	1		GTGTGAATAACTTAGG-1	1
GCCCTAGCCGTCGCGA-1-10	1		GTGTTACTATGCGTCC-1	0
TGTCCGTGGCGCCTTT-1-3	1		GTTAAAGTAGGACTGG-1	0
TGTTATTGTATGTGGC-1-1	1		GTTAACATCACTTAAA-1	1
ACTGTATACGCGAGCA-1-27	1		GTTAACTATGTTGTCA-1	1
ATCTGCTGTTATCGCC-1-4	1		GTTAATGTCTATCTTA-1	0
GAGGTACGCGTGTCCC-1-15	1		GTTACAATTGGTGACG-1	0
CAAACGGTCGCACTTT-1-35	1		GTTACCTACAACTTGC-1	1
GGGATGGTCGTAACCG-1-43	1		GTTACTTTGGGCCTAG-1	0
CCAGCTTCCGCCCGCA-1-61	1		GTTAGCCCATGACATC-1	0
GTCATTGCATTGACCC-1-26	1		GTTAGCCGTAAATCAA-1	0
TTATCTGTATCATAAC-1-5	1		GTTAGGCTACCCGTTT-1	0
ACCCACCTACATGCTC-1-52	1		GTTATAATACGGTGAA-1	0
CAGGCAGTCTTACCAG-1-1	1		GTTATATTATCTCCCT-1	0
TAGGGTGTTTCAAGAG-1-8	1		GTTCACAGGAGTCTAG-1	1
TGGAGTGATGCGATGA-1-56	1		GTTCATCGTTTGGCTG-1	0
GCGGTGAACTGCGCTC-1-9	1		GTTCCAGTCTGACCAT-1	0
AGTGTGGTCTATTGTG-1-3	1		GTTCGCCATAAGTGCC-1	0
AAATTTGCGGGTGTGG-1-42	1		GTTCGGATCGGGAACA-1	1
ACGATGCATATGTTAT-1-31	1		GTTCGGGCGTACCATT-1	0
GAACGTTAGGAAGACG-1-52	1		GTTCGTCTAAAGAACT-1	0
TTCGACGGGAAGGGCG-1-1	1		GTTGAACCGGTTCCAT-1	0
TACTCCTCTAGTTGAC-1-18	1		GTTGAGTCCCGCCGGT-1	0
CATACAAAGCCGAACC-1-28	1		GTTGCACGGAGTTTCG-1	0
CCCTCATTCTGGAATT-1-35	1		GTTGGATTCAGTGGCT-1	0
ATCGGCAAGCAGTCCA-1-16	1		GTTGGATTGAGAACAC-1	0
AAGTGCCTTGACTGTA-1-20	1		GTTGGATTTGCGTTGG-1	0
GACCCAATTATGATAC-1-27	1		GTTGGTCATGCTATCC-1	0
TTGTAAGGACCTAAGT-1-11	1		GTTGTCGTGTTAGTTG-1	0
GTTCGGGCGTACCATT-1-24	1		GTTTACGTTCCATCTG-1	1
GAAATACTAAACGTTT-1-12	1		GTTTCATATCGTCGCT-1	0
TGATTTCCTCCTGACG-1-44	1		GTTTCCTGGAGGGTGA-1	0
ATGGATTGACCAAACG-1-32	1		GTTTCTGCAGTCTCCC-1	1
TGTCCGTGGCGCCTTT-1-103	1		GTTTGACCAAATCCTA-1	0
CCTAACCCAAACAAGT-1-20	1		GTTTGGCCCAAGTTAT-1	1
CTTGTGAGTCTTTGAC-1-26	1		GTTTGGCCGCTCAGCG-1	1
AATCTATGCCGGAGCC-1-27	1		GTTTGGGCTTGTGAGC-1	0
AAAGTCGACCCTCAGT-1-37	1		GTTTGGGTTTCGCCCG-1	0
CGGTGAAGACTAAAGT-1-11	1		GTTTGGTAGGGTCAAC-1	0
GCTATACGTCTCGGAC-1-25	1		GTTTGGTGATCGGTGC-1	0
GTTTGGTGATCGGTGC-1-26	1		TAAACCCAGGAGGGCA-1	0
CATACTTCTTTCTCCG-1-20	1		TAAAGAGCCCGAAACC-1	0
GAATTCACCCGGGTGT-1-5	1		TAAAGCGTTAGGAGAA-1	0
TGGTAGAATATATGGG-1-7	1		TAAAGCTGCAATAGGG-1	0
CGCTCTCCGTAGATTA-1-11	1		TAAATGAATCCGTTTC-1	0
GGAGAAGTCATTGGCA-1-27	1		TAACAAAGGGAGAAGC-1	1
CCGAAGTATATTGTTC-1-49	1		TAACAATATTTGTTGC-1	0
GCTCAATCCGTTTATT-1-25	1		TAACAGCGTTTGTGCT-1	0
CCCTATGTAGAGCAGA-1-1	1		TAACATACAATGTGGG-1	0
AGGCCCATTGTACAGG-1-2	1		TAACATACACGCGATC-1	0
CCATGGCCCTTGTACC-1-14	1		TAACCGCCCGCAGTGC-1	0
GGCAATAGTCAATGAG-1-22	1		TAACCTACCGTCCGAG-1	0
CCAACGATGCACTGAT-1-42	1		TAACGCTTTGAGAGCG-1	0
GTTTGGGTTTCGCCCG-1-3	1		TAACTATCGAAGGTCC-1	0
GGGCCCTACGAAAGGG-1-9	1		TAACTATTACGCCAAA-1	0
ATACTAGCATGACCCT-1-7	1		TAACTCATCCGCGCGG-1	0
TGTTTAATACTTCATC-1-71	1		TAACTCCATGGAGGCT-1	0
AAGGAGCGGTTGGTGC-1-11	1		TAAGCAGGCGACACGC-1	1
GTGCGAAATCGAACAC-1-49	1		TAAGGAACTTGTGGGA-1	0
GCGAGTTCTGCAAAGA-1-12	1		TAAGGCAACATAAGAT-1	0
CACCGCCGACCAGCGA-1-31	1		TAAGGCTGAATCCCTC-1	0
CACGCAGCGAGGCTTT-1-16	1		TAAGGGCCTGTCCGAT-1	0
AGTCACTAGCTCTCGA-1-19	1		TAAGGGCTGGGAGAGG-1	1
CTTGTTTATGTAGCCA-1-29	1		TAAGTAACATCTTGAC-1	1
CCTCCTGTTGTGTCGT-1-8	1		TAAGTCGCCGAGTATC-1	0
TGCGGCATAGTTCAAC-1-39	1		TAAGTTGCGACGTAGG-1	0
AGTCGGTTGCGTGAGA-1-10	1		TAATAAACAAGGAGAT-1	1
TGCTTCCCAAGCAGTA-1-5	1		TAATACACAGTAGTAT-1	1
GGGAGTTAATGAGGCG-1-7	1		TAATAGAACAGAGTTA-1	0
AGCCTAATACCCACGT-1-20	1		TAATAGGTCACCAGAA-1	0
GGCGCGGAGATCTTTC-1-4	1		TAATAGTGACGACCAG-1	0
GGGACTGCATAGATAG-1-10	1		TAATATTGAAATTCGC-1	1
CACTGTCCAAGTGAGA-1-5	1		TAATCGATCCGTACGT-1	0
GATATGGATTACGCGG-1-57	1		TAATTAGGACATCCGT-1	1
GCAAACCCTACATTAT-1-12	1		TACAAGTCTCGTGCAT-1	0
GTGATTCGCCGCTCAA-1	1		TACAGAAACGGTGGGC-1	0
GTGACGCAGGTTTCAT-1-22	1		TACATAGGCATACACC-1	0
GGTACATCTGGGACGA-1-14	1		TACATCCCTATCCCTG-1	0
CGAGCACTTCAAGTTT-1-36	1		TACATTTCTAACGTGC-1	0
AGCCACTCCCGTGCTT-1-5	1		TACCAATAAAGTACCA-1	0
TGCTTAGAGAGAATGC-1-5	1		TACCAGAAGTAGGTTC-1	0
CCTCGGATGCTACCTG-1-21	1		TACCAGCTAGGTTTAA-1	0
TCGGGTGAAACTGCTA-1-14	1		TACCGCGGACTTGCAG-1	0
GGGATGGTCGTAACCG-1-25	1		TACCGGCTCACTGCCC-1	1
ATACTAGCATGACCCT-1-8	1		TACCGGTCGTTTCCAT-1	0
GTCCTACGAATAGTCT-1-1	1		TACCGTAGGTTAACTA-1	0
CCAACGATGCACTGAT-1-44	1		TACCGTGCCTCGGACC-1	0
TCAGTGTATACGTCAT-1-7	1		TACCTCACGCTTGTAC-1	1
TTATCTGTATCATAAC-1-23	1		TACCTCAGTTGTCTGT-1	0
TCCTTCAGTGGTCGAA-1-17	1		TACCTGCTGCACTGTG-1	0
TATGAAGACAGGTGCG-1-37	1		TACCTTAAGATTTCCC-1	0
GTGCACCAGCTTCAAC-1	1		TACGAACACGACTTCA-1	0
GAACCTTTAACGATCC-1-4	1		TACGACGCTTGCTGCG-1	1
ACCTAAGTACCTTTCA-1	1		TACGACTGCCTCTTAG-1	0
AGAGCGGGCTAATCAT-1-25	1		TACGAGAACTTCACGT-1	1
AGGCTATGGTTAGCTT-1-13	1		TACGATGTTGATCATC-1	0
AGTGGTTGCGTATAGG-1-25	1		TACGCAGTTCTTTCCT-1	0
CACCGTTGCGCGATAT-1-10	1		TACGCCATATTCTAAT-1	1
CGAAACATAGATGGCA-1-7	1		TACGCCGAGGGTACCC-1	0
AATATTGGAGTATTGA-1-26	1		TACGCCTCCATTCCGA-1	0
GTATTAAGGCGTCTAA-1-2	1		TACGCTATAGAAACCT-1	1
TAATAGAACAGAGTTA-1-19	1		TACGGAAGCCAAACCA-1	0
AGGACATCGCACGTCG-1-18	1		TACGGGATGCTAGCAG-1	1
GATATCTCATGCAATA-1-2	1		TACGTACTAGTGCTGA-1	0
CTGGTTTCGAGCAAGA-1-3	1		TACGTGCACTATGCTG-1	1
TAGCAACCTGTCACAA-1-23	1		TACGTTTACCGGCAAT-1	1
CACCACGCCACACAGA-1-33	1		TACTCCTCTAGTTGAC-1	0
ACGCAATCACTACAGC-1-4	1		TACTCGGCACGCCGGG-1	1
AGGGTGGATAGTGCAT-1-6	1		TACTCTCCGAACAAAT-1	1
GGTCGGTAATTAGACA-1-20	1		TACTGCAATCAATTAC-1	0
CCCGTAAGTCTAGGCC-1-41	1		TACTGGACAGCTCGGC-1	0
CCTACGGCTCAGTCGA-1-66	1		TACTTGTTAGTAGTCC-1	0
AAGGCTGTGCTCATCG-1-14	1		TACTTTACTGAGCCGG-1	0
TACCAATAAAGTACCA-1-6	1		TACTTTCCGCACGCCA-1	0
GTCAGTTGTGCTCGTT-1-29	1		TAGAAAGGTGGCGCTA-1	0
AATAACACTAGAACAA-1-57	1		TAGAAATTCACGTATA-1	0
CGGTTATCCAACAGTG-1-16	1		TAGAATTAAGGGCAAC-1	0
TGTCCGTGGCGCCTTT-1-6	1		TAGACGAAACGCCAAT-1	1
CAGTCTGTATACTGGG-1-9	1		TAGACGCCCGTACCGG-1	0
ACAATTGTGTCTCTTT-1-13	1		TAGACTACCTAGCGTT-1	0
TCAAGGTTACTACACC-1	1		TAGAGATCATGCAACT-1	0
CGAGTGAAGGTACCAG-1-41	1		TAGAGGTTCTACTTGT-1	0
CCTAACTAAGGCTCTA-1-2	1		TAGAGTCTAAGCGAAC-1	1
TTGATTATGCAGATGA-1-22	1		TAGATATGGACTGGAA-1	0
ACGACTGGTCATACTC-1-37	1		TAGATCCGAAGTCGCA-1	0
TTGGACATGTGGCTTA-1-2	1		TAGATGGTTCCTTACT-1	0
ATACGGAACGTCGTTT-1-25	1		TAGATTCCTGGTTATT-1	0
AATTGAACGCTCTGGT-1-14	1		TAGCAACCTGTCACAA-1	0
AGTCGTGGGCATTACG-1-10	1		TAGCCATTTCAAAGTC-1	0
CCACCCAAGGAAAGTG-1-11	1		TAGCCGGCGGTCAGCG-1	1
TAGATTCCTGGTTATT-1-80	1		TAGCGTCCCTCGATTG-1	1
GAATAGTGCTCGATTA-1-5	1		TAGCGTTGGGTCTTAC-1	0
TATGGCCCGGCCTCGC-1-20	1		TAGCTAAGTCCGGGAG-1	0
TCAACTAACGTATAAC-1-105	1		TAGCTAGAAGGCATGA-1	0
AATGGTTCTCACAAGC-1-32	1		TAGCTCGCCTGATAAC-1	0
GGGATGGTCGTAACCG-1-1	1		TAGCTGATGTGAAGCG-1	0
GATAGTGCGAGTAAGT-1-13	1		TAGGCATGTTACGCCA-1	1
CTCTTCTATTGACTGG-1-1	1		TAGGGAGCTTGGGATG-1	0
TAGGTGAGCCCTACTC-1-9	1		TAGGGTGTTTCAAGAG-1	0
AAAGGGCAGCTTGAAT-1-45	1		TAGGTCCAAGTAAGGA-1	0
GGGATTTACCGCACCT-1-18	1		TAGGTCGCCGGAACTG-1	0
GTATTAAGGCGTCTAA-1-10	1		TAGGTGACGATAACCT-1	0
CCGCTATCAGCACCAG-1	1		TAGGTGAGCCCTACTC-1	0
AAAGACCCAAGTCGCG-1-13	1		TAGGTGCTCGCCTAGC-1	0
CTGGTAACACATAGAA-1-1	1		TAGGTTCGAGTTCGTC-1	0
CTAAAGAATGCCTACT-1-18	1		TAGTACCTTAGTGGTC-1	0
ACTGTAGCACTTTGGA-1-7	1		TAGTAGCTTATACCAG-1	0
TGCTCCACAGTTCTTA-1-33	1		TAGTCCGCAGAGAATG-1	0
AGCCTAATACCCACGT-1-2	1		TAGTCGATCACGGGTT-1	0
TGCGCGATTAACGGAG-1-30	1		TAGTCTAACAACGAGA-1	1
AGCTAACAAGCAATGT-1-8	1		TAGTCTGTGACGTTGC-1	0
TCTCTTACCGCGAACC-1-16	1		TAGTGCCCTCCAGAGT-1	0
GTCGTACCTACGATTG-1-29	1		TAGTTAAGATAGGATA-1	0
TTCTTGAGCCGCGCTA-1-5	1		TAGTTTATTCTTGCTT-1	0
TGGGCGATACAATAAG-1-14	1		TATAAATCCACAAGCT-1	0
ATTGCCTTTATGTTTG-1-36	1		TATAAGTGAGGATAGC-1	1
GCTCTATGTTACGTGC-1-3	1		TATACACAGACGCCTT-1	0
GAACCTCGACCTACAC-1-39	1		TATACACGCAAAGTAT-1	1
CTTTGGCGCTTTATAC-1-106	1		TATAGATGGTCGCAGT-1	1
ATTTACAGTTTACTGG-1-9	1		TATAGGGTACTCATGA-1	0
CAGCCTCTCCTCAAGA-1-1	1		TATATAGGGCTTTACG-1	0
ATCAATCTGGGCTGCA-1-54	1		TATATATCGAGAAATG-1	0
GGCTCCTCCACCTGTT-1-32	1		TATATTCGCGTCGATA-1	0
[truncated: 74,321 more rows]

## Sheet: Fig.6b
cell	tumor region	TLS_score
CCTGCGTTCTACGCTT-1-123	7	0.196899
ACAAATCGCACCGAAT-1-7	17	0.275868
CCGAACCTTCCCGGCC-1-4	12	0.0789439
AGGGTTTAGTTCGGGA-1-22	11	0.0332122
ATGGCAGCCGAGAAAC-1-68	7	0.520009
AGTTCCTACAGAATTA-1-27	9	0.0581754
CCTCGGATGCTACCTG-1-1	7	0.425183
TGAAACTTATGCAAGC-1-45	4	0.380589
CACGCGGAACTGTTGC-1-1	14	0.0156671
GAATAGTGCTCGATTA-1-12	18	0.273551
TTGGACATGTGGCTTA-1-17	8	0.296468
ACGTACAGATTTCTCT-1-16	4	0.229657
GAGGGAGTCAGATCGC-1-16	18	0.132468
GAACGTTAGGAAGACG-1-36	7	0.428052
TAGATCCGAAGTCGCA-1-53	4	0.190828
GTGCCATCACACGGTG-1-11	8	0.0285086
ATAAATATTAGCAGCT-1	8	0.388819
AAGTTCGGCCAACAGG-1	8	0.319003
CTGGGCCTGCTATATC-1-12	8	0.109727
GTTTCATATCGTCGCT-1-4	8	0.366788
ATTTCATTATTTCGCG-1-3	5	0.0788654
TTCCTCTGCCCGAATA-1-24	7	0.273775
TATCCTGCATGGGAAT-1-1	2	0.115312
TGTAATGACCACAATA-1-22	7	0.375496
GTCACTCTCCAAATCT-1-24	1	0.407706
CAACGGTTCTTGATAC-1-9	1	0.0851735
CTAAATCCGGTGTACA-1-2	18	0.0712357
GGTTACCACCCTCGGG-1-48	8	0.0208459
AAACCTCATGAAGTTG-1-36	7	0.468687
AACGATAATGCCGTAG-1-27	17	0.00627239
GCACACGCCCATGGTC-1-17	7	0.353094
TAAGGGCTGGGAGAGG-1-56	7	0.599172
TGAAACTTATGCAAGC-1-10	4	0.343768
TGTAATGACCACAATA-1-62	7	0.369764
GAGACTGATGGGTAGA-1-1	9	0.0325562
GAGGTACATCCATCTT-1-5	4	0.200517
TAGATCCGAAGTCGCA-1-46	4	0.260474
ACACCCGAGAAATCCG-1-25	1	0.00519357
TCAGAACCTCCACAGG-1-29	14	0.366923
TCCGATTACATTGCCG-1-25	8	0.155924
CCCAATTTCACAACTT-1-21	8	0.131589
ATCAGCCTCATGCTGC-1-15	17	0.308465
CGGTCAAGTGGGAACC-1-20	6	0.00505905
ATGGCAGCCGAGAAAC-1-77	7	0.583132
ATAAATATTAGCAGCT-1-30	8	0.345187
CGTGCCCTCCCGAAGA-1	13	0.0176622
ATAAATATTAGCAGCT-1-7	8	0.130321
AGTACGGCCCGTATCG-1-43	7	0.348262
GGGCGTCACCACGTAA-1-6	10	0.0150394
TTCCGGCCTTGAGGCT-1-16	18	0.0624191
TATAGGGTACTCATGA-1-49	7	0.210746
GTAGTTCGAAGGCGAA-1-10	18	0.163314
TAAGGGCTGGGAGAGG-1-62	7	0.584513
GCAACCACGGCCGCGT-1-33	8	0.0972193
GTACTCCCTTATCGCT-1-5	8	0.448344
TACCAATAAAGTACCA-1-7	17	0.012949
GGTGAAGTACAGGGAT-1-32	8	0.338149
GGATTTCACTTCTATA-1-20	14	0.0749452
CGTGGTACCCAAAGGC-1-9	18	0.0340218
AAATCGTGTACCACAA-1-17	10	0.0374219
CAGCTCGTGCTTGTGT-1-41	2	0.0168217
TTCTGCGAGCGCCCTT-1-84	7	0.250623
TCTCTTACCGCGAACC-1	18	0.188954
CGCTTATTCCCGGTCG-1-3	8	0.0119326
GGACTCGTGAGTGGTC-1-20	18	0.0870633
CAAACTATTGAGCTTC-1-47	5	0.194639
AGTGCGTAGCTCGTAA-1-3	8	0.270149
CGATTAAATATCTCCT-1-20	18	0.0150937
TACCAGCTAGGTTTAA-1-25	4	0.0175465
CCACAATGTACGTCTT-1-10	14	0.172678
TTACTATCGGCTTCTC-1-22	7	0.147648
CCAACGATGCACTGAT-1-4	8	0.0825328
TATAGGGTACTCATGA-1-8	7	0.0427417
TAGATCCGAAGTCGCA-1	4	0.358567
CAAACTATTGAGCTTC-1-18	5	0.37631
TACGCCTCCATTCCGA-1-20	18	0.021613
TTCCTCTGCCCGAATA-1-31	7	0.474443
CTGTGGTCGGGAGATA-1-10	17	0.399244
GTAAGGATTTGTCGGA-1-39	4	0.186187
TGTAATGACCACAATA-1-17	7	0.545198
GAGTACGGGTATACAA-1-20	2	0.0888039
TGAAACTTATGCAAGC-1-66	4	0.334064
CCATGCTCTGCAGGAA-1-11	1	0.0361111
TCCGATTACATTGCCG-1-15	8	0.36415
TTCCTCTGCCCGAATA-1-9	7	0.475189
GATGTTTGTGCGAGAT-1-19	1	0.0315746
GGTGAAGTACAGGGAT-1-2	8	0.521807
GTAAGGATTTGTCGGA-1-23	4	0.0682656
GTCCTTCTAGTGGGTT-1-34	5	0.150268
TTCTTGAGCCGCGCTA-1-25	8	0.202768
TGTAATGACCACAATA-1-34	7	0.449596
TGATTCGTCTATCACT-1-47	8	0.265321
CCTGCGTTCTACGCTT-1-76	7	0.352608
TTAAGCCGACAACTTC-1-14	5	0.175434
ACTCCCGAATTCGTTT-1-4	14	0.112123
TCCGATTACATTGCCG-1-9	8	0.191249
GCTGCTACTGCGTAGC-1-7	17	0.0996478
AGGTACGATATTGCCA-1-10	5	0.031688
CCTAGTTAGTCGCATG-1-17	4	0.0946423
ACATCAGCTGGGACGC-1-35	7	0.495947
CTGCACCTGGAACCGC-1-6	2	0.214817
CTCTGTTTGAGGATTC-1-10	4	0.0174739
TATAGGGTACTCATGA-1-51	7	0.312592
ACAAATCGCACCGAAT-1-8	17	0.38906
CGGTGTACTTGATCCC-1-7	1	0.485396
AAAGTCGACCCTCAGT-1-34	7	0.415811
CTTGTCAACATTCGAG-1-37	12	0.101882
TCCGTTTAGCCTTGAA-1-6	14	0.165704
GAACGTTAGGAAGACG-1-73	7	0.42945
CTCAAACCACTGCCCG-1-30	18	0.118244
GCACACGCCCATGGTC-1-39	7	0.463071
AGTACGGCCCGTATCG-1-27	7	0.347117
ATGGCAGCCGAGAAAC-1-62	7	0.455648
CGCTTATTCCCGGTCG-1-23	8	0.0581968
ATAGGCTAGCTTCGCA-1-19	14	0.0317881
CCTGCGTTCTACGCTT-1-79	7	0.453187
TGTTCTTCCATTGACT-1	9	0.114151
CTGTGGTCGGGAGATA-1-23	17	0.363463
ATACCACGGGCAACTT-1-31	8	0.320833
CACGAAAGTTAGTCCC-1-20	8	0.206756
GTACTTGGGCACTTCT-1-42	1	0.349563
CCTCGGATGCTACCTG-1-32	7	0.492489
TTCCTCTGCCCGAATA-1-25	7	0.420194
TTGGACATGTGGCTTA-1-14	8	0.360007
TGTGCTTTACGTAAGA-1-8	7	0.238206
TGGCAAACTAAATTAC-1-1	17	0.296796
TAAGGGCTGGGAGAGG-1-31	7	0.421702
CATAGTCCACAAGAAC-1-21	8	0.494108
TGGACCAATCTAAGAT-1-1	18	0.164511
TAAGCAGGCGACACGC-1-34	7	0.438817
ACCCAACGCCCGTGGC-1-18	14	0.0201983
TCCCACTCTCTTCCGG-1-22	14	0.211147
GAAGTGCTGGATAGCT-1-3	3	0.0626946
GAAACTCTAATGAAGG-1-50	4	0.41104
CGGAGCTTATAACACC-1	5	0.0972468
GCACACGCCCATGGTC-1-45	7	0.371426
CCGCCGGTCAACACAC-1-38	2	0.0344107
AACCCAGAGACGGAGA-1-4	2	0.00502183
ACGCGCTACACAGGGT-1-23	8	0.00367374
TGTTCTTCCATTGACT-1-15	9	0.069113
ATAAGTAGGATTCAGA-1-16	14	0.315003
CGATTCGCCTGGCTGC-1-4	17	0.141675
GAAAGCCCTTTGGACC-1-35	7	0.453673
AGTTTCGCAGGTCGGA-1-12	3	0.0920399
CCTGCGTTCTACGCTT-1-120	7	0.386198
GCAAGTGTAAAGCATG-1-34	18	0.340947
GCGGTCCCTAGACGCA-1-2	2	0.247664
CGCAATTACTTTCGGT-1-10	1	0.221089
GTAGTTCGAAGGCGAA-1-20	18	0.0225512
CGCTTATTCCCGGTCG-1-32	8	0.307018
TAGTTAAGATAGGATA-1-16	5	0.162401
TACTCGGCACGCCGGG-1-11	7	0.426831
AACCGTTGTGTTTGCT-1-22	4	0.11487
CACTCGGTTAGGAGGA-1-21	7	0.381605
TTCCTCTGCCCGAATA-1-19	7	0.0711424
AGGCATTGTCGTAGGG-1-15	16	0.477317
GCCGCATTAGTCCGGC-1-20	7	0.218018
TTCCTCTGCCCGAATA-1-29	7	0.331447
TTCCTCTGCCCGAATA-1-22	7	0.111001
ATATTCAGTTAAACCT-1-30	8	0.222468
TCGTACCGACGTCAAG-1-15	18	0.0778105
AGATGACTCGCCCACG-1-1	3	0.0251189
CCAGATAGTTGAGTGA-1-16	14	0.0836289
TTGGATATCGTCTACG-1-6	10	0.0916364
CTAGGTCTGAAGGAAT-1-11	14	0.00350638
AGCCCGCAACAAGCAG-1-8	18	0.0108989
GGATTCAGTACGGTGG-1-20	1	0.0449841
TGTGTCGCGAGTTGCA-1-3	1	0.20922
TGCTCGGTGGGTCACC-1-22	18	0.000910569
TTGACCAGGAACAACT-1-4	18	0.0428778
CCATTTCTACCTATTA-1-3	17	0.104405
TGATTCGTCTATCACT-1-41	8	0.00553125
CGGCCAGAGCGACCAT-1-14	18	0.0773403
AGACCCACCGCTGATC-1-24	12	0.108767
CTTACACGGTATTCCA-1-8	9	0.259514
CGAAACATAGATGGCA-1-27	5	0.124286
AGTACGGGCACCTGGC-1-17	6	0.0880871
AAATTACCTATCGATG-1-9	14	0.0261464
CATGAGATGCACTCTC-1-21	17	0.125672
GCACACGCCCATGGTC-1-2	7	0.172479
AGTACTCTTATGCCCA-1-32	17	0.418376
AGGTACGATATTGCCA-1-6	5	0.210117
GGGACTGCATAGATAG-1-15	11	0.0844996
CGGAGCTTATAACACC-1-19	5	0.215177
CTCATGGCTCACAATC-1-1	3	0.0140316
TCAACATAGCGCCCTA-1-3	18	0.0181421
TAACAGCGTTTGTGCT-1-12	18	0.211495
GGTGCGGATAAGTGGC-1	2	0.0234627
ACATCAGCTGGGACGC-1-21	7	0.384769
ATAGACGAAGAGAAAG-1-27	9	0.123269
TGTATCCTTATTCCAT-1-23	2	0.0248716
AGTATTTGGCACGACC-1-1	18	0.222137
TCGTTGCTATCCGGTC-1-7	18	0.29482
AGTCACTAGCTCTCGA-1-1	16	0.270555
CTTTACCGAATAGTAG-1-5	17	0.0922805
ATAAATATTAGCAGCT-1-1	8	0.0020436
GAACGTTAGGAAGACG-1-52	7	0.394401
CCCTCATTCTGGAATT-1-35	2	0.0746925
GCTATACGTCTCGGAC-1-25	17	0.431231
CATACTTCTTTCTCCG-1-20	18	0.313728
GAATTCACCCGGGTGT-1-5	10	0.0309696
AAGGAGCGGTTGGTGC-1-11	9	0.359675
CACGCAGCGAGGCTTT-1-16	9	0.226537
AGTCACTAGCTCTCGA-1-19	16	0.132796
TGCGGCATAGTTCAAC-1-39	2	0.0741086
GTGACGCAGGTTTCAT-1-22	18	0.2537
CCTCGGATGCTACCTG-1-21	7	0.449492
GGGATGGTCGTAACCG-1-25	8	0.451805
CCAACGATGCACTGAT-1-44	8	0.298032
TCAGTGTATACGTCAT-1-7	18	0.154221
GTGCACCAGCTTCAAC-1	18	0.291635
CGAAACATAGATGGCA-1-7	5	0.29013
CCCGTAAGTCTAGGCC-1-41	8	0.197297
ACAATTGTGTCTCTTT-1-13	16	0.486073
TTGGACATGTGGCTTA-1-2	8	0.234224
GAATAGTGCTCGATTA-1-5	18	0.192996
AAAGACCCAAGTCGCG-1-13	2	0.0812781
CACTCGGTTAGGAGGA-1-34	7	0.388767
TGAAACTTATGCAAGC-1-44	4	0.556602
GTAGTTCGAAGGCGAA-1-22	18	0.068869
AGCACTACCGGCCTGT-1-30	7	0.317485
CATAGTCCACAAGAAC-1-4	8	0.33418
TATCCTGCATGGGAAT-1-2	2	0.281742
TTCCTCGGACTAACCA-1-8	17	0.496548
ACATCAGCTGGGACGC-1-63	7	0.269457
GAGACTGATGGGTAGA-1-7	9	0.116847
TTGGTCACACTCGTAA-1-5	10	0.108028
GAGGTACATCCATCTT-1-3	4	0.232892
GATGGCGCACACATTA-1-5	1	0.50778
TGATTTCCTCCTGACG-1-47	1	0.486838
AACAATACATTGTCGA-1-4	18	0.107666
TGTCCTAAGTCACCGC-1-29	8	0.0434033
CTCTGTTTGAGGATTC-1-11	4	0.149231
CCTAGTTAGTCGCATG-1-37	4	0.116635
TAGATCCGAAGTCGCA-1-57	4	0.263677
CACTCGGTTAGGAGGA-1-33	7	0.166395
CTCATGGCTCACAATC-1-15	3	0.17165
ACTTGGGACCCGGTGG-1-2	9	0.0412095
ATACCACGGGCAACTT-1-38	8	0.00100931
CCGCTTACCTCACTCT-1-38	8	0.271285
TACCAGCTAGGTTTAA-1-27	4	0.0531619
CACTCTTCTGCTAGCC-1	16	0.587313
TACGCCTCCATTCCGA-1-16	18	0.376672
TAAGGAACTTGTGGGA-1-12	2	0.0519038
ACGATGGATCCGATGC-1-46	4	0.275303
TTATCCGGGATCTATA-1-33	17	0.456469
GACAACGACCATTGAA-1-36	6	0.135558
CATGAGATGCACTCTC-1-24	17	0.0473965
TAAGGAACTTGTGGGA-1-15	2	0.073169
CCTAGTTAGTCGCATG-1-21	4	0.082033
TACGCCATATTCTAAT-1-31	10	0.0806611
TCCACAATGGTTTACG-1-29	8	0.53794
TGTCCTAAGTCACCGC-1-69	8	0.214665
TTGTATCACACAGAAT-1-7	5	0.332903
AGTGCGTAGCTCGTAA-1-30	8	0.350332
TGCCTTGGCCAGGCAA-1-17	17	0.00539414
TTCCGGTATCTGTGTC-1-34	15	0.0314861
GTAGACGTCGTTACAT-1-29	2	0.18245
TCCAACTTTAAATTCT-1-15	8	0.100258
GCGAAGCCATACCCGT-1-11	11	0.0974932
GGGTTAACATTTGAGT-1-4	18	0.00308924
TTGGTCACACTCGTAA-1-10	10	0.0793385
AGACCCACCGCTGATC-1-21	12	0.0781125
AGTGCGTAGCTCGTAA-1-12	8	0.0145117
GGGAGAACTCACAGTA-1-13	11	0.0318298
GTCCGGCTGAATTGCG-1-10	9	0.0569894
CAAGCGGCACATAATT-1-14	17	0.116654
GGGAAGACGGTCTGTC-1-3	18	0.00813709
AACGATAATGCCGTAG-1-16	17	0.0213045
CCTGTAAGACATGATA-1-8	8	0.00109279
TTGGTCACACTCGTAA-1-2	10	0.0168779
GTGCGAAATCGAACAC-1-31	8	0.0309967
AAGAGGATGTACGCGA-1-27	8	0.0729066
ACCTACTATAAATCTA-1-8	18	0.120121
TGAGTAAATTAGCGTA-1-13	10	0.0514383
CATCTTACACCACCTC-1-14	14	0.0030522
TTGGCTCGCATGAGAC-1-10	1	0.0673982
GGAGCGAGGCCTACTT-1-30	18	0.13396
TAAGGAACTTGTGGGA-1-3	2	0.124283
CGGTAGAGGTGCAGGT-1-12	6	0.0315966
CAACGGTTCTTGATAC-1-16	1	0.0875265
TTGTCGTTCAGTTACC-1-34	3	0.187063
GGAGCAACATTTCAAG-1-11	16	0.0124288
AGGTTGAGGCACGCTT-1-30	6	0.00726736
TCTGAATTCCGTACAA-1-7	14	0.0481591
AAGGATCGATCGCTTG-1-26	15	0.0221825
ATTGCTGCTCCTCCAT-1-31	8	0.121072
TGATTCGTCTATCACT-1-20	8	0.0777417
TCCACAATGGTTTACG-1-14	8	0.0316649
CAAGCGGCACATAATT-1-8	17	0.0676438
TCGTCCGCTGGCGTCT-1-34	1	0.0645957
GTTACAATTGGTGACG-1-12	8	0.0377518
TTCACTTCCTAGAACG-1-3	18	0.0639685
AAGTGCCTTGACTGTA-1-23	15	0.0175599
TGGTCTGTTGGGCGTA-1-8	8	0.0401659
TCAGACGCTATAGAAG-1-19	12	0.0149532
GGCCGTTTGGGTTTCA-1-9	18	0.0944477
AACGTCAGACTAGTGG-1-2	1	0.252626
ATAAATATTAGCAGCT-1-60	8	0.0224444
GGATTTCACTTCTATA-1-13	14	0.260217
CCCAACATACGTCGCG-1-9	8	0.0529712
TGTTCGTATTGCGGTG-1-3	12	0.0986915
GACAACGCAGCTTACG-1-3	3	0.0662529
CCCAAACATGCTGCTC-1-16	14	0.0391262
GTGCGAAATCGAACAC-1-63	8	0.24662
CGTGGTACCCAAAGGC-1	18	0.150096
TGTGGCAAAGCGTATG-1-2	14	0.0208561
ACCTACTATAAATCTA-1-10	18	0.286557
ACAACGGTCCCTGCGA-1-6	1	0.454726
TCGTCAAGTACGCGCA-1-33	18	0.115959
CTTAGTAGGCCTACAG-1-3	14	0.146171
AATCATGTAAAGACTC-1-20	16	0.30911
GAACGTTAGGAAGACG-1-49	7	0.482605
AGATGATGGAGTCTGG-1	14	0.0929092
TGAAACTTATGCAAGC-1-52	4	0.52806
TTAGCAACATGGATGT-1-27	1	0.52305
ACAATTGTGTCTCTTT-1-26	16	0.421026
TTACATCGTGGCCTGG-1-15	1	0.0471885
CCGTGCCCATGACGGC-1-6	2	0.248396
CTCATGGCTCACAATC-1-52	3	0.0994216
CACTCGGTTAGGAGGA-1-17	7	0.418351
GGTAACTATGTATCTG-1	2	0.0837299
GGGAAGACGGTCTGTC-1-20	18	0.0239985
TACAGAAACGGTGGGC-1-17	17	0.460115
AGTCCATTGGCTGATG-1-8	14	0.0717796
AGGTACGATATTGCCA-1-17	5	0.267743
TTCTGCGAGCGCCCTT-1-66	7	0.374051
AAACCTCATGAAGTTG-1-14	7	0.39319
AAGTAGTGACGCGAGG-1-43	8	0.251922
AACCGTTGTGTTTGCT-1-28	4	0.0468423
CCTGCGTTCTACGCTT-1-67	7	0.581867
CACTCGGTTAGGAGGA-1-29	7	0.344145
CACGAAAGTTAGTCCC-1-35	8	0.174486
TCTTCCCATGGGCACA-1-15	14	0.0811779
TGAAACTTATGCAAGC-1-23	4	0.55752
CGTTTAAGCGGAGCAC-1-54	3	0.0430156
CCTGCGTTCTACGCTT-1-53	7	0.602144
TCAGAACCTCCACAGG-1-24	14	0.312586
TATCCTGCATGGGAAT-1-19	2	0.115625
ACCAAGAACGCGTGTC-1-17	2	0.0411734
TTCTTGAGCCGCGCTA-1-15	8	0.272573
GAAACTCTAATGAAGG-1-53	5	0.230748
AGGTGTATCGCCATGA-1-27	7	0.325751
GTCACTCTCCAAATCT-1-13	1	0.545306
TAGCCGGCGGTCAGCG-1-9	14	0.155719
ATGGCAGCCGAGAAAC-1-6	7	0.390146
TTACTATCGGCTTCTC-1-21	7	0.0348458
CGCAATTACTTTCGGT-1-9	1	0.209233
GTGGACGCATTTGTCC-1-29	18	0.0923844
ATCAGCCTCATGCTGC-1-5	17	0.271209
AGGTGTATCGCCATGA-1-19	7	0.431521
ATGCTCAGTGTTGCAT-1-38	1	0.218504
GTACTCCCTTATCGCT-1-15	8	0.273301
TGCAAGAATGACGTAA-1-7	11	0.0518416
TCCCGTGTGCAATTTG-1-19	13	0.0105777
ATTCCTCCGCCAGTGC-1-4	1	0.0860434
GGCTGAAATAGCAAAG-1-3	17	0.0955154
TCAACATAGCGCCCTA-1-7	18	0.0961698
CTGGGCCTGCTATATC-1-45	8	0.0999087
TAGATCCGAAGTCGCA-1-41	4	0.533954
TTCTTGAGCCGCGCTA-1-37	8	0.364922
TGCCGGATGTACGAGC-1-24	18	0.233299
GCAACCACGGCCGCGT-1-19	8	0.362175
ACGATGGATCCGATGC-1-4	4	0.305139
TTGTATCACACAGAAT-1-37	4	0.413407
CCATTAGCGATAATCC-1-16	8	0.2078
TTCTACTTGCGAGGGC-1-20	1	0.211482
CCATGCCCTAGATTTC-1	16	0.310433
ATGTTCGTCGACCCAC-1-17	7	0.303104
GAGGTACATCCATCTT-1-13	4	0.115536
CGTGGTACCCAAAGGC-1-8	18	0.0285997
AAACCTCATGAAGTTG-1-48	7	0.158733
ACATCAGCTGGGACGC-1-28	7	0.345025
TCGCGTAGCAGTGTCC-1-20	16	0.30542
TTCTACTTGCGAGGGC-1-13	1	0.511712
TCAGGTTCTTTGAGAA-1-57	8	0.597028
TTCCTCGGACTAACCA-1-15	17	0.494967
ATGGCAGCCGAGAAAC-1-60	7	0.482229
ACTCCCGAATTCGTTT-1-13	14	0.0882266
AACTCTCAATAGAGCG-1-19	14	0.051031
AGGCCCATTGTACAGG-1-11	3	0.154138
CCCAAACATGCTGCTC-1-13	14	0.00708597
TGTAGGAGAAATTTCC-1-5	14	0.0648865
CGCTTATTCCCGGTCG-1-14	8	0.0802152
CAATTAAGGGTGATGA-1-17	11	0.0122182
CCAGATAGTTGAGTGA-1-14	14	0.0372204
CCGCATGTGGTACGAT-1-12	18	0.0620196
CCAATAGTGCCGTCGA-1-30	8	0.043462
TAGGCATGTTACGCCA-1	6	0.00963831
TGGTCTGTTGGGCGTA-1-44	8	0.0254277
TGGTCTGTTGGGCGTA-1-10	8	0.0998708
AAATTACCTATCGATG-1-15	14	0.0307111
AACGATATGTCAACTG-1-15	6	0.000184901
GAGATCTGCTTGGCAT-1-33	8	0.00236832
GGACTCGTGAGTGGTC-1-8	18	0.0608128
GATAGGTAACGTTGAC-1-18	12	0.116538
TATGTAAAGTGCTTAA-1-21	18	0.0725051
CTAAATCCTATTCCGG-1-18	6	0.191596
AAAGTCACTGATGTAA-1-25	2	0.0470562
AAATTACACGACTCTG-1-6	5	0.0305549
GTCCTTCTAGTGGGTT-1-12	5	0.17388
CAAGCGGCACATAATT-1-20	17	0.112514
TACGCCTCCATTCCGA-1-11	18	0.225801
ACCGATGGTAGCATCG-1-37	14	0.0239994
GTAGTCGCGGGAATCA-1-16	17	0.241874
ATGATCGGGAATAGAC-1-22	3	0.0452531
TGACATCGAGCGGACC-1-28	14	0.0994323
AACGCGACCTTGGGCG-1-16	18	0.0974587
CTCTGTTTGAGGATTC-1-34	4	0.230085
TCTTCGATACCAATAA-1-20	11	0.0974653
ATATTGCTGTCAAAGT-1-4	1	0.0438471
CTCATGGCTCACAATC-1-9	4	0.0491643
CGATTAAATATCTCCT-1-31	18	0.0533124
AAGGATGAGGGACCTC-1-3	14	0.0712204
TTGTATCACACAGAAT-1-16	5	0.0732172
TTACAGACCTAAATGA-1-1	14	0.155255
CTCAAACCACTGCCCG-1-24	18	0.123071
CACACACGCTAACGAG-1-2	16	0.0237996
TAGTCTAACAACGAGA-1	8	0.166922
ACAGCGCACCCGCAGC-1-17	5	0.396969
CCCAACATACGTCGCG-1-5	8	0.091797
ACACCCGAGAAATCCG-1-8	1	0.201493
AAGGGACAGATTCTGT-1-9	14	0.00283787
CTGTTCACTGCCTGTG-1-41	3	0.0786083
TGGTCTGTTGGGCGTA-1-40	8	0.0264952
TGTCCTAAGTCACCGC-1-47	8	0.0553056
GGTTACCACCCTCGGG-1-15	8	0.116657
TAGTCTAACAACGAGA-1-13	8	0.0118895
ATATTCAGTTAAACCT-1-40	8	0.0727126
AAGTTCGGCCAACAGG-1-47	8	0.00734107
GAAACTCTAATGAAGG-1-63	5	0.216154
ACACCCGAGAAATCCG-1-26	1	0.0965771
CCAAGACTTCTGCGAA-1-2	3	0.0992391
GAATTCACCCGGGTGT-1-11	10	0.0293632
GGTCGGCCAGGAGCTT-1-13	14	0.263819
TCCCAGGCTTAGCTAA-1-6	9	0.0257757
TATGTAAAGTGCTTAA-1	18	0.209547
CAATGTGCCAACCCTT-1-18	15	0.0078724
GATGGTGCCCTAGGCA-1-24	5	0.0507037
CCAGGGACGTGGCCTC-1-16	9	0.118654
AAATTACCTATCGATG-1-16	14	0.0609742
CTCACTGTGATACTTA-1-13	18	0.0441488
GAAACAGCCATGCAGT-1-11	3	0.0135819
CCCGCAGGGCCCAAAG-1-28	5	0.0288146
GTCATGCACCTCCGTT-1-20	11	0.0127522
CTTCATAGCTCAAGAA-1-12	1	0.060898
GGGTTAACATTTGAGT-1-19	18	0.00380831
TATCCTGCATGGGAAT-1-3	2	0.0903049
CCACAATGTACGTCTT-1-3	14	0.0160498
TTGAGAGTACTGCTAA-1-15	8	0.041692
TTGACTACCATATGGT-1-24	8	0.0912721
TGTAGGAGAAATTTCC-1-27	14	0.00378937
TACTCGGCACGCCGGG-1-13	7	0.140454
GAAATTCACATCGCTG-1-8	2	0.00809163
TTACAGACCTAAATGA-1-14	14	0.0648155
TCGTTGCTATCCGGTC-1-11	18	0.0059425
TATGTCTCATTGTGCC-1-18	14	0.10631
ATAAATATTAGCAGCT-1-42	8	0.0501378
GCTGCTCTCCGGACAC-1-5	11	0.0436563
CGTCACGTCCATTGGT-1-7	10	0.0119242
ACGTAGATTGCTGATG-1-30	11	0.000124689
AGTGAGACTTCCAGTA-1-7	14	0.0193942
CTGGGCCTGCTATATC-1-46	8	0.0246465
CTGTTACCCAATCTAG-1-41	12	0.0385449
AACTAGGCTTGGGTGT-1-19	18	0.166747
CTTTGGGATTGTTGCA-1-10	18	0.0413171
GTCCGGACCTGAAATT-1-16	17	0.371878
TTGTGCAGCCACGTCA-1-6	18	0.0150711
CTTAGTAGGCCTACAG-1-14	14	0.06064
TCCGCTTATCCCATTA-1-7	12	0.149291
GGTTACCACCCTCGGG-1-37	8	0.0135377
GAGCGAGGGAGTACCG-1-32	3	0.0324034
GTGAGGACACTTAAGG-1-17	13	0.114114
TAGTTAAGATAGGATA-1-3	5	0.073684
GGATTTCACTTCTATA-1-24	14	0.048875
CTAGATGTGAGTGTAA-1-5	14	0.00234861
TCTGCCAGAAACTGCA-1-2	13	0.0535821
TAACAAAGGGAGAAGC-1-47	1	0.120956
GCGGTGAACTGCGCTC-1-5	5	0.0192771
ATGACTATCAGCTGTG-1-16	18	0.0109963
GTATCAGCTTGGGTTC-1-9	1	0.214712
TTGGACATGTGGCTTA-1-55	8	0.0628952
AGACTGTTACCGGGTC-1-6	18	0.00934624
GATGTTTGTGCGAGAT-1-9	1	0.0485211
AAGCGCAGGGCTTTGA-1-7	18	0.0888943
TGATTCGTCTATCACT-1-11	8	0.0980342
GTGTGAATAACTTAGG-1-31	14	0.285842
ATTTACAGTTTACTGG-1-53	8	0.100469
TATGTAAAGTGCTTAA-1-12	18	0.0560128
ACTTTACCCTCATGAA-1-5	14	0.194312
GAATGTGGTCCGGATT-1-14	13	0.201153
TCCTGCGTTGATACTC-1-34	8	0.079597
CCACAATGTACGTCTT-1-5	14	0.0677331
GACAACGACCATTGAA-1-29	6	0.00744782
TTCTAGGCCAATTGTG-1-5	1	0.0403589
GTCCTTCTAGTGGGTT-1-28	5	0.023093
CTGCTTGGCGATAGCT-1-9	17	0.172368
CTTCATAGCTCAAGAA-1-9	1	0.0446088
CAAACGGTCGCACTTT-1-58	8	0.12409
CGCTTAGTATTGATAC-1-2	18	0.0127778
CACGCGGAACTGTTGC-1	14	0.050437
TTCACTTCCTAGAACG-1-14	18	0.0593946
ATAATCTTGGAGAACC-1-4	18	0.0318632
TTAGAATAAGGGTCGG-1-10	18	0.0870146
GAGATCTGCTTGGCAT-1-46	9	0.0015825
GGGAGAACTCACAGTA-1	11	0.0939698
CAATGCGAGAAGTATC-1-15	17	0.039566
AGATAACTTCAGGGCC-1-14	9	0.16976
GAGTATGCGCGTGCAT-1	18	0.0121999
TAACCTACCGTCCGAG-1-24	14	6.42226e-05
CGGGTGTACCCATTTA-1-19	14	0.0803845
TCTCTAATAGCTGGTA-1-18	3	0.159187
GTGCGTGTATATGAGC-1-23	13	0.0572674
GCTAGTTTCATTGAGG-1-16	1	0.250581
CGTCGCATGTGAGCCA-1-9	18	0.0160355
GAGGGCGCAGCTCTGC-1-10	14	0.0240791
TGGGCACGTTCTATGG-1-25	5	0.0254323
TGGTCCCACGCTACGG-1-15	17	0.00199987
ATAAGTTACCGCGACG-1-35	10	0.0590163
CCTCACCTGAGGGAGC-1-1	14	0.0619057
CCTACTGCTTACACTT-1-10	9	0.211979
AAACGGTTGCGAACTG-1-31	18	0.0218966
CACTGTCCAAGTGAGA-1-20	1	0.0138545
TCTTGCTCCCGATACT-1-21	18	0.000476149
GCGGTCCCTAGACGCA-1-5	2	0.166935
CCTGTCACCCGGGCTC-1-8	11	0.278788
CATGAGATGCACTCTC-1	17	0.106084
TTCTTGAGCCGCGCTA-1-30	8	0.159878
TTACTCTGGTACGTAC-1-39	8	0.0160973
CGATCCTCGCAACATA-1-13	18	0.136719
ATTACTAGCCTCTTGC-1-7	2	0.0304783
TCAACATAGCGCCCTA-1	18	0.0273758
TACTCGGCACGCCGGG-1-21	7	0.0729229
GCAAGTGTAAAGCATG-1-3	18	0.0427107
CTCACTGTGATACTTA-1-19	18	0.167581
TGGAAGACGAACACCA-1-4	2	0.102669
TCTCTAATAGCTGGTA-1-10	3	0.225803
CGATTAAATATCTCCT-1-28	18	0.23621
CTCATTGCTCTAACAA-1-11	18	0.148788
ACCGATGGTAGCATCG-1-19	14	0.0651568
TGCCAATGGGTACTCT-1-14	18	0.0302236
TTGGCTCGCATGAGAC-1-23	1	0.235926
CACGAAAGTTAGTCCC-1-38	8	0.140426
ATAGAGTTATCAACTT-1-6	14	0.154107
GGTTACCACCCTCGGG-1-19	8	0.137357
AAGGATGAGGGACCTC-1-9	14	0.00987012
GAGGGAGTCAGATCGC-1-6	18	0.272025
GTTACAATTGGTGACG-1-23	8	0.100153
GCGCATCCAGTCAGCA-1-6	14	0.0691676
CCGGCGCATATTGGAT-1-7	3	0.0326933
TTCTGCGGGTTAGCGG-1-32	13	0.0323418
GTCTGGGCGGTCGAGA-1-19	8	0.259722
TGGTCCCACGCTACGG-1-5	17	0.168427
CCGGAGCGTACTTTCT-1-7	18	0.401093
ATACAGGCCCTCCAAT-1-14	17	0.0893395
CGGTTATCCAACAGTG-1-34	14	0.0755585
GTGCGAAATCGAACAC-1-56	8	0.0788644
CATGAACCGACATTTG-1-18	2	0.0745592
CTTGTCAACATTCGAG-1-36	12	0.114203
CCAATAGTGCCGTCGA-1-8	8	0.0108174
AATTCTAGAGTTAGGC-1-1	12	0.080743
ACCCGGAAACTCCCAG-1-23	18	0.00620768
GTAGACGTCGTTACAT-1-24	2	0.284246
ATTCACTGATGTTGGA-1-14	18	0.00331583
ATACAGGCCCTCCAAT-1-2	17	0.018825
CCTCACCAATCTTGAC-1-28	1	0.168869
ATGCTCTGGCGCGGTA-1-38	18	0.0445725
ACAACGGTCCCTGCGA-1-21	1	0.0235179
GGTTACCACCCTCGGG-1-12	8	0.0846194
GCGGTTCCCTATCATG-1-19	10	0.072021
CAGCTCGTGCTTGTGT-1-15	2	0.245982
TGATTTATTAGCTGTG-1-5	8	0.0126813
GTGTGAATAACTTAGG-1-8	14	0.079661
CAAGCGGCACATAATT-1-18	17	0.101171
TTGTTAGCAAATTCGA-1-19	1	0.358894
CCCTGAAATGAGTTGA-1-26	8	0.337196
ATGCTCAGTGTTGCAT-1-34	1	0.17108
TAAGGAACTTGTGGGA-1-2	2	0.00307653
GGAGTGCCGCCCTGGA-1-25	3	0.0675017
TAGAGTCTAAGCGAAC-1-32	9	0.0726827
GTCCGGCTGAATTGCG-1-22	9	0.094341
TATACACGCAAAGTAT-1-20	1	0.0347688
AGTTTCGCAGGTCGGA-1-30	3	0.0851859
TGCGGTGAAATTTCAT-1-33	4	0.147007
TCAGACGCTATAGAAG-1-25	12	0.0138697
GGTGCGGATAAGTGGC-1-1	2	0.236005
TCTTACAGAGGTACCG-1-1	2	0.0862012
GAGCATCATCCCTGGG-1-8	2	0.00615639
TGGTCCCACGCTACGG-1-18	17	0.210699
GCTGCTACTGCGTAGC-1-12	17	0.0399118
CGTCGCATGTGAGCCA-1-4	18	0.182611
GGGCGGGTTCCCTACG-1-7	8	0.0142844
CTTCAACTCCACTTGG-1-8	17	0.00256248
CCCAACATACGTCGCG-1-2	8	0.159488
GGGAAGACGGTCTGTC-1-5	18	0.168794
GTGCCGCTTCAAAGGT-1-4	10	0.055532
GCAGTGTGGCTATAGG-1-25	17	0.0255174
CTGGGCCTGCTATATC-1-10	8	0.166301
CACTCGAGCTGAACAA-1-10	12	0.078838
ATTACGCGCTGGCAGG-1-23	8	0.0415792
AGATAACTTCAGGGCC-1-3	9	0.130842
ATACGCCGGCGAAACC-1	13	0.0278918
GGTAGAAGACCGCCTG-1-22	17	0.105709
CTTCAACTCCACTTGG-1	17	0.240148
TTGGTCACACTCGTAA-1-12	10	0.0736998
ATACAGGCCCTCCAAT-1-24	17	0.0814721
TAACAAAGGGAGAAGC-1-12	1	0.0515663
ATGCTCAGTGTTGCAT-1-2	1	0.13685
GGCTGAAATAGCAAAG-1-9	17	0.0251361
TTATAGGTAATTGTCT-1-7	18	0.0205262
CCATTAGCGATAATCC-1-7	9	0.0213529
AGTGATTCAAGCAGGA-1-7	14	0.00243409
ACTTGTGGATGGAACG-1-4	16	0.383331
TTGATGTGTAGTCCCG-1-29	6	0.208933
CGATTAAATATCTCCT-1-18	18	0.095584
AAGGGACAGATTCTGT-1	14	0.0338862
GGATTCAGTACGGTGG-1-3	1	0.0208762
GGGCTCATCGAACCCA-1-6	6	0.00553271
ACGCGCTACACAGGGT-1-3	8	0.122245
AACCGTTGTGTTTGCT-1-45	4	0.0138825
GTGACAGCTTCCCACT-1-19	18	0.093146
AACGATAGAAGGGCCG-1-16	2	0.0550639
CTCAAACCACTGCCCG-1-4	18	0.0770081
AGTTTGCACCTGCCTC-1-17	18	0.200113
CCTTTAAGGGAGCACT-1-12	18	0.11987
AGGCAGATGCGTAAAC-1-17	6	0.107918
AACCCAGAGACGGAGA-1-11	2	0.0186858
CCACAATGTACGTCTT-1-14	14	0.18915
ACATCGGTCAGCCGCG-1-6	8	0.0288329
TATCCTGCATGGGAAT-1	2	0.132604
GTGCGAAATCGAACAC-1-72	10	0.0922108
GCTAGTTTCATTGAGG-1-17	1	0.0468405
TATACACGCAAAGTAT-1-5	1	0.0867275
GAACCTTTAACGATCC-1-14	18	0.0672149
AACGCGACCTTGGGCG-1-18	18	0.00898489
GATGTTTGTGCGAGAT-1-30	1	0.0380788
AAGGCGCGTAAAGCTT-1-14	1	0.0370041
CGCTATTCAATGTATG-1-30	1	0.178305
GCCGCATTAGTCCGGC-1-4	7	0.231498
CCTCACCAATCTTGAC-1-14	1	0.183759
CCAAGACTTCTGCGAA-1-8	3	0.218167
TGTTCGTATTGCGGTG-1-18	12	0.0490893
CCAACGATGCACTGAT-1-24	8	0.163231
GTGACGCAGGTTTCAT-1-25	18	0.0140291
TGCGACACCCTAGTGC-1-19	10	0.0939824
AAGGAGCGGTTGGTGC-1-10	9	0.188704
GGTGCATAAATGATTA-1-20	18	0.108299
TTACTCTGGTACGTAC-1-32	8	0.0730984
CCATGCTCTGCAGGAA-1-15	1	0.125738
CCTCGAAGTGGACGGG-1-26	4	0.0347656
ATCTGCTGTTATCGCC-1-19	18	0.00105161
TTGCACAATTCAGAAA-1-22	10	0.0483765
CCGGTAATGGCTAGTC-1-20	15	0.00861298
TGAGTGGTCCGTGACG-1-13	14	0.0597147
GAAGCGTGAGGAATTT-1-25	11	0.0620125
GAAACTCTAATGAAGG-1-12	5	0.0523915
ACATCCCGGCCATACG-1-11	18	0.0382825
AGTTTCGCAGGTCGGA-1-47	3	0.224655
TGGTCTGTTGGGCGTA-1-58	8	0.0097168
AGGTACGATATTGCCA-1-3	5	0.0108352
CTGGGCCTGCTATATC-1	8	0.342867
TACCAGCTAGGTTTAA-1-23	4	0.0241548
AAGAGGATGTACGCGA-1-52	8	0.128897
TGTATCCTTATTCCAT-1-7	2	0.18378
AGCACTACCTCACCAG-1-4	17	0.00184308
CCAACGATGCACTGAT-1-20	8	0.078542
TAAGGGCTGGGAGAGG-1-52	7	0.117007
TGTTCTTCCATTGACT-1-18	9	0.0342003
ATGACTATCAGCTGTG-1-17	18	0.0592974
ACGCGAAGTCAGACGA-1-6	12	0.138102
TGCGTTTGTTGACACT-1-1	13	0.0391174
TTCTGCCGCGCCTAGA-1-26	12	0.0296938
ATACCACGGGCAACTT-1-41	8	0.0393377
GTTAACATCACTTAAA-1-12	17	0.113182
GCCGCATTAGTCCGGC-1-14	7	0.236996
TGTAGGAGAAATTTCC-1-6	14	0.0536397
CGTCGTCCTTCGCGAA-1-13	17	0.0917902
CGTTTAAGCGGAGCAC-1-56	3	0.0176636
ACTTGGGACCCGGTGG-1-37	9	0.152679
TGGTCTGTTGGGCGTA-1-62	8	0.0458853
TTCTTAGTGAACGGTG-1-18	1	0.0111782
ATTACATGTCAGTCTT-1-13	16	0.0428322
CACCGATACACCGAGC-1-16	5	0.0517972
TGATTCGTCTATCACT-1-1	8	0.0230405
TGTAGGAGAAATTTCC-1-19	14	0.113548
TTACTATCGGCTTCTC-1	7	0.124911
GGACTCGTGAGTGGTC-1-21	18	0.136866
AACCCAGAGACGGAGA-1-5	2	0.0676757
AAGATTGGCGGAACGT-1-16	14	0.0138843
TCCTAGCAAAGAAGCT-1-25	8	0.00857641
CGCTTATTCCCGGTCG-1-39	8	0.0742896
AGTTTGCACCTGCCTC-1-7	18	0.109693
GGCTGAAATAGCAAAG-1-10	17	0.00407098
CTGCACCTGGAACCGC-1-7	2	0.0122526
GTACTTGGGCACTTCT-1-33	1	0.0337064
TCTTCCCATGGGCACA-1-7	14	0.000233583
ACGCGAAGTCAGACGA-1-7	12	0.235421
TGATTCGTCTATCACT-1-9	8	0.151576
TCCGTTTAGCCTTGAA-1-9	14	0.092637
CCTCTCTCCCATCTAG-1-4	8	0.055118
CACTTCGCCACAGGCT-1-12	1	0.0455226
AAACTCGGTTCGCAAT-1-13	18	0.0176894
GGGAAGACGGTCTGTC-1-17	18	0.0176401
TCAAACTTAGATTGTT-1-27	11	0.0979629
GTTGTCGTGTTAGTTG-1-1	2	0.0661343
GGTGCATAAATGATTA-1-14	18	0.0717726
GCTGCTACTGCGTAGC-1-18	17	0.0393898
GAGATGGGAGTCGACA-1-7	17	0.11332
TCGCACCAGGAGGCAG-1-3	17	0.114496
TGGTCTGTTGGGCGTA-1-9	8	0.0238603
ACGCGAAGTCAGACGA-1-57	12	0.130947
AGTGATTCAAGCAGGA-1-15	14	0.0366173
GGAGCAACATTTCAAG-1-1	16	0.0590492
GGTGCATAAATGATTA-1-24	18	0.0175994
TCCGCTTATCCCATTA-1-23	12	0.280399
AGTTTGCACCTGCCTC-1-4	18	0.0536254
GGCGGTAGGATCATTG-1-4	11	0.154673
AACGCGACCTTGGGCG-1-8	18	0.035324
TATGTAAAGTGCTTAA-1-14	18	0.0308908
CCTATGAAGTGGTGCC-1-1	15	0.0164187
TGTTCGTATTGCGGTG-1-2	12	0.0634707
CCTCACCAATCTTGAC-1-17	1	0.0198019
ATCTGACATGGAAGGA-1-12	18	0.0407919
CCTCACCTTAGCATCG-1-3	14	0.061689
CCCGCAGGGCCCAAAG-1	5	0.0392746
GGAGAAGTCATTGGCA-1-1	1	0.0337984
TGTGTCGCGAGTTGCA-1-9	1	0.145398
GGAGCACCAAGAACTA-1-41	6	0.0320268
CCCAAACATGCTGCTC-1-6	14	0.237888
CCTCTGGCCTAGACGG-1-15	5	0.0301269
TGGTCCCACGCTACGG-1-8	17	0.0601123
TCGCTCGATATATTCC-1-12	11	0.0416184
CTACTATCTTTCAGAG-1-1	14	0.0443973
CGTTTGTGTAGAGGGT-1-17	18	0.0515523
GTGCGTGTATATGAGC-1-8	13	0.103321
TTGGCTCGCATGAGAC-1-9	1	0.187913
AGGCATTGTCGTAGGG-1-6	16	0.167659
TACGCTATAGAAACCT-1-6	14	0.0268676
CTAGATGTGAGTGTAA-1-20	14	0.0893447
GGTCGGCCAGGAGCTT-1-7	14	0.0949084
ACATCCCGGCCATACG-1-6	18	0.272018
CAATGGATCTCTACCA-1-29	14	0.0402729
TCACTCGTGCAACGGC-1-2	5	0.0871161
GAAATTCACATCGCTG-1-1	2	0.0604835
CCATTTCTACCTATTA-1-17	17	0.0991463
CATGAGATGCACTCTC-1-8	17	0.152544
GTCCGGCTGAATTGCG-1-21	9	0.0739366
AGGTACGATATTGCCA-1-30	5	0.00164499
TAGACGAAACGCCAAT-1-9	18	0.245443
TCTGCCAGAAACTGCA-1-26	13	0.0688191
GCAACCACGGCCGCGT-1-10	8	0.0846359
TCGCTCGATATATTCC-1-18	11	0.0380857
TAAGGAACTTGTGGGA-1-13	2	0.0449103
CCAACGATGCACTGAT-1-26	8	0.0979441
ACGCCGCTAGACGACC-1-25	12	0.02213
CCAACGATGCACTGAT-1-37	8	0.074289
CGGGAATATAGTATAC-1-3	15	0.0830958
ACACCCGAGAAATCCG-1-17	1	0.218218
TTCCGGCCTTGAGGCT-1-49	18	0.0672989
CCAGATAGTTGAGTGA-1-19	14	0.0339409
CGCAATTACTTTCGGT-1-7	1	0.104936
TTGATCTAACTTTGTC-1-17	9	0.50012
AAGATTGGCGGAACGT-1-10	14	0.0337316
GGTTACCACCCTCGGG-1-36	8	0.0234158
CCATTTCTACCTATTA-1-10	17	0.0272551
TTACATCGTGGCCTGG-1-42	1	0.0622492
CCTCACCTGAGGGAGC-1-23	14	0.150251
TGGCAAACTAAATTAC-1-9	17	0.157314
CTGTTCATCTCACGGG-1-8	1	0.328375
TTACAGACCTAAATGA-1-11	14	0.111437
TGCCCGTACCGTTAAA-1-15	12	0.00075625
CTGCACAACTACATAT-1-6	17	0.275763
AGCACTTAAGGACGCC-1-9	8	0.174696
CTAGATTTACGACGGC-1-3	13	0.0136312
GGCGCTTCATTCCCTG-1-16	18	0.0473857
TAGCTAAGTCCGGGAG-1-2	9	0.132575
CCCTGAAATGAGTTGA-1-33	8	0.0131059
TCGTACCGACGTCAAG-1-10	18	0.253381
AAGGGACAGATTCTGT-1-2	14	0.00550587
GTCTTAGTACAGCCGG-1	5	0.0104832
CATGCGACCAGTTTAA-1-9	14	0.0625975
TCAGACGCTATAGAAG-1	12	0.0752918
GCTGCTACTGCGTAGC-1-6	17	0.049591
GTCGTACCATCTCGGG-1-16	12	0.084017
GAGCTAAGGGCATATC-1-1	14	0.153004
GTGTCGTATAGCGTTC-1-7	17	0.159481
GGGTTAACATTTGAGT-1-28	18	0.288666
CATAACGGACAGTCGT-1-15	14	0.0139686
TGAGTGGTCCGTGACG-1-12	14	2.61084e-05
CCCAAACATGCTGCTC-1-9	14	0.0115148
GACCTTCCACGTCTAC-1-23	18	0.0562517
TGGTCTGTTGGGCGTA-1-59	8	0.0367091
ACCAAGAACGCGTGTC-1-3	2	0.110466
GTCGTTATTCGCTTAT-1-19	12	0.0088152
TGCGACACCCTAGTGC-1-4	10	0.0614541
AGGCATTGTCGTAGGG-1-20	16	0.0728611
ACTTATACTTACCCGG-1-25	14	0.0307631
GATAGGTAACGTTGAC-1-6	12	0.0841498
GTCATGCACCTCCGTT-1-13	11	0.03773
CAATGGATCTCTACCA-1-27	14	0.0471176
ACTTGGGACCCGGTGG-1-31	9	0.227975
ATTACGCGCTGGCAGG-1-30	8	0.144731
TGGTCTGTTGGGCGTA-1-5	8	0.0478322
CACCCACACGTCACCC-1-2	2	0.159134
GTCCTTCTAGTGGGTT-1-9	5	0.071592
AGACTGTTACCGGGTC-1-5	18	0.0426623
GGTGAAGTACAGGGAT-1-28	8	0.0474219
CGGTTATCCAACAGTG-1-2	14	0.203176
GAGCTAAGGGCATATC-1-15	14	0.107493
TGGTCCCACGCTACGG-1-12	17	0.0949662
TAGCTAAGTCCGGGAG-1-9	9	0.0344154
ATGCTCTGGCGCGGTA-1-43	18	0.052728
CTTACACGGTATTCCA-1-22	9	0.103379
AATATCGAGGGTTCTC-1-17	14	0.14055
GGAATGCGCTAGCGTG-1-22	14	0.0400073
AAGGGACAGATTCTGT-1-11	14	0.119664
CCCTGAAATGAGTTGA-1-32	8	0.0189378
GTATCAGCTTGGGTTC-1-1	1	0.0742088
GCGGTTCCCTATCATG-1	10	0.0503145
CCTAACTAAGGCTCTA-1-19	6	0.099384
GCTAGTTTCATTGAGG-1-21	1	0.0108685
GGGAGGATGCCCGAAA-1-13	10	0.0738024
TTGAGAGTACTGCTAA-1-39	8	0.253546
TTCGGTACTGTAGAGG-1-28	18	0.0175587
CAATTAAGGGTGATGA-1-4	11	0.0870827
GATGGTGCCCTAGGCA-1-7	5	0.145444
CGGCCAGAGCGACCAT-1-11	18	0.0398631
TCTGAACCGGTCGGCT-1-23	1	0.0436336
CCTTTAAGGGAGCACT-1-7	18	0.0309264
AGCCCGCAACAAGCAG-1-6	18	0.106968
AAGTGCCTTGACTGTA-1-5	15	0.0315216
TCGCAAAGATGCATTT-1-2	12	0.0172985
AGTTCCTACAGAATTA-1-20	9	0.10133
AGGTATAATTGATAGT-1-24	14	0.0338685
ACCCAACGCCCGTGGC-1-1	14	0.193341
GAGGGAGTCAGATCGC-1-19	18	0.0532317
CCAATAGTGCCGTCGA-1-18	8	0.0813
TTCTGCCGCGCCTAGA-1-14	12	0.0256993
ATACCACGGGCAACTT-1-67	8	0.0636419
AAGGCGCGTAAAGCTT-1-13	1	0.0946908
AAGCTAGATCGAGTAA-1-15	12	0.176798
GTACTAAGATTTGGAG-1-34	9	0.059963
CAAACTACGATAGAGA-1-10	5	0.000546152
CCAGATAGTTGAGTGA-1-20	14	0.0100605
CTGCACAACTACATAT-1-12	17	0.0406853
CTTCAACTCCACTTGG-1-11	17	0.0422153
TCTGTGCCATCATAGT-1-5	14	0.279326
TCGCTCGATATATTCC-1-8	11	0.00429869
GGTTTGAGTGCTGGAA-1-13	2	0.058374
GAGTACGGGTATACAA-1-10	2	0.137618
GGACTCGTGAGTGGTC-1-27	18	0.0949936
AACAATACATTGTCGA-1-11	18	0.250414
TCGCAAAGATGCATTT-1-15	12	0.0772701
TCAGTAGGGACTATAA-1-3	10	0.0189524
CGATTAAATATCTCCT-1-33	18	0.0299959
ACGCGCTACACAGGGT-1-12	8	0.0852753
CGGAGCAATTTAATCG-1-4	18	0.2112
TAAAGCGTTAGGAGAA-1-6	14	0.0303021
GTACTAAGATTTGGAG-1-12	9	0.101194
GTGCGAAATCGAACAC-1-18	8	0.000947771
TCGCACCAGGAGGCAG-1-5	17	0.162551
GGTTTGAGTGCTGGAA-1-6	2	0.0344812
AGTCCCGCCTTTAATT-1-2	5	0.0262915
CCCGCAGGGCCCAAAG-1-27	5	0.109099
TGTGTCGCGAGTTGCA-1-13	1	0.0103538
ACTTGGGACCCGGTGG-1-4	9	0.132277
GAGCGCAAATACTCCG-1-14	16	0.0897415
CGTGGTACCCAAAGGC-1-4	18	0.291467
CTAGGTCTGAAGGAAT-1-17	14	0.0808219
GAGCTAAGGGCATATC-1-12	14	0.161037
GGGAGTAATGGCTGGC-1-5	2	0.0489421
AGATGACTCGCCCACG-1-14	3	0.0546442
CGGCCCAGGTATATCC-1-3	15	0.0350278
TCGTTGCTATCCGGTC-1-18	18	0.114334
GGCACTCCACTGGGCA-1-22	9	0.0423442
ACTATTTCCGGGCCCA-1-17	18	0.0238397
AAGCGCAGGGCTTTGA-1-8	18	0.0686146
ACGCGCTACACAGGGT-1-10	8	0.0128083
CCCGCCATGCTCCCGT-1-4	1	0.0207593
TTGCCGCTTTCTAGTA-1-25	18	0.336789
CACTCAGCTCTTGAGG-1-2	4	0.0471391
GACAACGACCATTGAA-1-12	6	0.0322148
TTCTTGTAACCTAATG-1-14	1	0.130647
TTAATTGCTTTGGGTG-1-3	18	0.0852455
GGGAGAACTCACAGTA-1-3	11	0.0222579
CGCAGGCGATCCAAAC-1-4	16	0.0239458
AGCCCGCAACAAGCAG-1-20	18	0.067388
CTTACACTGGGAAATA-1-5	2	0.14597
GAGCTAAGGGCATATC-1-2	14	0.0445383
ATACAGGCCCTCCAAT-1-3	17	0.243382
TGGCTTTGGGTAGACA-1-5	3	0.0186541
TCCTAGCAAAGAAGCT-1-15	8	0.0410119
AAGTGTTTGGAGACGG-1-1	17	0.00603699
TGGTCTGTTGGGCGTA-1-64	8	0.00139592
GGGAAGACGGTCTGTC-1-14	18	0.0350812
TATCCATATCATGCGA-1-6	3	0.0534829
TTGGACATGTGGCTTA-1-23	8	0.107547
GCAAGAATTCCTTGGC-1-19	8	0.236613
ATTGCTGCTCCTCCAT-1-3	8	0.0645871
AGATGATGGAGTCTGG-1-14	14	0.00732514
TACGAGAACTTCACGT-1-25	8	0.166314
CCGCATGTGGTACGAT-1-4	18	0.0814137
GCTAGTTTCATTGAGG-1-32	1	0.0480232
ATAGGCGGCTATAGAA-1-1	8	0.143966
CCGCCGGTCAACACAC-1-26	2	0.103047
AATTCGATTCGAGGAT-1-3	18	0.153717
ACGCGCTACACAGGGT-1-20	8	0.221265
TACTCGGCACGCCGGG-1-27	7	0.00172365
TAAGGAACTTGTGGGA-1-9	2	0.0679954
GCAAGAATTCCTTGGC-1-18	8	0.225763
ACGTATTACTCCGATC-1-21	14	0.0333436
TCGCTACTGGCTTTGA-1-20	18	0.119192
GTGACAGCTTCCCACT-1-13	18	0.221807
TCGTACCGACGTCAAG-1-25	18	0.0184594
AGTGAGCCTCGCCGCC-1-12	14	0.0447089
ATGCTCTGGCGCGGTA-1-37	18	0.0717252
AACGATAATGCCGTAG-1-5	17	0.13537
TGTGCTTTACGTAAGA-1-17	7	0.0272519
CCATCCATACCAAGTC-1-11	2	0.020176
CACTCGGTTAGGAGGA-1-13	7	0.334988
CACTCAGCTCTTGAGG-1-23	4	0.0390917
AGCACTTAAGGACGCC-1-34	8	0.0971556
GTGCCATCACACGGTG-1-13	8	0.0254107
GTACTAAGATTTGGAG-1-36	9	0.238132
AGATGATGGAGTCTGG-1-2	14	0.0495718
CTGGTAACGAGCTCTT-1-28	14	0.0597235
TTGCCGCTTTCTAGTA-1-21	18	0.199249
GTGGACGCATTTGTCC-1-19	18	0.140831
TTGGACATGTGGCTTA-1-48	8	0.110463
CCTCACCTTAGCATCG-1-6	14	0.0690269
TCCGATTACATTGCCG-1-31	8	0.239585
TTGAGAGTACTGCTAA-1-31	8	0.0541421
CGCTTTCATACCGGTG-1-19	2	0.0159079
AGCACTTAAGGACGCC-1-4	8	0.0955845
GCTTATGAAGCAGGAA-1-17	14	0.0922532
ATCTGCTGTTATCGCC-1-30	18	0.100464
GATAGGTAACGTTGAC-1-25	12	0.232564
CATGAGATGCACTCTC-1-11	17	0.342492
ATATTGCTGTCAAAGT-1-13	1	0.128014
TGCTCGGTGGGTCACC-1-20	18	0.0101387
TCCCGGGTGTGCTGCT-1-36	8	0.0849565
CCATCGCAGTTAAACT-1-19	12	0.257835
TGTTCTTCCATTGACT-1-34	8	0.0448351
TCCTGCCAACTGGAGA-1-18	5	0.020615
CGCGACCGCGACAGAT-1-29	17	0.168579
ATACCACGGGCAACTT-1-58	8	0.0717046
TCCGCTTATCCCATTA-1-6	12	0.120151
GAGCGAGGGAGTACCG-1-23	3	0.00666243
TCAAGAAATACTAGCT-1-20	14	0.0404153
ACGCGCTACACAGGGT-1-8	8	0.140569
TAGGTGACGATAACCT-1-7	18	0.144277
GGGCGTCACCACGTAA-1-31	10	0.209333
CACGCGGAACTGTTGC-1-4	14	0.107585
TATACACGCAAAGTAT-1-26	1	0.0150839
AGCCCGCAACAAGCAG-1-15	18	0.130279
GAAATTCACATCGCTG-1-14	2	0.0238349
ATATCTTAGGGCCTTC-1-3	11	0.0140982
GATGGCGCACACATTA-1-51	1	0.438518
TGATTCGTCTATCACT-1-48	8	0.11759
CGATTAAATATCTCCT-1-24	18	0.158955
GTGTGAATAACTTAGG-1-35	14	0.25179
GTTTGACCAAATCCTA-1-9	9	0.0809041
CCTCACCTTAGCATCG-1-7	14	0.178299
ATAAGTAGGATTCAGA-1-25	14	0.235424
CGCTTATTCCCGGTCG-1-4	8	0.117551
GCGAGCGCATGCTCCC-1-20	14	0.0719244
AATTCGATTCGAGGAT-1-8	18	0.285348
AAGTTCGGCCAACAGG-1-16	8	0.101543
TCGTGTACTATGGATG-1-9	12	0.0507908
AAGTTCGGCCAACAGG-1-52	8	0.160185
CCTCGAAGTGGACGGG-1-21	4	0.0614677
CGTTTGTGTAGAGGGT-1-29	18	0.0513041
CGCATTAGCTAATAGG-1-46	9	0.296472
TCAACATAGCGCCCTA-1-24	18	0.0228556
CAAGCGGCACATAATT-1-6	17	0.108836
TTGACCAGGAACAACT-1-6	18	0.137291
AATTTGGTTCCAAAGA-1-39	4	0.206805
AACCCGACAACCCGTG-1-5	18	0.1
CTAGGTCTGAAGGAAT-1-43	14	0.0308059
TAGACGAAACGCCAAT-1-10	18	0.279653
AATTCTAGAGTTAGGC-1-18	12	0.124828
CGGTTATCCAACAGTG-1-7	14	0.0238965
TAATATTGAAATTCGC-1-15	2	0.0276826
CTCATTGCTCTAACAA-1-1	18	0.157082
CCAGATAGTTGAGTGA-1-15	14	0.0504932
CTTCAACTCCACTTGG-1-13	17	0.160579
AGTGATTCAAGCAGGA-1-6	14	0.0875329
CATGAGATGCACTCTC-1-17	17	0.0620226
TTCTTAGTGAACGGTG-1-29	1	0.00684152
CTCATGGCTCACAATC-1-51	3	0.0778093
TACGCCTCCATTCCGA-1-14	18	0.279206
ATAGGCGGCTATAGAA-1-26	8	0.116524
GACGAGGCTAATAAAC-1-3	16	0.0628675
TGGCAAACTAAATTAC-1-13	17	0.194538
ATATTGCTGTCAAAGT-1-28	1	0.163727
GAGATCTGCTTGGCAT-1-43	9	0.0873637
ATATGTCTCCCTAGCC-1-1	14	0.102321
ATGACTATCAGCTGTG-1-3	18	0.0435123
AAGGGACAGATTCTGT-1-7	14	0.0540354
ACTATTTCCGGGCCCA-1-3	18	0.0512061
AGATGACTCGCCCACG-1-31	3	0.0635212
ATGACTATCAGCTGTG-1-12	18	0.0564112
ACTATTTCCGGGCCCA-1-11	18	0.114479
GTAGTCTACGATATTG-1-6	18	0.0217445
CGTCGCATGTGAGCCA-1-23	18	0.031221
ATTACGCGCTGGCAGG-1-15	8	0.0539338
CAAACTACGATAGAGA-1-2	5	0.195847
TGATTTATTAGCTGTG-1-9	8	0.217938
AAGGCTGTGCTCATCG-1-1	9	0.000647539
GTGACTTCAGTAGTGC-1-13	10	0.0527039
AACGATAATGCCGTAG-1-25	17	0.0478174
TCTAGGTGGCGACGCT-1-8	14	0.108536
CCAAGACTTCTGCGAA-1-1	3	0.0613663
ATAATCTTGGAGAACC-1-6	18	0.0124909
TAAAGAGCCCGAAACC-1-3	2	0.033351
CATAGTCCACAAGAAC-1-34	8	0.025489
ACAATTGTGTCTCTTT-1-16	16	0.00946045
GAGATGGGAGTCGACA-1-4	17	0.0833033
GAGGGAGTCAGATCGC-1	18	0.188494
GTGTGAATAACTTAGG-1-33	14	0.100919
CGCTTTCTTGCATTCG-1-8	14	0.055642
CCGCATGTGGTACGAT-1-14	18	0.0721697
GGAGAAGTCATTGGCA-1-20	1	0.3359
TCAAACTTAGATTGTT-1-22	11	0.0672986
AATTCTAGAGTTAGGC-1-11	12	0.0807769
CGGCCAGAGCGACCAT-1-9	18	0.0303601
CCTCACCAATCTTGAC-1-16	1	0.0962187
TGATTCGTCTATCACT-1-35	8	0.0371547
ACAGCGCACCCGCAGC-1-3	5	0.118362
TCACTCGTGCAACGGC-1-36	5	0.00917553
TACCAGCTAGGTTTAA-1-6	4	0.0727155
TTAAGCCGACAACTTC-1-22	5	0.225445
CAACGGTTCTTGATAC-1-24	1	0.142301
TAGTTAAGATAGGATA-1	5	0.056441
GGCTGAAATAGCAAAG-1-4	17	0.255047
AGGTACGATATTGCCA-1-27	5	0.082349
AAATAACCATACGGGA-1-24	5	0.14228
TATACACGCAAAGTAT-1-9	1	0.0243535
GAAACTCTAATGAAGG-1-27	5	0.0176246
TTACAGACCTAAATGA-1-4	14	0.011401
TAACAGCGTTTGTGCT-1-7	18	0.0981202
AAGGAGCGGTTGGTGC-1-12	9	0.0637542
TTCCTCTGCCCGAATA-1-2	7	0.162234
CTAGTGAAGGACAGGA-1-25	8	0.0403959
CAAGCGGCACATAATT-1-12	17	0.156197
ACACCCGAGAAATCCG-1-31	1	0.144712
AAATGGCATGTCTTGT-1-12	4	0.102831
ACGTTAGATTTGCCCG-1-17	8	0.156873
GTATCAGCTTGGGTTC-1-34	1	0.0650648
AGTCCATTGGCTGATG-1	14	0.0403078
TTCGGTACTGTAGAGG-1-20	18	0.0101891
CGGCCAGAGCGACCAT-1-21	18	0.0144209
AATTCGATTCGAGGAT-1-5	18	0.0355865
ATGTTCGTCGACCCAC-1-4	7	0.0837896
GGAGTGCCGCCCTGGA-1-8	3	0.0599549
CAAACGAGTATCGCAG-1-18	10	0.0354346
TCTGTCATACAAGAGC-1-19	2	0.0662469
CTGTTCATCTCACGGG-1-1	1	0.0367441
TTGGACATGTGGCTTA-1-10	8	0.0591006
GACTGCAAATCGAGCT-1-19	18	0.0472306
CCAGTAGTCTGATCCA-1-13	14	0.157754
TACGCTATAGAAACCT-1-29	14	0.127529
GATGTTTGTGCGAGAT-1-1	1	0.0184905
GTTAAAGTAGGACTGG-1-6	17	0.0433017
AACCCGACAACCCGTG-1-45	18	0.125888
TGGTCTGTTGGGCGTA-1-50	8	0.137798
GTAGACGTCGTTACAT-1-5	2	0.150398
GTACGAGATTGCGACA-1-23	3	0.0389014
GCGGTTCCCTATCATG-1-11	10	0.140778
TTACATCGTGGCCTGG-1-27	1	0.211312
CCCAGTTAAGGCGCCG-1-33	13	0.242802
GGGTACTTCATGAACT-1-7	8	0.0356327
GGACTCGTGAGTGGTC-1	18	0.215006
CTTGTCAACATTCGAG-1-12	12	0.136413
CAGACCTGTAAGTGTT-1-2	14	0.089448
AACCGTTGTGTTTGCT-1	4	0.0913625
CTAGTGAAGGACAGGA-1-9	8	0.00155702
GGATTTCACTTCTATA-1-16	14	0.181322
GACTGCAAATCGAGCT-1-26	18	0.0120842
CCGCATGTGGTACGAT-1-5	18	0.0993126
CATAACGGACAGTCGT-1-13	14	0.0253861
TCCGCTTATCCCATTA-1-2	12	0.0316327
ATATTGCTGTCAAAGT-1-20	1	0.0847595
GTCCTTCTAGTGGGTT-1-23	5	0.0807237
AGGAGGCCTTCGCGCG-1-20	16	0.0168171
CCATGCTCTGCAGGAA-1-2	1	0.118853
ATAATCTTGGAGAACC-1-24	18	0.155425
CCATCGCAGTTAAACT-1-29	12	0.00774536
CCAACGATGCACTGAT-1-3	8	0.102816
TTGATGTGTAGTCCCG-1-33	6	0.0610732
GTGTCGTATAGCGTTC-1-13	17	0.112374
CTCATGGCTCACAATC-1-71	4	0.037784
ATAAGTTACCGCGACG-1-7	10	0.169669
GAAACTCTAATGAAGG-1-57	5	0.0535942
ATACAGGCCCTCCAAT-1-17	17	0.380062
ATAATAGCTGTTGAAT-1-1	12	0.200219
TTAAGCGCCTGACCCA-1-31	9	0.131234
GATAGGTAACGTTGAC-1-33	12	0.107542
ATTCACTGATGTTGGA-1-19	18	0.199208
TATCTAGCCTAAAGGA-1-10	7	0.389012
CCTGCGTTCTACGCTT-1-63	7	0.555045
AGTGATTCAAGCAGGA-1-9	14	0.0132758
CGTCGCATGTGAGCCA-1-8	18	0.0796914
GAGCCAGCTACCTGTG-1-5	17	0.428115
CGCTTATTCCCGGTCG-1-42	8	0.155098
TGTCCTAAGTCACCGC-1-33	8	0.194508
GGCTCCTCCACCTGTT-1	18	0.294929
TGCCTTGGCCAGGCAA-1-9	17	0.000293863
TAGATCCGAAGTCGCA-1-70	4	0.204421
CTACGCCATTTCCGAT-1-22	5	0.156543
GCATCGGCCGTGTAGG-1-21	16	0.0023459
ATCACGTGCTAATTAA-1-8	8	0.0312736
AAGCGCAGGGCTTTGA-1-3	18	0.230588
GGTCGGCCAGGAGCTT-1-19	14	0.0401237
CACTCAGCTCTTGAGG-1-16	4	0.0758184
GGATTCAGTACGGTGG-1-13	1	0.0626314
CTCGGTACCACTGCTC-1-14	13	0.0781369
ATGGCAGCCGAGAAAC-1-20	7	0.427803
TAAGGGCTGGGAGAGG-1-61	7	0.384092
GTGGACGTGCTGAGAC-1-11	1	0.162882
TGTCCTAAGTCACCGC-1-9	8	0.380168
AAAGTCGACCCTCAGT-1-1	7	0.402371
CATGAACCGACATTTG-1-5	2	0.404139
TCTGCCAGAAACTGCA-1-43	13	0.148402
GGCAAGCCCATAGTGG-1-1	18	0.0494691
GCCTAGCGATCTGACC-1-17	1	0.00352277
ATAATAGTGTAGGGAC-1-37	1	0.437482
ACATCCCGGCCATACG-1	18	0.0898075
GATCATTCCAAACATT-1-1	9	0.0905075
GAACCTTTAACGATCC-1-21	18	0.274571
GGCAAGCCCATAGTGG-1-6	18	0.0149584
TGTGTCGCGAGTTGCA-1-1	1	0.270499
CCTTTAAGGGAGCACT-1-2	18	0.0251007
CCCTCATTCTGGAATT-1-36	2	0.0077315
GATAGGTAACGTTGAC-1-14	12	0.00527518
CTACGCCATTTCCGAT-1-20	5	0.0661882
AAATTACCTATCGATG-1-17	14	0.052106
ATACAGGCCCTCCAAT-1-7	17	0.235765
GAACAGATTACTAAAT-1-34	18	0.191671
CAATGGATCTCTACCA-1-2	14	0.00380988
CATACCCGTACCCAGT-1-18	8	0.0448041
CTTCAACTCCACTTGG-1-27	17	0.246187
CAAACGAGTATCGCAG-1-26	10	0.0282863
GTGCGAAATCGAACAC-1-5	10	0.00252189
GGCGCGTTCGAGTTTA-1-7	12	0.161394
GTACTGGAGTTAGACC-1-19	14	0.116905
TGCCTAATTGAAGATT-1-9	16	0.0808888
CCATGCTCTGCAGGAA-1	1	0.0400477
CGGTCAAGTGGGAACC-1-15	6	0.0713388
GTGAGGAGCGGTTGAG-1-4	5	0.0543818
CTAACTGATAATCGCC-1-9	16	0.0486789
GGCAAGCCCATAGTGG-1-12	18	0.0275512
GTGCGAAATCGAACAC-1-52	8	0.0973974
GATGGCGCACACATTA-1-38	1	0.150951
GTGCGTGTATATGAGC-1-26	13	0.0596284
CTGGGCCTGCTATATC-1-55	8	0.0313947
GAGTACGGGTATACAA-1-42	2	0.0493825
TTACATCGTGGCCTGG-1-31	1	0.468731
GCTGCTACTGCGTAGC-1-15	17	0.0730048
TAACTATCGAAGGTCC-1-11	1	0.443482
AGGCATTGTCGTAGGG-1-10	16	0.013532
GACGAGGCTAATAAAC-1-13	16	0.0211363
CTGCACCTGGAACCGC-1-10	2	0.0442838
AGGCATTGTCGTAGGG-1-21	16	0.179925
GACGAGGCTAATAAAC-1-14	16	0.192158
ACGTTAGATTTGCCCG-1-6	8	0.0742818
TTCACTTCCTAGAACG-1-22	18	0.0356075
TCTGAATTCCGTACAA-1-21	14	0.00346888
TGTTCGTATTGCGGTG-1-12	12	0.0502728
AAGCACCCTGCGTATC-1	18	0.000991521
ATTCACTGATGTTGGA-1-16	18	0.0148032
GTGACGCAGGTTTCAT-1-30	18	0.0021466
CGGTAGAGGTGCAGGT-1-2	6	0.0328375
CTATGTCACTAGCCCA-1-28	11	0.0416985
TAGAAAGGTGGCGCTA-1-20	14	0.018471
TTGAGAGTACTGCTAA-1-19	8	0.233736
GGTTTGAGTGCTGGAA-1-39	2	0.00595933
TTGTGTATGCCACCAA-1-10	18	0.0426859
AAATTACCTATCGATG-1-2	14	0.197125
CCGCTTACCTCACTCT-1-23	8	0.292375
CCCGAGTTTCTCCGTA-1-8	15	0.0314269
AACTCTCAATAGAGCG-1-7	14	0.0114082
CGGAGCTTATAACACC-1-17	5	0.0803528
ATAATCTTGGAGAACC-1-25	18	0.0172275
GGTCGGCCAGGAGCTT-1-11	14	0.00423237
GCGACGATAGTTGTAC-1-1	10	0.0790203
TAGGGTGTTTCAAGAG-1-38	3	0.135006
TCAGTGTATACGTCAT-1-12	18	0.0789086
CGTCGCATGTGAGCCA-1-31	18	0.247224
ACCTACTATAAATCTA-1-13	18	0.0951851
AACTAGGCTTGGGTGT-1-10	18	0.194003
TGATCGGTTTGACCCT-1-11	9	0.0772363
TTATAGGTAATTGTCT-1-23	18	0.0686069
TATGTAAAGTGCTTAA-1-16	18	0.241339
GTGCGAAATCGAACAC-1-17	8	0.0702035
TCGTCTTAGGCGTTAA-1-10	17	0.0209318
CAACGGTTCTTGATAC-1-4	1	0.315051
TACTCGGCACGCCGGG-1-24	7	0.0100477
ATACTGCCTTACACCG-1-11	17	0.171664
ACTTGGGACCCGGTGG-1-3	9	0.0944317
CCACAATGTACGTCTT-1-6	14	0.115793
TCATCCCAGAGGGTGG-1-13	4	0.0236353
GAAATGGCGGTGTTAG-1-20	9	0.0431593
ACTCCCGAATTCGTTT-1-3	14	0.0595348
TAACAGCGTTTGTGCT-1-11	18	0.0723227
AAGGGACAGATTCTGT-1-20	14	0.134047
TAACAGCGTTTGTGCT-1-29	18	0.03099
AGTGAGACTTCCAGTA-1-25	14	0.0254441
GGTGCGGATAAGTGGC-1-4	2	0.0136109
CCAACGATGCACTGAT-1-45	8	0.2036
TCACTCGTGCAACGGC-1-8	5	0.0525987
CGTTTAAGCGGAGCAC-1-58	3	0.0151101
TACCAATAAAGTACCA-1-5	17	0.0453128
TTCACTTCCTAGAACG-1-8	18	0.0780566
ATAATCTTGGAGAACC-1-14	18	0.0258283
CGGCCAGAGCGACCAT-1-6	18	0.0494704
AACCGTTGTGTTTGCT-1-4	4	0.0755097
GTCCTTCTAGTGGGTT-1-10	5	0.203065
GAACCTTTAACGATCC-1-5	18	0.375709
TAAGGGCTGGGAGAGG-1-67	7	0.319407
GGCGCTTCATTCCCTG-1-20	18	0.195799
CACTTCGCCACAGGCT-1-20	1	0.00388253
CCACGGTGCCCGGTAG-1-3	14	0.0617301
CATAGCGTTGCCCACC-1-26	18	0.102233
ATACTGCCTTACACCG-1-8	17	0.267623
TCGTACCGACGTCAAG-1-24	18	0.0880362
ATAAGTTACCGCGACG-1-11	10	0.121701
GGAATGCGCTAGCGTG-1-11	14	0.0431948
AGAGAACCGTCTAGGA-1-9	6	0.0308734
TTGTGCAGCCACGTCA-1-32	18	0.137653
AGCACTACCGGCCTGT-1-82	7	0.511634
GTTTCATATCGTCGCT-1-25	8	0.241616
TTCTTGAGCCGCGCTA-1-7	8	0.283449
TACGTACTAGTGCTGA-1-4	18	0.0644769
CGTTTAAGCGGAGCAC-1-57	3	0.0554181
CGGGAATATAGTATAC-1-13	15	0.083392
CCATAAACAACCCGAC-1-9	5	0.0200404
GAAACCGAATTACCTT-1-5	10	0.0785898
TGCAAGAATGACGTAA-1-9	11	0.139788
TGTTCTTCCATTGACT-1-36	9	0.0523307
GTCGTTATTCGCTTAT-1-6	12	0.0539741
CTACACTCGCAGATGG-1-4	16	0.0163568
CAAACTACGATAGAGA-1-22	5	0.0226521
TCCGTTTAGCCTTGAA-1-11	14	0.0424916
TCCGTTTAGCCTTGAA-1-8	14	0.0464941
GACCTTCCACGTCTAC-1-19	18	0.0927928
AGTGATTCAAGCAGGA-1-26	14	0.068444
AAACGGTTGCGAACTG-1-23	18	0.0634565
AGTGAGCCTCGCCGCC-1-15	14	0.0997764
AAGAGGATGTACGCGA-1-24	8	0.012333
AGGTATAATTGATAGT-1-15	14	0.0208366
TAGGGAGCTTGGGATG-1-12	14	0.0756062
GTTTGGCCCAAGTTAT-1-7	13	0.0399292
GCGGTGAACTGCGCTC-1	5	0.00431695
AAACGGTTGCGAACTG-1-30	18	0.0960103
ATAAGTTACCGCGACG-1-37	10	0.00119214
ACAGCGCACCCGCAGC-1-32	5	0.0380271
GAAATGGCGGTGTTAG-1-6	9	0.0514762
TATGTAAAGTGCTTAA-1-1	18	0.0043766
AACCGTTGTGTTTGCT-1-30	4	0.0130885
GTGTGAATAACTTAGG-1-3	14	0.02878
GTACTTGGGCACTTCT-1-30	1	0.0674185
TCGCTACTGGCTTTGA-1-4	18	0.0651569
CCAGGGACGTGGCCTC-1-6	9	0.139662
TTGTATCACACAGAAT-1-28	5	0.393602
TTAAGCCGACAACTTC-1-20	5	0.0321285
TTCCTCTGCCCGAATA-1-32	7	0.280343
GAAAGCCCTTTGGACC-1-12	7	0.486968
CCTAGTTAGTCGCATG-1-16	4	0.371234
GAAAGCCCTTTGGACC-1-26	7	0.520002
TGAAACTTATGCAAGC-1-75	4	0.378109
CCTGCGTTCTACGCTT-1-90	7	0.499572
ACGTTAGATTTGCCCG-1-9	8	0.119362
TAAGGGCTGGGAGAGG-1-47	7	0.52136
ATGCCGGTTGATGGGA-1-5	5	0.0333198
AACTAGGCTTGGGTGT-1-14	18	0.121245
ATCACGTGCTAATTAA-1-44	8	0.131474
TGCTAAGTGTCTATTT-1-6	17	0.396237
GCACGCCTACTTAGAT-1-22	18	0.094669
TTCTACTTGCGAGGGC-1-35	1	0.341946
AAGTTCACTCCAAGCT-1-5	17	0.379467
GAACGTTAGGAAGACG-1-27	7	0.495519
CATAGCGTTGCCCACC-1-35	18	0.102241
GATGGCGCACACATTA-1-31	1	0.0364211
ACAGCGCACCCGCAGC-1-30	5	0.142143
AAACCTCATGAAGTTG-1-3	7	0.0170208
CGCTATTCAATGTATG-1-12	1	0.225114
TTCCGGCCTTGAGGCT-1-9	18	0.433298
TAGCCGGCGGTCAGCG-1-13	14	0.0758015
TTGTATCACACAGAAT-1-31	5	0.216588
GTATCAGCTTGGGTTC-1-22	1	0.166238
GATGGCGCACACATTA-1-3	1	0.550817
CTAAATCCGGTGTACA-1-16	18	0.20328
CATAGTCCACAAGAAC-1-20	8	0.494458
CCACAATGTACGTCTT-1	14	0.0219609
CACTCGGTTAGGAGGA-1-7	7	0.53475
TACTCGGCACGCCGGG-1-2	7	0.316044
AGCAGAAGGAGAAAGA-1-17	18	0.0303656
CACTCAGCTCTTGAGG-1-17	4	0.127651
CATCATCTACCCGGAC-1-21	4	0.114027
ACATCAGCTGGGACGC-1-5	7	0.318926
GCACACGCCCATGGTC-1-41	7	0.441455
GAGCTAAGGGCATATC-1-16	14	0.139786
ACATCAGCTGGGACGC-1-27	7	0.39099
GTGAGGACACTTAAGG-1-11	13	0.0795964
TGCAAGAATGACGTAA-1-1	11	0.0300144
CAACGGTTCTTGATAC-1-28	1	0.313489
CTCATGGCTCACAATC-1-24	4	0.0802937
CCTACTGCTTACACTT-1-7	9	0.0638844
AGCACTACCGGCCTGT-1-14	7	0.353049
CACTCGGTTAGGAGGA-1-18	7	0.31096
GCCGCATTAGTCCGGC-1-10	7	0.0472789
TTCTGCGAGCGCCCTT-1-99	7	0.400725
TGATTTCCTCCTGACG-1-24	1	0.298383
TTATCCGGGATCTATA-1-6	17	0.128666
TGTCCTAAGTCACCGC-1-62	8	0.142246
CGCAATTACTTTCGGT-1-15	1	0.47861
TATAGGGTACTCATGA-1-25	7	0.467782
GGTGAAGTACAGGGAT-1-11	8	0.311221
TAGATCCGAAGTCGCA-1-55	4	0.339034
CATCATCTACCCGGAC-1-7	4	0.167812
TTGTATCACACAGAAT-1-27	4	0.251912
CCTGTAAGACATGATA-1-7	8	0.13193
AATTTGGTTCCAAAGA-1-25	4	0.20025
GTAAGGATTTGTCGGA-1-55	4	0.266076
TTGTATCACACAGAAT-1-13	5	0.299087
GTACTTGGGCACTTCT-1-11	1	0.445799
CGAAACATAGATGGCA-1-31	5	0.146419
GTAAGGATTTGTCGGA-1-12	4	0.243588
GGCTCCTCCACCTGTT-1-36	18	0.341121
ACAATTGTGTCTCTTT-1-24	16	0.505905
AAAGTCGACCCTCAGT-1-47	7	0.238307
GAATTCACCCGGGTGT-1-26	10	0.0328856
ACATCAGCTGGGACGC-1-32	7	0.423004
GTAAGGATTTGTCGGA-1-38	4	0.352392
ATGGCAGCCGAGAAAC-1-56	7	0.370617
CAGAGTGATTTAACGT-1-45	4	0.092093
CACTCGGTTAGGAGGA-1-10	7	0.248866
GGGAAGACGGTCTGTC-1-9	18	0.0134064
CAAACTATTGAGCTTC-1-38	5	0.381518
ATAATAGTGTAGGGAC-1-5	1	0.485324
CTTCTTACGTCGTATA-1-23	3	0.139864
TTCCTCTGCCCGAATA-1	7	0.420194
TTACTCTGGTACGTAC-1-46	8	0.0853357
CGGTCAAGTGGGAACC-1-30	6	0.021723
GGCACTCCACTGGGCA-1-2	9	0.057905
CACCGATACACCGAGC-1-28	5	0.0189172
ATTCCTCCGCCAGTGC-1-16	1	0.100747
GTGCGAAATCGAACAC-1-14	8	0.0142483
AACCCGACAACCCGTG-1-30	18	0.0361447
CACCGATACACCGAGC-1-24	5	0.171067
CAGACCTGTAAGTGTT-1-23	14	0.0651028
GTGGTTACTTCTTTCG-1-19	14	0.115713
GGTTACCACCCTCGGG-1-10	8	0.045456
GCTAGTTTCATTGAGG-1-13	1	0.0234684
GGGCGGGTTCCCTACG-1-11	8	0.00825196
TCCCAGGCTTAGCTAA-1-18	9	0.131629
GTATCAGCTTGGGTTC-1-35	1	0.0859913
CTCAAACCACTGCCCG-1-3	18	0.0767704
GGGAACGGGAGGTTAG-1-1	8	0.0131751
ATGTTGTAGTCTGTTT-1-34	18	0.168546
AACGATAATGCCGTAG-1-17	17	0.0196508
TTAATTGCTTTGGGTG-1-32	18	0.0362134
GAGGGAGTCAGATCGC-1-9	18	0.0485905
GTACTTGGGCACTTCT-1-31	1	0.259817
TTGGACATGTGGCTTA-1-26	8	0.240581
CCCAATTTCACAACTT-1-9	8	0.207262
CGATTAAATATCTCCT-1-37	18	0.0896951
ATCTGCTGTTATCGCC-1-25	18	0.000935598
AGATATAATACGACTA-1-4	18	0.0488518
ATATGTCTCCCTAGCC-1-14	14	0.0202535
GAGGGAGTCAGATCGC-1-34	18	0.0443002
GCAACCACCAGACCGG-1-10	5	0.00623887
GTACTAAGATTTGGAG-1-18	9	0.123332
GAGGTACATCCATCTT-1-21	4	0.224056
CATGCGACCAGTTTAA-1-11	14	0.0172616
CTTCATAGCTCAAGAA-1-21	1	0.164349
CTTCAACTCCACTTGG-1-5	17	0.150665
AAGTTCGGCCAACAGG-1-31	8	0.185092
CGCAATTACTTTCGGT-1-24	1	0.180236
TAATACACAGTAGTAT-1-5	3	0.0907279
AAGCTCTTTCATGGTG-1-9	17	0.0782193
TCCTAGCAAAGAAGCT-1-13	8	0.0335505
CTTCAACTCCACTTGG-1-30	17	0.242702
ATGACTATCAGCTGTG-1-20	18	0.0827961
GGCGCGTTCGAGTTTA-1-35	12	0.0797117
ACATCGGTCAGCCGCG-1-10	8	0.0934667
ACGGATGGTGCGGATA-1-3	17	0.118336
TTGACCAGGAACAACT-1-9	18	0.122983
CCTGTCCCTCACGTTA-1-29	15	0.00223509
ATGATCGGGAATAGAC-1-20	3	0.216685
AGAGAACCGTCTAGGA-1-12	6	0.09642
AAATTACCTATCGATG-1	14	0.200166
TAACAAAGGGAGAAGC-1-50	1	0.13541
CCCGCAGCGCGAACTA-1-21	12	0.244415
GGGAAGACGGTCTGTC-1-12	18	0.13109
GTCCTTCTAGTGGGTT-1-20	5	0.0522459
TCAACATAGCGCCCTA-1-27	18	0.0699876
TAGCTAAGTCCGGGAG-1-38	9	0.0148881
TCTTGATGCGTAGCGA-1-14	11	0.0662966
TTGAGAGTACTGCTAA-1-13	8	0.148245
GGTGCATAAATGATTA-1-2	18	0.0213253
GAGACTGATGGGTAGA-1-6	9	0.175563
AGCAAAGGCCGCTAGT-1-9	18	0.0296283
GAGAGGGCGCGAGGTT-1-6	8	0.144281
TTAGAATAAGGGTCGG-1-6	18	0.00332851
TCTAGGTGGCGACGCT-1-14	14	0.0264565
GGAGACGACACCTTTG-1-15	12	0.00792054
CGCTTATTCCCGGTCG-1-21	8	0.156355
TCGTCCGCTGGCGTCT-1-30	1	0.124585
CCCTCATTCTGGAATT-1-21	2	0.0206783
GGGCTCATCGAACCCA-1-4	6	0.0885459
TATACACGCAAAGTAT-1-25	1	0.0952863
ATAATAGCTGTTGAAT-1-7	12	0.059888
TGGCAAACTAAATTAC-1-6	17	0.0617745
AACCCGACAACCCGTG-1-35	18	0.12573
CGTCGCATGTGAGCCA-1-29	18	0.0548099
TCCAGGCGAGTACGGT-1-24	9	0.00133443
GCGGTTCCCTATCATG-1-15	10	0.0115143
TGTGCCGGTGCCGGAA-1-4	16	0.018317
CCATCCATACCAAGTC-1-12	2	0.0449221
TTGTTTCACATCCAGG-1	18	0.0617736
CTTGTCAACATTCGAG-1-26	12	0.132753
AATTCATAAGGGATCT-1-24	6	0.00364449
GGACTCGTGAGTGGTC-1-2	18	0.0318615
GTGCCGCTTCAAAGGT-1-33	8	0.0424146
CATGCGACCAGTTTAA-1	14	0.0161571
ATACGTACTTAGCCAC-1-10	17	0.01157
TCCGTTTAGCCTTGAA-1-1	14	0.0763938
CTCACTGTGATACTTA-1-8	18	0.0636449
GCTAGTTTCATTGAGG-1-18	1	0.112709
CGTCGCATGTGAGCCA-1-35	18	0.110181
TCCGCTTATCCCATTA-1-12	12	0.259111
TGTTCTTCCATTGACT-1-32	9	0.0130591
ATACAGGCCCTCCAAT-1-22	17	0.108512
AATGACGTAGGATGTC-1-24	13	0.0246753
CTGTATGGTGTAGAAA-1-4	1	0.147833
GTCTTAGTACAGCCGG-1-4	5	0.0219232
TACGAGAACTTCACGT-1-24	8	0.071531
GTTTGGCCCAAGTTAT-1-31	13	0.0137641
GATGCTGTATTTCATC-1-14	13	0.0108577
GCAGTGTGGCTATAGG-1-30	17	0.0442201
ATGCGAGTCCCACCAC-1-13	16	0.207895
AGTTTGCACCTGCCTC-1-8	17	0.00144267
TTCGGCAACCCGCTGA-1-1	5	0.116838
AACCCTACTGTCAATA-1-1	14	0.0374486
AACGGCCATCTCCGGT-1-28	8	0.19569
GGGTACTTCATGAACT-1-40	8	0.00564373
AGGGCGTGATCGGCTA-1-13	2	0.00025598
AACGATAATGCCGTAG-1-10	17	0.081754
CACCGATACACCGAGC-1-34	5	0.0631498
CGCGTTCATGAAATAC-1	9	0.230287
TGACCCACGTTAGACA-1-8	9	0.0119182
ACGTATTACTCCGATC-1-26	14	0.0126856
CCCGCAGGGCCCAAAG-1-29	5	0.0826942
TCACAGGTTATTGGGC-1-15	9	0.0527551
TAAGGGCTGGGAGAGG-1	7	0.264957
ACCTACTATAAATCTA-1-17	18	0.0243925
GTGGACGTGCTGAGAC-1-15	1	0.0595562
TGATCGGTTTGACCCT-1-16	9	0.00636866
GTCCTTCTAGTGGGTT-1-8	5	0.0365241
TTGTATCACACAGAAT-1-50	5	0.122568
TCCAACTTTAAATTCT-1-3	8	0.0798861
CGTCGCATGTGAGCCA-1-30	18	0.0567869
CCACAATGTACGTCTT-1-11	14	0.0724237
GTATCAGCTTGGGTTC-1-18	1	0.0342843
ACGTTAGATTTGCCCG-1-18	8	0.0661962
GGCCGGCGTCTGCTAT-1-10	18	0.119013
CTTGTCAACATTCGAG-1-34	12	0.103194
ATTACGCGCTGGCAGG-1-20	8	0.104521
CTCAAACCACTGCCCG-1-22	18	0.0871949
TGTCCTAAGTCACCGC-1-42	8	0.31359
CAACGGTTCTTGATAC-1-26	1	0.13806
CGTTAAACTAGTTAGG-1-21	15	0.0200141
TTCAAGCCGAGCTGAG-1-24	5	0.00162526
TGGGTAAGGTTCCCGC-1-3	5	0.131993
TCGCTCGATATATTCC-1-7	11	0.0634242
GCTAGTTTCATTGAGG-1-27	1	0.0854337
CCCAATTTCACAACTT-1-4	8	0.169951
CCACAATGTACGTCTT-1-21	14	0.0761546
ATTTACAGTTTACTGG-1-73	8	0.113847
GTTAACATCACTTAAA-1-8	17	0.0346645
CCAACGATGCACTGAT-1-5	8	0.255294
GTGTGAATAACTTAGG-1-16	14	0.0220013
CAATGGATCTCTACCA-1-23	14	0.151813
CGATTAAATATCTCCT-1-36	18	0.0300586
GGAATGCGCTAGCGTG-1-24	14	0.0409428
GTGACGCAGGTTTCAT-1-14	18	0.0725336
GTGACGCAGGTTTCAT-1-17	18	0.0498869
GCATCGGCCGTGTAGG-1-24	16	0.0162541
TTGAGAGTACTGCTAA-1-35	8	0.0501148
AGTTACTCTATCGTGG-1-16	5	0.197525
GTGCCATCACACGGTG-1-9	8	0.133625
GAAATTCACATCGCTG-1-6	2	0.0706722
CTGAATCCGAGACCTC-1-19	10	0.00197119
TGAGCCATACAGTCTC-1-3	8	0.0301764
TGTGCTTTACGTAAGA-1-5	7	0.170081
TATGTAAAGTGCTTAA-1-22	18	0.0529622
AGTCCCGCCTTTAATT-1-11	5	0.0476737
TGGTAGAATATATGGG-1-17	16	0.13215
GGCGCGTTCGAGTTTA-1-12	12	0.0129949
CGCTTTCATACCGGTG-1-6	2	0.148721
AGTCACTAGCTCTCGA-1-4	16	0.00289131
TCTCTTACCGCGAACC-1-17	18	0.130664
CTTGTCAACATTCGAG-1-14	12	0.150665
AAGTTCACTCCAAGCT-1-4	17	0.0659231
TTAAGCGCCTGACCCA-1-27	9	0.0235788
AAGCTCTTTCATGGTG-1-7	17	0.17572
GCTGCTACTGCGTAGC-1-14	17	0.0616897
TTCTTAGTGAACGGTG-1-19	1	0.288967
CCGGCGCATATTGGAT-1-9	3	0.0621229
CCCAATTTCACAACTT-1-23	8	0.00280493
CGGTCAAGTGGGAACC-1-14	6	0.206414
ATACGTACTTAGCCAC-1-18	17	0.108731
TTCTGCGGGTTAGCGG-1-14	13	0.054505
ATAAATATTAGCAGCT-1-32	8	0.0592137
GTATAGGACTCAGTAG-1-14	3	0.0353591
CAGAGGCGATGCATGA-1-10	18	0.149473
GAGTACGGGTATACAA-1-41	2	0.033369
GGGTACTTCATGAACT-1-6	8	0.0627881
AAATGGCATGTCTTGT-1-30	4	0.0321537
CAATGCGAGAAGTATC-1-1	17	0.00312125
ACCCTTCATCTGCGAA-1-14	4	0.0493783
TTCTTGAGCCGCGCTA-1-45	8	0.0259075
TCCGATAATTGCCATA-1-13	3	0.0168149
TTGTCGTTCAGTTACC-1-29	3	0.0211376
GTATCAGCTTGGGTTC-1-21	1	0.0387375
CCATCGCAGTTAAACT-1-23	12	0.229163
GAGCTAAGGGCATATC-1-8	14	0.0633764
CACGCAGCGAGGCTTT-1-4	9	0.0676794
CCCAAACATGCTGCTC-1-12	14	0.00584508
TGAGTAAATTAGCGTA-1-30	10	0.130533
CCTAGTTAGTCGCATG-1-18	4	0.00139192
GAATAGTGCTCGATTA-1-8	18	0.0505153
GCAGTGTGGCTATAGG-1-24	17	0.194074
GACCAGAGCCCTGTAG-1-18	9	0.166964
TTGGATATCGTCTACG-1-15	10	0.147912
AACCGTTGTGTTTGCT-1-15	4	0.0568654
TAGAAAGGTGGCGCTA-1-15	14	0.304541
GAGGGAGTCAGATCGC-1-13	18	0.0756053
GGTTACCACCCTCGGG-1-28	8	0.00107138
CCTCTGGCCTAGACGG-1-18	5	0.236888
TAGACGAAACGCCAAT-1	18	0.0538878
CCCGCAGCGCGAACTA-1-31	12	0.0819232
GCGGTCCCTAGACGCA-1-3	2	0.0715381
AGCCCGCAACAAGCAG-1-26	18	0.295121
GAAACCGAATTACCTT-1	10	0.335324
TACTCGGCACGCCGGG-1-16	7	0.122086
AGTTTGCACCTGCCTC-1-1	17	0.0147068
ATCTGCTGTTATCGCC-1-8	18	0.0112295
AAGTAGTGACGCGAGG-1-1	8	0.055814
AAGAGGATGTACGCGA-1-29	8	0.174738
CTGTTCACTGCCTGTG-1-20	3	0.00765498
TAAGCAGGCGACACGC-1-2	7	0.146432
ACGCGCTACACAGGGT-1-27	8	0.0139296
CAATTAAGGGTGATGA-1-10	11	0.0724338
TCGCTCGATATATTCC-1-6	11	0.0652157
ATACGTACTTAGCCAC-1	17	0.155952
GAGGGAGTCAGATCGC-1-8	18	0.121647
ATAAATATTAGCAGCT-1-43	8	0.0119502
ACATCCTGGTAACTGT-1-18	14	0.0145158
GAGCATCATCCCTGGG-1-23	2	0.0672941
TCCTAAATTGGGAAGC-1-12	18	0.254421
TGACCCACGTTAGACA-1-22	9	0.0777677
GATAAATCGGTGGATG-1-8	2	0.103091
TGTTCTTCCATTGACT-1-7	8	0.0412751
CAACGGTTCTTGATAC-1-23	1	0.082182
TATGTCTCATTGTGCC-1-16	14	0.17043
ATACAGGCCCTCCAAT-1-28	17	0.0275969
CACCGATACACCGAGC-1-25	5	0.202257
GCTGCTACTGCGTAGC-1-13	17	0.044064
TTACTCTGGTACGTAC-1-38	8	0.014675
AGTTTGCACCTGCCTC-1-19	17	0.121753
GTGTGAATAACTTAGG-1-23	14	0.0318464
CTTCGGCCAATTGTTT-1-15	16	0.22208
TATGTCTCATTGTGCC-1-10	14	0.143489
GACCAGAGCCCTGTAG-1-9	9	0.0286709
CAGCTCGTGCTTGTGT-1-20	2	0.00734195
CTGGTAACGAGCTCTT-1	14	0.0581136
ATACCACGGGCAACTT-1-30	8	0.122723
GTGGTTACTTCTTTCG-1-23	14	0.0977758
GTAGTTCGAAGGCGAA-1-5	18	0.0178521
ACTGTCTTCTTTAGAA-1	11	0.0728415
GAAACAGCCATGCAGT-1-19	3	0.110892
GTCTTAGTACAGCCGG-1-3	5	0.0507959
GATGGCGCACACATTA-1-25	1	0.235043
ATCACGTGCTAATTAA-1-42	8	0.0837074
GGTGCGGATAAGTGGC-1-9	2	0.0266394
TGTGCTTTACGTAAGA-1-14	7	0.169673
AGCCCGCAACAAGCAG-1-11	18	0.0676344
GTATAGGACTCAGTAG-1-25	3	0.0593695
GCTAGTTTCATTGAGG-1-5	1	0.129354
CGCTTTCTTGCATTCG-1-5	14	0.0244085
GATGTTTGTGCGAGAT-1-28	1	0.153498
TTATTAGGGAAGCATC-1-2	3	0.063639
CAATGTGCCAACCCTT-1-17	15	0.0718822
CGAAACGCAATTCATG-1-26	8	0.126001
GCAAGAATTCCTTGGC-1-21	8	0.0961268
GTTACAATTGGTGACG-1-14	8	0.0122759
CTATGTCACTAGCCCA-1-7	11	0.331767
ATATTGCTGTCAAAGT-1-41	1	0.0967302
ACGGCGACGATGGGAA-1-4	17	0.055206
ATTACTAGCCTCTTGC-1-14	2	0.110557
AGATAACTTCAGGGCC-1	9	0.0769684
ACAACGGTCCCTGCGA-1-17	1	0.0920018
TCAAACTTAGATTGTT-1-5	11	0.00995256
ATCTGCTGTTATCGCC-1-32	18	0.0663158
AGCCAAGCTTTGTGTC-1-12	18	0.128765
TGTATCCTTATTCCAT-1-19	2	0.00323741
GTCGTTATTCGCTTAT-1-10	12	0.0155015
TAGGGAGCTTGGGATG-1-7	14	0.0376302
TTAAGCCGACAACTTC-1-3	5	0.0798264
ACCTACTATAAATCTA-1-21	18	0.119466
CCTCTGGCCTAGACGG-1-7	5	0.000792347
CGCTTATTCCCGGTCG-1-40	8	0.0124051
GGCAAGCCCATAGTGG-1-31	18	0.249471
GTGCGAAATCGAACAC-1-62	8	0.239892
GTACTTGGGCACTTCT-1-41	1	0.0678725
GAGAGGGCGCGAGGTT-1-5	8	0.0149768
AGACCCACCGCTGATC-1-5	12	0.0393639
GCAGTGTGGCTATAGG-1-18	17	0.166415
TCTAGGTGGCGACGCT-1-6	14	0.0276931
ATCTGCTGTTATCGCC-1-35	18	0.092917
CCTGTCACCCGGGCTC-1-1	11	0.274255
AGGTAACCTCCTATTC-1-9	2	0.0197345
TTCTGCGGGTTAGCGG-1-15	13	0.0235645
CGAAACATAGATGGCA-1-40	5	0.00075908
TTCTTAGTGAACGGTG-1-22	1	0.110743
TCCGATTACATTGCCG-1-28	8	0.169374
ATTATACTTTGCTCGT-1-12	5	0.00273832
TAATATTGAAATTCGC-1-11	2	0.0377139
ATAAACGGACCCGTAA-1-3	12	0.060801
TTATTAGGGAAGCATC-1-4	3	0.116535
GGTCAGTGGGTCCCAC-1-19	12	0.0715925
TATACACAGACGCCTT-1-44	12	0.0797159
GTGCCATCACACGGTG-1-19	8	0.00939875
GCGACGATAGTTGTAC-1-6	10	0.179833
CCGCATGTGGTACGAT-1-6	18	0.0401241
TTACAGACCTAAATGA-1-8	14	0.177395
TGTAGGAGAAATTTCC-1-3	14	0.130475
CATAGTCCACAAGAAC-1-12	8	0.0568364
CAAGAGGGCGGAGTAC-1-3	12	0.0874156
CCGTGCCCATGACGGC-1-4	2	0.0823991
TTCACTTCCTAGAACG-1-19	18	0.102759
GGTAGAAGACCGCCTG-1-17	17	0.169659
TTCTTGAGCCGCGCTA-1-44	8	0.0988045
ACCAAGAACGCGTGTC-1-12	2	0.0204891
CCGGGTTCGAGGTTAC-1-34	8	0.0571299
TTGACCAGGAACAACT-1	18	0.500556
CGCTTATTCCCGGTCG-1-49	8	0.0452237
TGTCCTAAGTCACCGC-1-64	8	0.11412
AACGATATGTCAACTG-1-7	6	0.0193231
AGGCCCATTGTACAGG-1-6	2	0.00227255
TAGCCGGCGGTCAGCG-1-19	14	0.0660999
TACTCGGCACGCCGGG-1-23	7	0.134104
GGAGCACCAAGAACTA-1-28	6	0.110536
AAATTACCTATCGATG-1-7	14	0.0576769
TGGGTAAGGTTCCCGC-1	5	0.0323945
CGATCCTCGCAACATA-1-20	18	0.0478573
CCAATAGTGCCGTCGA-1-41	8	0.0171253
TGTAGGAGAAATTTCC-1-20	14	0.0488475
CGCACGTGCGCTATCA-1-51	14	0.000349277
AACTAGGCTTGGGTGT-1-21	18	0.00377617
TTCAAGCCGAGCTGAG-1-1	5	0.000378929
GGAATGCGCTAGCGTG-1-19	14	0.140626
ATACCACGGGCAACTT-1-22	8	0.0336453
TGGTCTGTTGGGCGTA-1	8	0.059391
AACGGCCATCTCCGGT-1-23	8	0.0103373
GCAAGAATTCCTTGGC-1-22	8	0.146995
CACAGCTAGGGAGTGA-1	3	0.0424874
CACTTCGCCACAGGCT-1-32	1	0.151186
GGGTCACCGTGACGGT-1-4	9	0.0143142
CACATATTAGCAGGAT-1-7	12	0.0112175
CCGCCGGTCAACACAC-1-23	2	0.00832612
CCCAACATACGTCGCG-1-10	8	0.0908232
GTGACTTCAGTAGTGC-1-6	10	0.060509
GAGGGCGCAGCTCTGC-1-15	14	0.0641701
TTAAGCCGACAACTTC-1-17	5	0.010081
TAAAGCGTTAGGAGAA-1-11	14	0.191169
CCATCTCACCAGTGAA-1-23	14	0.0745998
CAATGGATCTCTACCA-1-5	14	0.00251331
ATACGTACTTAGCCAC-1-6	17	0.000469941
GGATTTCACTTCTATA-1-3	14	0.070859
GAAGAACGGTGCAGGT-1	2	0.0804212
AACGATAATGCCGTAG-1-21	17	0.0136384
GCCGCATTAGTCCGGC-1-9	7	0.0775051
CCATGCCCTAGATTTC-1-18	16	0.0473677
GGCGGTAGGATCATTG-1-15	11	0.0450358
TAAGCAGGCGACACGC-1-31	7	0.0784296
GGGCGTCACCACGTAA-1-15	10	0.0827593
CTGTATGGTGTAGAAA-1-9	1	0.0330103
ATGTGGACATCTTGAT-1-32	12	0.0497538
CCATTAGCGATAATCC-1-20	9	0.153354
GACAACGACCATTGAA-1-27	6	0.0567784
GGAATGCGCTAGCGTG-1-23	14	0.0216393
TGAGCCATACAGTCTC-1	8	0.0102245
TTCACTTCCTAGAACG-1-20	18	0.115515
TTACTCTGGTACGTAC-1-25	8	0.100526
GACAACGACCATTGAA-1-31	6	0.0371818
GTCCGGCTGAATTGCG-1	9	0.00123625
CCAATAGTGCCGTCGA-1-28	8	0.250616
CATGCGACCAGTTTAA-1-6	14	0.142212
GACTCGCGGGAATGAC-1-1	14	0.206064
CTCTGTTTGAGGATTC-1-27	4	0.106598
CACGCAGCGAGGCTTT-1-12	9	0.140719
TTGGCTCGCATGAGAC-1-12	1	0.25019
AATTCATAAGGGATCT-1-25	6	0.0169885
CCACAATGTACGTCTT-1-8	14	0.000450037
GAAATGGCGGTGTTAG-1-14	9	0.0743204
CGGCCAGAGCGACCAT-1-16	18	0.136483
CTCAAACCACTGCCCG-1-13	18	0.102305
TTGAGAGTACTGCTAA-1-36	8	0.10499
GAGATGGGAGTCGACA-1-9	17	0.0219777
CCTCACCTGAGGGAGC-1-16	14	0.021346
TGATCGGTTTGACCCT-1-21	9	0.0109198
CTAGTATTCGGAATTA-1-7	5	0.0132527
GGGAGAACTCACAGTA-1-19	11	0.0475929
TGTTCGTATTGCGGTG-1-22	12	0.139265
CCTCACCAATCTTGAC-1-26	1	0.167735
AGTCACTAGCTCTCGA-1-5	16	0.127682
TACGTTTACCGGCAAT-1-7	8	0.011221
TTCACTTCCTAGAACG-1-4	18	0.0166309
GGTTACCACCCTCGGG-1-1	8	0.093711
TTGGACATGTGGCTTA-1-47	8	0.165108
GCCATCGAGCTGCGTG-1-7	18	0.363686
TTAATGTAGACCAGGT-1-9	11	0.0167175
TTGTATCACACAGAAT-1-29	5	0.0237231
ATAATCTTGGAGAACC-1-37	18	0.0428189
TATCCTGCATGGGAAT-1-51	2	0.00828869
AACCCAGAGACGGAGA-1-3	2	0.0745064
TGTAGGAGAAATTTCC-1-9	14	0.0316179
CAGAGGCGATGCATGA-1-23	18	0.305824
CCCGCAGGGCCCAAAG-1-2	5	0.00338692
CGTGGTACCCAAAGGC-1-23	18	0.0194493
ATTCCTCCGCCAGTGC-1-31	1	0.142819
CTCGGTACCACTGCTC-1	13	0.0638868
CAACGGTTCTTGATAC-1	1	0.0834239
TATGTAAAGTGCTTAA-1-15	18	0.0651966
TCGCTCGATATATTCC-1-9	11	0.121319
GAGACTGATGGGTAGA-1-13	9	0.0533707
CCGCTTACCTCACTCT-1-37	8	0.113944
CCCGCCATGCTCCCGT-1-11	1	0.0486764
TAGCTAAGTCCGGGAG-1-16	9	0.271814
CGGAGCTTATAACACC-1-15	5	0.163174
TTAAGCGCCTGACCCA-1-21	9	0.0584644
TCTATCATGCAGTTAC-1-11	1	0.0437012
ATACGTACTTAGCCAC-1-16	17	0.0640023
ACATCCCGGCCATACG-1-8	18	0.366179
ACTGTCTTCTTTAGAA-1-23	11	0.213642
TTGGACATGTGGCTTA-1-53	8	0.012755
GAGCATCATCCCTGGG-1-9	2	0.0404535
ATGCTCAGTGTTGCAT-1-47	1	0.0973811
GGTTTGAGTGCTGGAA-1-9	2	0.0461959
GAGCTAAGGGCATATC-1-11	14	0.131039
AACGATAGAAGGGCCG-1-4	2	0.0124915
CGCTTCCACTGAAATC-1-13	2	0.177534
GTTTGGTGATCGGTGC-1-27	18	0.122068
CTCTCACAATCGATGA-1-9	11	0.176346
GCCCGCGCGTTTGACA-1-25	1	0.0663832
CAGAGGCGATGCATGA-1-31	18	0.332066
CACGCAGCGAGGCTTT-1-21	9	0.279982
TCTCTTACCGCGAACC-1-20	18	0.0552496
CTGTTCACTGCCTGTG-1-47	3	0.140275
CTATGTCACTAGCCCA-1-26	11	0.119369
CCAGTAGTCTGATCCA-1-12	14	0.0908963
GCCTATAGTGTCAGGG-1	14	0.0626564
AGTGAGACTTCCAGTA-1-8	14	0.00209404
GACTCGCGGGAATGAC-1-3	14	0.0879452
AAATTACCTATCGATG-1-13	14	0.0752188
CATAGTCCACAAGAAC-1-48	8	0.189053
TGATTTATTAGCTGTG-1-1	8	0.0528559
CTGGGTAGGCAGTTAA-1-6	13	0.00638426
GTCTTAGTACAGCCGG-1-17	5	0.107016
CTAACGAAACTTGCTG-1	14	0.0423861
TTAATGTAGACCAGGT-1-5	11	0.0393184
CACCGATACACCGAGC-1-9	5	0.0230506
TTGCCGCTTTCTAGTA-1-31	18	0.0702578
GTTTGACCAAATCCTA-1-25	9	0.142982
CTGGCTGGTTGTCAGT-1-1	18	0.390685
CGGCCCAGGTATATCC-1-30	15	0.0693181
CTTGTCAACATTCGAG-1-32	12	0.202386
CCAACCTTATGTAACT-1-10	18	0.191695
TCGTCCGCTGGCGTCT-1-22	1	0.0560525
CGCTTATTCCCGGTCG-1-6	8	0.142404
AAGTTCGGCCAACAGG-1-8	8	0.291309
CCAATAGTGCCGTCGA-1-33	8	0.00319529
GTGTGAATAACTTAGG-1-32	14	0.125176
GCCTAGCGATCTGACC-1-16	1	0.0720638
CTATAAGAGCCAATCG-1-7	14	0.0414565
GCGACGATAGTTGTAC-1-18	10	0.170134
CGAAACGCAATTCATG-1-11	8	0.125449
AGTTCCTACAGAATTA-1-8	9	0.143033
GTGGTTTCCGCCTTTC-1-1	8	0.104191
CCACAATGTACGTCTT-1-7	14	0.00399486
GCTTATGAAGCAGGAA-1-15	14	0.108993
GTCGTTATTCGCTTAT-1-12	12	0.0445705
GCTAGTTTCATTGAGG-1-25	1	0.0958671
GAAGTGCTGGATAGCT-1-14	3	0.00668369
TTGCTGAAGGAACCAC-1-13	3	0.00271509
GCGACGATAGTTGTAC-1-16	10	0.134423
GGCTGAAATAGCAAAG-1-6	17	0.22988
AAGCGCAGGGCTTTGA-1-9	18	0.241946
CCTCGAAGTGGACGGG-1-25	4	0.0176442
TCTGAACCGGTCGGCT-1-18	1	0.0798567
GGAAGCTCGCTTACAG-1-6	5	0.00169226
ATCTGCTGTTATCGCC-1-16	18	0.046556
TGTTCGTATTGCGGTG-1-26	12	0.0352364
GAAGTGCTGGATAGCT-1-16	3	0.0298825
AACCCGACAACCCGTG-1	18	0.0819132
CACTTCGCCACAGGCT-1-31	1	0.260496
ATCTGACATGGAAGGA-1-11	18	0.0789951
CCTATGAAGTGGTGCC-1-19	15	0.0168371
GTATCAGCTTGGGTTC-1-31	1	0.137973
GATCTTTGCAGGGTAT-1-27	8	0.122183
AAATTACCTATCGATG-1-3	14	0.0571643
TTGATGTGTAGTCCCG-1-2	6	0.00327678
TACCTCAGTTGTCTGT-1-6	18	0.0160272
GAGACTGATGGGTAGA-1-43	9	0.00706689
TCGTCTTAGGCGTTAA-1-17	17	0.0854765
TTCATGGCGCAACAGG-1-28	5	0.185986
GCGTAAATGGCCATAA-1-4	14	0.0541671
AACGGCCATCTCCGGT-1-11	8	0.00680683
GCCTAGCGATCTGACC-1-1	1	0.0634531
GTTGTCGTGTTAGTTG-1	2	0.0269407
GGAGCAACATTTCAAG-1-7	16	0.0721979
CCGGGTTCGAGGTTAC-1-27	8	0.0846745
GAGCTAAGGGCATATC-1-9	14	0.103262
AAACTCGGTTCGCAAT-1-17	18	0.0888795
ATTACTAGCCTCTTGC-1-33	2	0.040286
AAGGCTGTGCTCATCG-1-2	9	0.121441
CCAAGACTTCTGCGAA-1-10	3	0.0212339
AATCGCGCAGAGGACT-1-1	15	0.0575572
TGTAGGAGAAATTTCC-1-18	14	0.099242
TAGTTAAGATAGGATA-1-18	5	0.021805
TCTCTTACCGCGAACC-1-5	18	0.0526923
TGCCTAATTGAAGATT-1-3	16	0.140311
TGTTCGTATTGCGGTG-1-43	12	0.00349436
ATATAAAGCGCTCGTG-1-24	18	0.0153102
TGCGGCATAGTTCAAC-1-35	2	0.000295514
AACGCGACCTTGGGCG-1-13	18	0.0469109
ATGATCGGGAATAGAC-1-14	3	0.1548
GTCTGGGCGGTCGAGA-1-9	8	0.0379774
GGGCGTCACCACGTAA-1-24	10	0.0430024
ACACCCGAGAAATCCG-1-33	1	0.204445
TAAAGAGCCCGAAACC-1-1	2	0.0476705
CCTGTCACCCGGGCTC-1-2	11	0.0325849
GATCATTCCAAACATT-1-29	9	0.0278527
GCATGAGGGACGCGGC-1	14	0.0279191
GATAGGTAACGTTGAC-1-10	12	0.300833
AAGTTCGGCCAACAGG-1-7	8	0.275487
TGGGCACGTTCTATGG-1-17	5	0.173624
TCGTTGCTATCCGGTC-1-15	18	0.126719
AGAGGCTTCGGAAACC-1-9	16	0.13729
TACGCTATAGAAACCT-1-23	14	0.00835922
ACACCTTACTACTTGC-1-34	15	0.100625
GCAAGAATTCCTTGGC-1-25	8	0.015683
GTATCAGCTTGGGTTC-1-14	1	0.182647
CGTCGTCCTTCGCGAA-1-1	17	0.0169028
ACTAGTTGCGATCGTC-1-14	16	0.00503239
ACTTGTGGATGGAACG-1-5	16	0.0820234
TTGGACATGTGGCTTA-1-28	8	0.0368063
TACGTACTAGTGCTGA-1-17	18	0.00634862
GGGCGTCACCACGTAA-1	10	0.27407
TATGTCTCATTGTGCC-1-7	14	0.145957
CCCAATTTCACAACTT-1-13	8	0.00557297
ACCCGGAAACTCCCAG-1-17	18	0.0584405
GGACTCGTGAGTGGTC-1-14	18	0.216807
GTTTGACCAAATCCTA-1-17	9	0.0355548
CGGTCAAGTGGGAACC-1-39	6	0.13056
TCGTCTTAGGCGTTAA-1-7	17	0.0480882
AAGATTGGCGGAACGT-1-17	14	0.123775
TCTGTCATACAAGAGC-1-20	2	0.171
GGAGCACCAAGAACTA-1-42	6	0.156095
TCGTGTACTATGGATG-1-16	12	0.0620383
CTATGTCACTAGCCCA-1-29	11	0.0698659
CCATCGCAGTTAAACT-1-24	12	0.172738
AGTTTGCACCTGCCTC-1-23	18	0.0849866
TTGGATATCGTCTACG-1-24	10	0.0343881
GGAGTGCCGCCCTGGA-1-23	3	0.0447621
GGTAAATGTGCGTTAC-1-32	5	0.164438
TCTTACAGAGGTACCG-1-15	2	0.0575208
TATAGAGTCGCTTGAA-1-3	18	0.0965257
ATTGTACAACTCGGCT-1-22	14	0.0673234
TAGCTAAGTCCGGGAG-1-26	9	0.0245181
TGTTGTCAAGAAGTCT-1-7	6	0.0130101
ACGCGAAGTCAGACGA-1-48	12	0.325086
AAGTTCGGCCAACAGG-1-55	8	0.144252
CCCGCCATGCTCCCGT-1-5	1	0.0943855
CGTTTAAGCGGAGCAC-1-10	3	0.0647309
AAGTTCGGCCAACAGG-1-54	8	0.236213
GTAGACGTCGTTACAT-1-31	2	0.0904933
TATACACGCAAAGTAT-1-19	1	0.0671196
CCAGATAGTTGAGTGA-1-8	14	0.0511708
TAACCTACCGTCCGAG-1-21	14	0.0122874
TGACGATGCACTAGAA-1-17	14	0.172982
TGATTCGTCTATCACT-1-16	8	0.0648606
TGCGGCATAGTTCAAC-1-21	2	0.134955
AGGGACCGGCTGCGTT-1-10	14	0.0324965
CACTTCGCCACAGGCT-1-11	1	0.0109078
GGAGCAACATTTCAAG-1-6	16	0.0228655
GTCTGGGCGGTCGAGA-1-8	10	0.0359594
CGCTTATTCCCGGTCG-1-37	8	0.123145
TTGTCGTTCAGTTACC-1-10	3	0.0445158
GAATTCACCCGGGTGT-1-21	10	0.0819003
CAACGGTTCTTGATAC-1-2	1	0.0328034
ACTGTCTTCTTTAGAA-1-15	11	0.070984
CGTCGCATGTGAGCCA-1-22	18	0.0740144
TAAGGAACTTGTGGGA-1-8	2	0.0101464
GATATGAGACACTAAC-1-34	13	0.00427041
CGTAGCGAATTGTCAG-1-22	4	0.203039
CAACGGTTCTTGATAC-1-18	1	0.0755937
GGAGCGAGGCCTACTT-1-34	18	0.0245341
GATGGCGCACACATTA-1-49	1	0.393492
ACCAAGAACGCGTGTC-1-15	2	0.253515
TCCTGCGTTGATACTC-1-23	8	0.0442296
GCTTACGTAGTTAGTA-1-14	15	0.00183466
ATAAATATTAGCAGCT-1-26	8	0.144312
CTAAATCCGGTGTACA-1-7	18	0.226144
TTACTATCGGCTTCTC-1-8	7	0.115425
AGGGTTTAGTTCGGGA-1-19	11	0.0408276
GTTGGTCATGCTATCC-1-26	18	0.162137
CTGGGCCTGCTATATC-1-49	8	0.524267
GGAGCACCAAGAACTA-1-48	6	0.0182516
GTAAGGATTTGTCGGA-1-41	4	0.298732
TTCCGGCCTTGAGGCT-1-52	18	0.0316161
TAAGGGCTGGGAGAGG-1-38	7	0.481666
TTCTGCTAGACTCCAA-1-36	14	0.326523
CAAGCGGCACATAATT-1-4	17	0.0974889
AGCCCGCAACAAGCAG-1-18	18	0.257125
TTCTTGAGCCGCGCTA-1-22	8	0.384193
TAAAGCGTTAGGAGAA-1-12	14	0.116005
TACGCCTCCATTCCGA-1-9	18	0.308961
TAAGCAGGCGACACGC-1-19	7	0.32478
CCTCACCAATCTTGAC-1-35	1	0.00234794
AGGTATAATTGATAGT-1-26	14	0.197012
TCGTTGCTATCCGGTC-1-21	18	0.436839
AGTGCGTAGCTCGTAA-1-43	8	0.149236
GGCGCTTCATTCCCTG-1-13	18	0.0645521
ATATAAATGTAGCTGC-1-4	17	0.0530044
GCTAGTAGAGCTTGTA-1	12	0.0104781
CAGAGGCGATGCATGA-1-21	18	0.447666
CCACACTGAGATATTA-1-17	10	0.0932939
CTCATGGCTCACAATC-1-12	4	0.0349313
TCTGCCAGAAACTGCA-1-24	13	0.144153
CTCATGGCTCACAATC-1-37	3	0.0966114
TCAGAACCTCCACAGG-1-25	14	0.245194
GGTTGTGTAGCCTGGC-1-9	7	0.453185
AGTACGGCCCGTATCG-1	7	0.24662
CTCAAACCACTGCCCG-1-25	18	0.0377955
TAAAGAGCCCGAAACC-1-13	2	0.32425
AGATGACTCGCCCACG-1-25	3	0.183695
TGTAATGACCACAATA-1-59	7	0.271552
GAACGTTAGGAAGACG-1-18	7	0.448475
TGCGGTGAAATTTCAT-1-27	4	0.0812772
TATAGGGTACTCATGA-1-31	7	0.505509
ATCTGTAATTGTACCC-1-25	3	0.0824038
GTATCAGCTTGGGTTC-1-24	1	0.263678
CATAGCGTTGCCCACC-1-17	18	0.111211
GATCATTCCAAACATT-1-2	9	0.0661653
GCAGTGTGGCTATAGG-1-16	17	0.0125835
TCTCTAATAGCTGGTA-1-3	3	0.196942
TGATCTCCGGCGCCAG-1-5	9	0.227319
TAAGGGCTGGGAGAGG-1-18	7	0.345499
TAAGGGCTGGGAGAGG-1-3	7	0.355067
CCAAGACTTCTGCGAA-1-14	3	0.0408293
GGAGCAACATTTCAAG-1-5	16	0.049587
GTAGTCGCGGGAATCA-1-17	17	0.044528
TGAAACTTATGCAAGC-1-57	4	0.426859
CAATGCGAGAAGTATC-1-6	17	0.00305701
TTACATCGTGGCCTGG-1-19	1	0.54269
TTCTGCGAGCGCCCTT-1-12	7	0.435065
TGTTCTTCCATTGACT-1-20	9	0.129828
CCTGCGTTCTACGCTT-1-64	7	0.576722
CCCGTAAGTCTAGGCC-1-45	8	0.248988
TGCGGCATAGTTCAAC-1-37	2	0.283686
AGGAGGCCTTCGCGCG-1-7	16	0.469437
GACGCCGTAAAGGCTA-1-2	18	0.0584722
TAAGGGCTGGGAGAGG-1-9	7	0.524306
GGCTCCTCCACCTGTT-1-30	18	0.267339
AGGTACGATATTGCCA-1-9	5	0.0167787
AAGGATGAGGGACCTC-1-1	14	0.00646161
CCGCATGTGGTACGAT-1-1	18	0.0894028
CTAAATCCTATTCCGG-1-6	6	0.0485441
CGATCCTCGCAACATA-1-26	18	0.234502
GCGAGAGTTGCGTCCA-1-17	14	0.0546734
TCTCTAATAGCTGGTA-1-24	3	0.0944608
TTGGCTCGCATGAGAC-1-17	1	0.108309
ACAATCCATTTAAACC-1-42	8	0.00136356
GGCTGAAATAGCAAAG-1	17	0.228856
GCAACCACGGCCGCGT-1-16	8	0.546646
TCTCTAATAGCTGGTA-1-7	3	0.0617787
GTAAGGATTTGTCGGA-1-20	4	0.349493
ACATCAGCTGGGACGC-1-39	7	0.423625
CTCGGTACCACTGCTC-1-18	13	0.0125342
AGTCCATTGGCTGATG-1-27	14	0.179259
TACTCCTCTAGTTGAC-1-17	18	0.130154
ATGCTCAGTGTTGCAT-1-16	1	0.264569
TTGGACATGTGGCTTA-1	8	0.0890289
CCGCCGGTCAACACAC-1-30	2	0.186059
[truncated: 6,473 more rows]

## Sheet: Fig.6c
Tumor region T15						Tumor region T7
GO Term	qval	neglogqval				GO Term	qval	neglogqval
GO:0001666~response to hypoxia	6.97905e-15	14.1562				GO:0006955~immune response	4.14363e-14	13.3826
GO:0045471~response to ethanol	6.85412e-06	5.16405				GO:0006954~inflammatory response	2.16005e-09	8.66554
GO:0006953~acute-phase response	7.39291e-05	4.13118				GO:0007165~signal transduction	7.04613e-07	6.15205
GO:0009410~response to xenobiotic stimulus	0.00102594	2.98888				GO:0042110~T cell activation	1.38284e-05	4.85923
GO:0098609~cell-cell adhesion	0.00172524	2.76315				GO:0007155~cell adhesion	0.000823505	3.08433
GO:0008284~positive regulation of cell proliferation	0.0416485	1.3804				GO:0042102~positive regulation of T cell proliferation	0.00135304	2.86869
						GO:0030335~positive regulation of cell migration	0.00155343	2.80871

## Sheet: Fig.6d
Differentially expressed genes in each tumor region																				GO pathway enrichment in each tumor region
T1	T2	T3	T4	T5	T6	T7	T8	T9	T10	T11	T12	T13	T14	T15	T16	T17	T18			GO Term	T7	T1	T17	T16	T4	T8	T5	T12	T9	T18	T2	T14	T10	T3	T13	T11	T6	T15
SCAF1	TTLL3	ACE	IFIT2	IFIT2	PRICKLE1	SMAD3	CYP4B1	PTPRK	C2orf72	BECN1	AGT	DLC1	FAM89A	CLEC3A	GAL3ST4	FGA	SERPINA3			GO:0001666	49	25	9.3	14	12	40	15	6.3	15	14	14	11	11	13	12	16	20	19
DDIT4	NOP53	PLA2G2A	CXCL10	PLA2G2A	PRKAA1	PML	HIST1H3D	MACC1	GLRX5	CAPN2	PLA2G2A	GPX3	GCHFR	PKIA	FMO2	IGHD	INPP4B			GO:0010035	11	5.7	4.6	3.7	3.9	6	0	2	2.5	5.1	0	3.9	2.1	2.5	5.7	3.6	2.1	4.6
NSD2	RBMS1	ART3	CXCL11	ART3	KIT	AOAH	SERPINI1	C1orf21	TTC39A	C1orf21	CAPN2	HIF1A	FABP4	PHLDB2	SLC48A1	MRVI1	CNN1			GO:0030855	0	0	1.9	2	0	0	2.5	3.9	0	2.6	0	2.1	2.6	0	6.2	2.2	4.3	0
EIF2S3B	SLC2A8	AGTRAP	KRT15	CAPN2	ART3	TNFAIP8	FGFR4	ANO8	DDAH1	WFDC2	CAPN13	PLA2G2A	MDM2	SHROOM1	ABCC5	FERMT2	WDR86			GO:0032355	0	2.3	3.6	0	2.3	2.9	2.1	0	2.3	2.4	0	0	2.6	0	1.9	2	0	2.3
SCLY	FILIP1L	SLC34A2	HERC5	KRT5	NFYA	CHST12	ABCA12	C2orf72	SEMA3F	PRKAA1	SERPINA3	NCOA4	PKIA	NRG1	PLOD2	RAB32	WFDC2			GO:0009410	8	0	2.8	2.7	2.8	2.1	3.1	2.5	2.5	2.9	0	2.3	2.5	2.6	0	4.5	2.6	3.6
JARID2	FAM168A	KDR	CXCL13	KIT	ADAM15	ICAM2	C2orf72	ATPAF1	CCNA2	GPX3	SBSPON	COL11A1	HAVCR2	LGR4	SAA1	FMO2	MFAP2			GO:0048762	4.9	2.5	2.8	3.2	0	0	0	0	0	3.1	3.3	0	2.7	0	2.5	0	2.7	0
PIP	COPZ2	PDGFD	SLC34A2	SLC34A2	KANK1	TTLL3	INPP5J	C6orf141	GNA12	VNN2	HPGD	EPAS1	CD36	CYP4Z1	SYTL2	ORM1	GPX3			GO:0051046	11	3.8	6	10	6.2	4.9	2.5	0	5.8	3	3.4	8.1	2.2	2.4	2.5	6.9	0	2.9
CLEC3A	XPC	SPNS2	ART3	KRT15	VPS13D	ARHGAP4	GLRX5	STAC2	KCNJ11	ART3	WFDC2	CD93	CCL2	SCFD1	SLC23A2	ABCC5	DRD2			GO:0070848	11	0	8.3	5.1	4.4	0	3.5	4	3	3.8	4.3	3.5	2.1	2.9	5.3	3.2	2.1	0
ZNF138	PDGFD	ZNF524	APOBEC3A	TMEM68	GGH	FAM49A	HIST2H2AB	CRY1	E4F1	PLA2G2A	ORM1	MMP11	C1orf162	KCNMA1	FCHO2	LMCD1	NXPH4			GO:0097305	11	8	3.5	3.1	2.6	2.2	3.9	0	1.9	1.9	3.2	2.4	2.2	0	3.2	3	2.6	1.9
MVD	LMCD1	SCGB3A1	REL	SPNS2	COLEC12	KLRG1	CYP4Z1	EVA1C	TBC1D8B	WDR83	GABRP	PLOD1	SLC11A1	MVD	FGA	FILIP1L	ANGPTL4			GO:0043410	18	4.8	12	12	7.7	2.1	3.3	2.2	2.2	4.7	4.3	12	0	6	6.4	6.5	2.3	0
POLD2	SHANK3	VWA8	PML	ACTG2	RXYLT1	SYNE1	TP53	C2orf15	KANK1	HPGD	CAT	RGS16	IGHV6-1	STEAP2	HIF1A	ST5	CAPN13			GO:0003013	19	5	15	14	4.2	3.4	5.5	2.1	3.1	8.4	6.5	7.4	0	8.6	10	4.9	0	0
SNPH	IQCA1	KIT	CAPN2	KRTAP2-3	ADAM17	DOCK10	CCNA2	MSL2	MFAP3L	GABRP	ORM2	PTP4A3	HAMP	ABAT	KCNMA1	GCLM	CRYAB			GO:0001525	19	4	14	4	5.1	2	5.8	4.9	2.4	2	9.7	3.4	0	6.4	17	2.4	3.1	0
PDK3	JARID2	ZC3H3	PLA2G2A	LIPH	SLC22A5	HERC5	DNMT3A	AK4	CDC6	TBC1D22A	GPX3	CAPN13	THBS3	PDK1	PLA2G15	CAPN13	ABCC5			GO:0035239	18	4.1	19	7.5	5.1	3.2	7.1	4.7	3.2	5	16	4.3	0	5.8	17	4.1	5	2.7
MSL2	F2RL2	HOMER2	IL1RN	ZG16B	AGT	GIMAP5	ILVBL	WDR83	SPINK8	FBXO42	ART3	CISD1	EEPD1	ITPR1	HS3ST2	SERPINA3	CNFN			GO:0009611	13	5.4	6.8	7.6	2.7	2.1	2.2	0	2.5	1.9	2.8	3.9	0	4.1	5.1	6.4	0	2
KCNMA1	LAMA2	EXOC3L1	IL4I1	ADAM15	GTDC1	GIMAP4	UBE2C	VNN2	RAE1	AGT	PDIA5	DIO2	MSR1	JARID2	SCARB1	WDR86	GDF15			GO:0040017	38	6.2	12	10	12	0	5.1	2.9	2.1	3.8	6.5	11	0	4.7	14	6.3	4.4	0
VHL	THBS3	FBXO11	TRANK1	RHOV	PSEN2	SERPINB9	CDC6	GNGT1	MUC19	WNT7B	ROCK2	PTPRB	LRMDA	IGFBP2	MERTK	CLEC11A	IGLV3-1			GO:0006954	41	15	4.2	16	25	2	2.8	3.8	0	0	3.5	19	0	5.2	6.7	5.6	0	3.3
MINDY2	APLNR	ANGPT2	ACE	LAMA3	ADCY2	TYROBP	EPO	ZG16B	CYP4B1	TXN2	COL9A2	PLAU	DYSF	CCL20	VSIG4	VSIG4	SYTL2			GO:0050778	44	13	0	7.8	19	2.4	0	0	0	0	1.9	9.4	0	0	2	2.1	0	0
KEL	MARVELD1	EPYC	CCL8	LY6K	SPINK8	HLA-DMB	MAD2L2	SPINK8	HIST1H2BO	NIN	SLC34A2	NID1	HBA2	TNIP3	ME2	SRPX2	LDHD			GO:0045321	53	20	1.9	5	18	4.6	0	0	3.1	0	0	5.1	0	0	2	0	0	0
HPS4	FGF2	PDGFB	GNLY	VNN3	SOWAHC	HLA-DMA	HIST1H2BO	EGLN3	HPGD	ADAM17	SLC49A3	LRRC32	SNX10	CREBBP	SLC11A1	GAL3ST4	FMO2			GO:0002250	33	17	2.9	2.2	14	3.1	0	0	2.4	0	0	3.3	0	0	2	0	0	0
SPNS2	RGS2	KRT15	ORM2	ZBTB42	PWP2	PRMT7	CLCA2	CCN3	SERPINI1	SEL1L	FGA	TNFSF13	MARCO	PIP	SLC26A4	PTP4A3	SCARB1			GO:0046649	44	20	0	2.6	15	3.6	0	0	0	0	0	2	0	0	0	0	0	0
NFIL3	LAMC2	CXCL10	ERG28	LAMC2	LIPH	S100A4	NSD2	OSBPL10	SRSF10	S100A2	PLOD2	HPGD	MPP1	PRRT3	SAA2	PLAT	SBSPON			GO:0019724	6.7	3.1	2.5	1.9	3.7	0	0	0	0	0	0	0	0	0	0	0	0	0
CYP51A1	STK39	TNRC6C	GABRP	CEACAM1	ACE	APOE	HMGCS2	ART3	C1orf21	PRICKLE1	OPHN1	SPSB1	CD300A	CITED2	TMEM37	AKAP12	TGFB2			GO:0042113	20	7.4	0	0	5.9	0	0	0	0	0	0	0	0	0	0	0	0	0
SSRP1	MLYCD	BDKRB2	CFLAR	COLEC12	LY6K	ZEB2	DYNC1I1	TPD52L1	FGFR2	INPP4B	ZG16B	ADAM12	RGS2	KLHDC7B	CCL18	RFLNA	TCN1			GO:0030217	16	11	0	0	7	3.6	0	0	0	0	0	0	0	0	0	0	0	0
TNIP3	SCUBE2	IFIT2	TOR1B	AGT	STAC2	IL4I1	HIST1H3G	FBXO42	MAD2L2	CAPN13	EPB41L1	HSPG2	FURIN	CXCL8	GDF15	HPGD	LMCD1			GO:0042102	13	4.4	0	0	8	2.5	0	0	0	0	0	2	0	0	0	0	0	0
ACADSB	TCIM	DDX50	RBM43	KRT14	TBL2	C3	ZFP36L1	PIKFYVE	GAMT	RRAGD	NCOA4	PDGFA	NPL	DDIT4	FCGR1B	SLC23A2	MELTF			GO:0042110	26	13	0	0	8.9	3.9	0	0	0	0	0	0	0	0	0	0	0	0
RIIAD1	SLC29A1	CEP89	LY6K	VNN2	IDH3B	IL2RB	FGFR2	CASD1	NVL	VPS13D	PLOD1	ITPR2	OTOF	CENPF	CXCL8	C11orf96	PLN			GO:0002456	2.2	0	0	0	0	0	0	0	0	0	0	0	0	0	0	0	0	0
TNRC6C	AK5	MMP13	FAM240A	HOMER2	LYPD3	WDFY4	IGFBP2	RHOV	HMGCS2	SLC34A2	VNN3	WFDC2	RAB42	IFT88	SLC1A3	MYO1D	FGA			GO:0035754	3.8	0	0	0	0	0	0	0	0	0	0	0	0	0	0	0	0	0
PDK1	ADAMTS10	TBX2	SUZ12	ACE	EPB41L1	PTGDS	KCNMA1	ZNF441	HIST1H3D	HSP90B1	RIOX2	SLC49A3	TNFSF13	PCYT2	VEGFB	COL10A1	GABRP			GO:0046633	3.3	0	0	0	0	0	0	0	0	0	0	0	0	0	0	0	0	0
SUPV3L1	WBP2NL	DNAL1	WFDC2	ERG28	ZG16B	CLEC2B	DNAJC22	RBM12B	SUV39H1	FBXW7	JMJD4	COL10A1	SYTL2	SSRP1	SOD2	PLN	SPATA20			GO:0090026	3.3	0	0	0	0	0	0	0	0	0	0	0	0	0	0	0	0	0
NCR3LG1	TWIST2	ZG16B	LAMP3	EGLN3	MFAP3L	CD3D	KIF18B	ARL6	PPM1J	CAT	SYNJ2	SLCO2A1	OLR1	NELFB	FLVCR2	LOX	SLC39A8			GO:2000510	2.9	0	0	0	0	0	0	0	0	0	0	0	0	0	0	0	0	0
CCL20	PTGER3	VNN2	MMP11	CXCL10	SCGB3A1	FMNL1	FBXO41	SLC2A8	FGFR4	ITGA6	KANK1	GREM1	CISD1	GLYATL1	DOCK4	ARRDC4	FAM171B			GO:0002316	3.1	0	0	0	0	0	0	0	0	0	0	0	0	0	0	0	0	0
DEPDC5	KCNK2	FOXD2	CXCL8	CSF1	KDR	JAML	ZNF880	ERICH2	AURKA	CRY1	LTBP1	SELE	DRAM1	SLC5A1	FCGR3B	IGF1	SRPX2
IDH3B	KCNJ8	CCDC148	AGTRAP	MTRF1	ANO8	PRR5L	TFF3	ITGB8	ACADSB	MMP19	KIT	TCIM	SEL1L	ST8SIA6	MAN1C1	SORBS1	GALNT16
SCFD1	SLC25A27	TRIM7	CEACAM1	HERC5	ZNF823	MYO1G	ZNF649	TSC1	KRT5	STEAP1	MB	COPZ2	CCR1	DUS4L	PAQR7	PODN	STRA8
USP19	CILP	CENPC	IDH3B	DSP	ZBTB42	GIMAP1	POLD2	NR3C2	TFF3	TGFB2	VNN2	ADAMTS12	PLAGL1	CDC6	C5AR1	SPP1	PTGIS
IFT172	NFIL3	CBLN4	SPOCK2	IL1RN	PRLR	RAC2	SPEG	EDN1	ACOT4	COL9A2	PRICKLE1	CXCL2	AQP9	SLC26A4	IL6	ITGA11	AKAP12
NMB	LTBP4	APOBEC3A	VNN3	ARMCX2	VNN2	CD8A	R3HDM1	SLC44A4	MYB	RNF144A	MUC20	UBE2E2	LY96	HAX1	SLC47A1	PROS1	SOWAHB
PPIL4	ITGBL1	CALCRL	CPEB2	CXCL8	CNFN	ADA2	PIP	SPEF2	KLK6	SBSPON	SLC4A11	ST5	MERTK	PGAP2	MLXIP	FCGR1A	ST5
SERP2	STON2	KRTAP2-3	CCL2	ITGB8	STEAP3	IFI16	GNAZ	SLC66A1L	RNF208	MMP12	MFAP3L	CCDC85B	VSIG4	NVL	CARD19	THBS4	GAL3ST4
SMPD4	ATP2B1	QPRT	LYN	AGK	PPL	RUNX3	HMOX2	NSMCE1	BNIP3	REL	AK4	SETD4	FCGR3B	SOD2	HBA2	PTGIS	CROT
SAA2	COL8A2	NCKAP5	SPNS2	GAMT	AK4	CTSS	CASP14	GAMT	DDX55	SLC11A1	AKR1C2	FCHO2	CMKLR1	UBE2C	RGS16	SYNPO	SPECC1
PRRT3	NCR3LG1	DGKH	KIT	EFNA5	MECP2	MPEG1	C11orf98	PIP	UBE2C	SLC49A3	STAC2	ADAMTS9	MS4A4A	SMARCD2	ORM1	PLAU	FMO3
C15orf48	SORBS1	CHRNA7	TNFSF13	LAMB3	PLA2G2A	MS4A6A	ADO	C1QTNF1	KRT83	PTPRK	CEACAM1	PCDH20	PDK1	EIF2S3B	ETV5	ANGPTL2	AGT
GNL2	MT1E	DOCK6	CHN1	PSEN2	GET1	IGHM	MUC19	RBP4	ACTG2	MSMB	LRRC40	VPS8	SLC37A2	CLCA2	NPL	IGLV6-57	FOXC2
CIAO3	ME3	ZNF223	MUC20	PTPRK	COL13A1	FCMR	FAM200A	TGFB2	FBXL15	CD36	PCDH20	SHANK3	SLC25A19	QPRT	ADAP2	SLC49A3	CACNA1H
HAX1	PKP1	LENG1	CCNA1	ANGPTL4	NOL11	CCDC88A	DQX1	CYP2R1	KIF18B	HOMER2	SMAGP	SHROOM4	PLEKHO2	UBFD1	PLAU	CCN4	SEMA4F
SAA1	ZNF70	NOTCH4	KRTAP2-3	S100A2	MAPK8	LAPTM5	AMER1	BGLAP	ZNF595	PLIN5	AFG1L	MAPK8	NCF2	ETNK2	RIN3	WNT2	LTBP2
DAPK2	ELN	LAMC2	KRT6B	EVA1C	MB	ATM	PKIA	RIMS1	ABCA12	LPXN	CA9	IGHD	CCL7	NF1	CXCL2	CD248	PLIN5
HMOX2	ZNF775	LIPH	TMEM179B	SPINK8	TPD52L1	TNFAIP3	ZNF501	KCNK3	CLCA2	CRYBG3	WDR86	LOXL2	PDK4	C2orf15	HPGD	CPXM2	P4HA3
OSBP2	IGFN1	OR52K1	CD86	PRICKLE1	ALAD	RHOF	NRG1	C4BPB	ANKS3	RGCC	TNIP3	OLFML2A	IL1RN	C17orf97	NAIP	GPC6	ISM1
HIST1H1D	ALX4	SLC9A1	ZNF845	GALNT3	ARNT2	DPYSL2	STC2	LSMEM1	TENM2	IGLV3-1	S100A2	EDNRA	MMP19	HSF1	KCNQ1	GJA5	FAM171A2
ETNK2	IGHJ2	SLC44A4	TOP3A	SCGB3A1	LAMC2	RASGRP2	C6orf141	UNC13B	SERPINB5	GREM1	SLC46A3	THBD	TMEM150B	SNPH	COL11A1	NPL	ME3
ST8SIA6	ESM1	F3	CHST12	FAM122C	QPRT	MAF	CENPF	TMEM14B	PRR11	CHI3L1	SPINK8	PTPRG	NAIP	ZNF823	PIK3R6	SLC47A1	HEPHL1
TIMM23	NR4A2	EVA1C	MME	TM9SF4	LPAR2	FLI1	HK2	PWP2	AK7	MMP9	EVA1C	CC2D2A	SLC8A1	ALAD	UNC5B	SPOCD1	CTSF
ITSN2	NGFR	PPARA	VPS16	KIAA2026	TFF3	MAN2A1	AURKA	NEIL1	ZDHHC21	TM4SF19	CLDN8	FOSB	UPP1	TCIM	CXXC5	ADRA2A	ZNF214
TRAF3IP2	OLFML2A	ERG28	PODXL	SKA2	PODXL	PARP8	GLYATL1	MED18	KRT14	APOC2	KRT83	ECM2	PLA2G7	HSPA2	BCAT1	AHNAK2	HSPB7
NELFB	KANK2	RAMP3	SCGB3A1	MUC20	KRT5	SLCO2B1	NOB1	AGK	SAMD13	HBEGF	LRRC32	DKK3	CLEC7A	KIF5C	MSMB	HSPG2	CASP5
PCYT2	MATN3	CXCL11	FBXO39	APOBEC3A	SLC34A2	CTSC	SLC9A1	SHISA8	CA9	COL13A1	PLA2G4F	CST1	TREM2	GGH	PLK3	UCHL1	PDE3A
CCDC17	PGF	CDH5	RHOV	FGFR2	WNK3	CSF1R	MT1X	HSD11B2	GPSM2	THRB	UNC13B	EGFL7	SLC36A4	CEP164	TBXAS1	ORM2	COL8A2
PLA2G5	ZNF138	LTBP1	MAP2K6	LYPD3	ERG28	CCDC88B	SEPTIN10	MSMB	TLE6	SLC39A8	TMEM139	RAMP2	CLDN23	HIST1H2BO	SDS	ANKH	REEP6
NR4A2	ST8SIA6	HMCN1	C15orf48	LMNTD2	CDC6	GPSM3	TMEM63C	LAYN	GABRP	RWDD3	GGH	ETS2	PTAFR	RET	ADRA2A	DERL3	LPCAT2
DDX50	EXOG	MAP2K6	AIM2	LRRC3C	ACOT4	PIK3CD	SUV39H2	MROH7	IGLV6-57	EVA1C	DOCK6	CPA3	HK3	IGHJ2	GAS2L3	GXYLT2	ERCC2
MTOR	CENPC	VPS16	RGCC	PPM1J	EPYC	CSF2RB	USPL1	AGER	CENPF	KIAA2026	HIST3H2A	UNC13B	C12orf4	FAM83H	PILRA	CNN1	HRK
BNIP3	ZNF776	CLDN8	HOMER2	MMP11	OPHN1	C1S	DDX55	ASIC1	SUSD5	LPL	KRT23	WDR86	BNIP3L	SAA1	TLR2	LATS2	MYO9A
LRRC40	LHFPL6	ORM2	SCO2	PTN	AKR1C2	IL6ST	HIST3H2BB	CAPNS2	GPRIN1	EEPD1	UCN2	ARHGEF15	ABCA1	PIGM	MARVELD1	RGS16	PLOD2
TIMM17B	TBX2	RHOV	SDS	NPPC	NLRP13	CD8B	SSRP1	TNFRSF13B	RHEBL1	FAM171B	UBXN10	LIMS2	CCL18	HK2	ABCA1	PALM	TCEAL9
CITED2	AHNAK2	GABRP	ACOT4	PPL	LRRC8E	PLCB2	SDHD	GPAT2	SCRG1	UPP1	TXNDC16	APLNR	HSD17B11	TNRC6C	SLC16A10	SPECC1	SYNJ2
TTLL3	MME	PI16	PTPRA	TCN1	KRT6B	C1QA	ETNK2	DQX1	F7	MPP1	SERPINE2	ORM2	FGR	PFKM	TCIM	CPE	FILIP1L
KIF5C	SYNE1	PDGFA	CCL7	CCNA1	SIRT3	APOC1	MYB	PLD4	VSTM5	TREM1	SPOCK2	CDK15	HBEGF	SLC36A4	OSM	NID1	C5AR1
CCR7	RAMP2	REL	PPM1K	STAC2	ZNF253	LYZ	CAPRIN2	TLE6	TRIM7	OLR1	SCGB3A1	ADAMTS4	ADAMTSL4	SCAP	TFPI2	ETV5	MROH8
UTP14A	TGFBR3	ARHGAP21	TCN1	OCLN	PTPRK	TACC1	MAPK8	TH	OPRD1	SPINK8	CXCL2	ORM1	TRPV2	MSX2	SOWAHB	MSC	OSBP2
SCAP	MAP3K12	VNN3	PATL2	KLB	ZRANB3	TMC8	HENMT1	RAD9B	AMER1	PPARA	AKR1C1	EFCC1	IGLV9-49	UTP14A	USP11	BCAT1	C8B
SLC2A1	CSPG4	NOS3	HTR2A	UCN	PLA2G4F	RIPOR2	ZNHIT3	LCN10	BUB1B	C5AR1	KRT14	FBXW7	C15orf48	EBF4	TNFSF13	ACO1	SDHAF4
CXXC4	GPR176	MFAP3L	NPPC	DNAL1	RBP4	ZC3H12D	GAS8	DIO3	KCNA1	MMP7	FMO2	PCED1A	TIGAR	XCR1	MSR1	FNDC1	ETV5
FAM162A	CAVIN2	ID1	FAM122C	AGBL2	PTDSS2	PLEK	ACADSB	STON2	ZNF557	GAMT	CCDC148	LTBP2	FCGR1B	ICA1	PLEKHO2	MFAP2	CRYBG3
CHMP4A	ST5	CHN1	PLEKHG2	MB	LAMA3	MFGE8	RBP5	MAGI2	HSPB7	C10orf113	LAMB3	DENND5B	TMEM176A	KANK1	PDPN	EFEMP2	B3GNT5
CYP4Z1	SMPD4	OLFML2A	CCL20	KRT6B	EIF2B4	CTSZ	SRSF6	PRUNE2	FANCB	CYP2R1	NAALADL2	LAMA2	PIK3AP1	NSUN7	RAB32	SLC48A1	S1PR2
ADCY2	RPAP1	HYAL2	EPYC	FAM240A	LGR5	ELK3	ANKS3	LIPF	CATSPER3	PLA2G7	PDE3A	CCNF	MNDA	TRPV6	FERMT2	ARMCX6	FERMT2
TNF	NLGN2	ZBED8	KLHDC7B	EDN1	LMNTD2	SPI1	PFKM	LGR6	ZNF843	ARL6	NES	ESAM	ME2	PAQR7	TCN2	ADAMTS12	VPS13D
RIOX2	LGR5	IL4I1	SRD5A3	ZNF284	AP1M2	ENPP2	TMEM249	KRTAP5-7	FBXO39	KRT75	IGHD	ADAMTS6	CHST13	PELO	ABCG1	PCSK5	VPS37A
PTPRT	MLLT10	ITPRIP	LILRB2	ESM1	C2orf72	CCDC69	RAE1	PHYHIP	L3MBTL4	FABP4	ATP2A1	ID1	FLVCR2	MYB	SMPDL3A	AMTN	GXYLT2
STAC2	SH3D19	ZNF548	VNN2	TOR1B	GGT6	ITGAX	TBC1D32	TIGD1	DIO3	FANCC	CXCL8	SPECC1	CCL8	SLC25A35	PIM1	NKD2	CLSTN2
TIGD1	ANK2	LY6K	ORM1	CXCL11	SLC25A4	SAMD3	EGLN3	IGHJ2	AIFM3	NCF2	HTR2A	RAB32	RAB32	PKP1	NXPH4	MAP1A	ST6GALNAC5
FBXO41	SHROOM1	FOSB	ID1	RHBDL2	KRTAP2-3	C1R	USP19	VIPR2	RAB3C	SDC2	AAMDC	NOTCH3	MRAS	ANKS3	PLXNC1	COL14A1	UCHL1
C11orf54	ITM2A	CCL8	NR4A3	OR52K1	FST	MYC	F7	FRRS1L	MYOCD	ESR2	CCNF	KLHL20	MMP12	INPP5J	NR1H3	TGFB1I1	SLC38A6
SLC16A6	RFLNA	TPH1	NOL3	ZNF845	CASD1	RAB31	RIIAD1	SLC22A3	ZPBP2	FAM83G	TGFB1I1	CLEC14A	MYO5A	PRLR	GPC6	DIO2	AMTN
SLC26A4	GLI1	CXCL13	ITGA6	FAM83E	ADAMTS14	ACVRL1	RPGRIP1L	PTGER1	AK5	MSR1	PTGS2	VWA5A	GPR65	PCNX4	KCNJ5	P3H3	MAMDC2
ABCA12	MOXD1	FOXS1	KLRK1	GALNT8	CRYGN	CCDC85B	ZCWPW1	B3GALT2	RBM44	NOS1	GRID1	NES	CHL1	UBXN10	ORM2	FBXL22	CSRNP3
EXOG	ARL6	FLT3LG	IDO1	PPARA	LAMB3	ITGB2	DHX37	RAMAC	ATP2A1	PLAU	NDP	FAM171A1	ALOX5	PTPRT	ATP8B3	SPATA20	ZNF697
IGHV1-46	GEM	PCDHGA10	ANGPT2	RET	AIFM3	MAP4K1	AIFM3	ADRA2C	NGB	AKR1C2	MED9	TEK	IFFO1	SCYL3	EMILIN2	ME3	ANKRD34A
ATP2B1	CPEB2	EBF1	CLEC7A	GPRIN1	RGS5	SPARCL1	CDK14	AC119396.1	MFSD6L	CCL7	FAM83E	TCEAL9	HBA1	USP49	PLN	PLOD2	DKK3
FAM199X	BOC	ZNF253	PRDM4	CRYGN	RIMS1	ARHGAP25	TRAF3	MMP19	PTGER1	SCAMP5	CDH13	DOCK6	DHRS9	SAA2	TBC1D2	FMO1	F10
CXCL13	FRZB	FGF2	LIPH	CRYBG3	ZBED8	GIMAP8	SLC2A1	HLA-DQA1	C1QTNF7	AQP9	ST6GALNAC5	CD40	FCGR1A	HMGCS2	CLEC3A	C8B	LGR4
HLA-DQA1	IGKV5-2	NEIL1	EVA1C	FRMPD1	SKA1	WIPF1	IFT74	TRABD2B	SOWAHC	ZNF548	AKAP12	ANKH	VWA5A	FBXO27	P2RX4	RGS2	ADAMTS16
CHMP7	ZNF792	ZNF501	ZG16B	CCL7	ELOVL6	TRANK1	TTC39A	NEMP2	BLM	BCAT1	TBX18	TMEM74B	ADAP2	GPRIN1	SLC46A3	IGHJ6	AMPH
SCYL3	MFSD6L	CIAO3	MARCH1	GPM6B	F3	PECAM1	PPM1J	WNT11	GNAZ	TRPV2	TMEM100	SEC11C	BLVRB	NAP1L2	RFLNA	SLC43A1	THBS4
ZNF768	MASP1	PODXL	MNDA	GRAMD2A	ZSWIM9	PPM1K	VHL	HEATR4	FAM184A	KBTBD6	IGLV6-57	IQSEC1	ANPEP	REST	UCHL1	CTSF	ANKRD6
FRZB	POU5F1B	HTR2A	TLR2	BNIP3	ST8SIA6	TCF7	HAAO	BLK	LRFN1	PHOSPHO2	AGBL2	FLI1	MARCH1	MS4A2	ALDH1L2	FMO3	COL10A1
IGKV5-2	ANGPTL2	FBXO39	MMP7	GABRP	MYCBP	VASH1	ANKRD49	DRD2	ITIH5	MMP8	EXOC3L1	JAG1	SMIM15	NCAPG	COL10A1	ABCC3	CCDC170
ATL1	UTS2	CLEC3B	APOBEC3C	KRT75	SYNJ2	ACP5	GPSM2	EXOC3L4	EFNB3	MED18	KRT75	F2R	RBP7	ACOXL	TNIP3	MYO5A	ITGA7
SLC5A1	EVC2	SLC6A4	RILP	POU5F1B	ROPN1L	TMEM176B	LIPF	C7	PIF1	ABCG1	FBXO39	TTBK2	PPARG	GTF2H3	SLC37A2	CRYAB	MOCS1
PLA2G4F	SLIT2	CD248	HIST1H2BO	TSHR	RET	SNX2	PRKCE	HAS1	TXNDC16	CD300A	AC090360.1	CD80	BCL2A1	ITGA11	TREM2	SGIP1	PPP1R14C
TNNT2	CASP9	KRT6B	RUNX3	ZNF770	FOSB	CD96	OSBPL6	TMEM52	LGALS4	CXCL5	GPSM2	CORO2B	HTRA4	PLEKHM3	APOC2	PDGFRA	WNT5B
NELL2	NKX3-1	THPO	SKA1	ACOT4	IFIT2	KCTD12	SCLY	ZNF775	PTCH2	THBD	FMO3	KLK10	GNB4	PODNL1	SOX7	ST6GALNAC5	ZNF793
BLVRB	INTS2	NOS2	OTOF	EXTL1	PTPRT	PIK3IP1	HIST1H1D	MT1A	BMP7	HK3	ZNF223	SLC39A8	NR1H3	C1QTNF4	GREM1	INPP4B	MATN3
RBMS1	WNT2	TNXB	LAMC2	HSD11B2	SKA2	ZNF276	KCNJ11	NIBAN3	PAX8	EMILIN2	JAM3	NEURL3	NCKAP1L	RGS16	ABCB5	BNC2	MST1
SOX18	BTNL9	TENT5A	SPN	RIMS1	KLK6	TGFB1	AGER	TREML2	RSPO3	PLD4	COPZ2	JAK3	SHROOM1	ANKRD24	MPP1	STEAP1	GJA5
OLFM1	MFAP2	PIEZO2	TMEM106A	C6orf52	S100A2	PLEKHO1	ALAD	DYNC1I1	ABCC2	SPOCD1	LTBP2	SMIM15	GRK3	SELE	KLK4	MYLK	ACO1
TVP23A	MON1A	AGTR1	PI16	MME	PIGM	CD68	CRY1	SMPD3	TTC16	TBC1D2	ADAMTS14	FCRL5	TREM1	RIMS1	CAPN13	IFI30	GATA6
CDC6	APAF1	MFAP5	STARD5	CD38	PPM1J	DUSP2	ING5	CHRNA7	TUBAL3	TREM2	GPR20	S1PR2	LYN	MAGEE1	PLAT	COL8A1	KANK2
DUSP2	ADRA2C	ANGPTL2	LGALS2	APELA	HCFC2	SLA2	RNF208	TMEM272	OR52K1	CLLU1OS	SYCP2L	OPHN1	EMILIN2	PLAT	FMN1	FLCN	CATSPERG
EGLN3	MYO1E	KIAA2026	EDN1	PATL2	IQCA1	NKG7	PCYT2	SCG2	KCNK3	GALM	TOE1	AMTN	PTPRO	KIF18A	CEMIP	COL4A1	KCNMB1
CCL22	RHOJ	PTPRB	GIMAP2	KLK6	VEGFD	TRAF3IP3	DTL	KLK1	CHRNA4	ABCA1	CNGA1	RBPJ	HIC1	LRRC17	KLF9	PKD2	MTCL1
UBE2C	CCDC8	SLC4A11	PIBF1	IQSEC3	ID1	SERPINF1	AHCTF1	LAX1	GNAO1	LY6H	FNDC4	TNS2	SLC39A8	CCL3L1	ADAMTS4	TGFBI	CDK15
AKR1C2	ARHGAP22	GNLY	SLC25A19	TACR1	IGFL3	DEF6	NUDT9	P2RX5	RAD9B	LGR6	SHROOM4	S100A2	TBXAS1	PCK1	ACO1	BMP1	THRB
EZH1	CHRDL2	JAG1	EREG	SCEL	WBP2NL	USP11	ADA	UTS2	CAPNS2	HCFC2	TMEM74B	ALDH1A1	MRC1	MTUS2	MARCH1	TMEM37	MAP1B
FCRL1	CREBBP	RHBDL2	APAF1	CHN1	IGLV9-49	PRNP	PPIL4	UCN2	AC090360.1	HAS1	ALDH1A1	CAV1	KCNAB2	HBA2	TMEM117	TNFRSF17	MMP3
IFRD1	ABCA8	MYSM1	PCGF5	TCF23	KRT14	CD4	CXCL11	GREM2	GRM2	ANG	SAMD13	MS4A2	TBC1D2	FMN2	FLCN	HRH2	CILP
CD96	LIX1L	SKA1	FOSB	SHC2	TPH1	CHMP7	NAP1L2	LGR5	LRRD1	LAMA3	AMTN	PAPOLG	ADCY7	DAB1	MFHAS1	TAGLN	GLIS2
CNKSR3	FAM117A	IL6	VCAM1	PLAC9	ASCL2	SCIMP	PDK3	PTGS2	EXOC3L4	CPA3	DEUP1	PLXNC1	PELO	S100B	ABCC3	TUBB6	CRABP1
IGFBP2	GAS7	COL6A6	PWWP2A	SCARA5	ANGPT4	NIN	GNLY	GNAO1	NR6A1	VMO1	GAS2	WDR83	RIN3	COL8A1	SUCNR1	GEM	PODN
PCDH20	EGFL7	LSMEM1	SAA2	MYH3	EDNRB	TBC1D10C	NRSN2	ADGRD1	TMEM100	GCHFR	MROH8	CPED1	TMEM106A	COL11A1	TMEM139	CGREF1	NAP1L3
POU5F1B	PTPRT	CYGB	HYAL2	SLC66A1L	ACTG2	FABP5	MARC2	CDKL1		SLC16A10	LAMA3	TMEM37	CD72	STAB2	ARRB2	CCL18	DACT3
CXADR	CLEC14A	GIMAP8	TLE6	TENM2	ESM1	CIITA	SEPTIN1	CLEC4C		TNFRSF6B	LYPD5	SLC38A6	LPCAT2	MAB21L1	KLK1	SPON1	MGARP
GNGT1	TNFRSF25	NT5E	APELA	KLHDC7B	BMP7	LST1	IDO1	FRMPD1		SCEL	TTC16	PDGFB	P2RY12	MYOCD	CLEC7A	BVES	LNP1
KCNJ11	HIC1	FAM240A	UPP1	RAB9B	SLC66A1L	LGALS2	ARMC6	FCRL1		LRRK1	ACTN2	NKD2	THBS4	CRABP1	GCHFR	BACE1	OSM
IGIP	TRBJ2-2	C17orf97	ZNF683	PENK	SIMC1	BANK1	PRLR	F7		ZNF792	ACRBP	FAM120B	C5AR1	ARMC3	RAB42	TMEM59L	LRFN5
TH	PLXDC1	LAMB3	SECISBP2L	WNK3	RWDD2A	SELL	FBXO39	LRFN1		PTPRO	MYOCD	BCAT1	SUCNR1	IGKV5-2	TNFSF14	TBC1D12	DLEC1
SH2D1A	GALT	AC090360.1	F2RL3	PPP5D1	MUC19	CFH	CACTIN	ZNF770		FGR	GUCY1A2	UNC5B	STAC3	TMEM59L	WT1	UACA	SPOCD1
CASP14	CRISPLD1	FAM13C	MMP13	KCND2	BDKRB2	HSD17B11	ADRA2C	SHISAL1		HAVCR2	LGR5	PODXL	CYTH4	IGHV6-1	MROH6	PHETA1	GRP
GLI1	SOX18	NSUN7	ESM1	NOS2	NR4A2	GIMAP2	NFYA	MAL		CXXC5	EREG	ZSWIM9	CD86	OPRD1	PTGIS	JSRP1	C2CD4A
EGLN1	SLC43A1	HOXA10	ERICH2	PCBP3	ZNF770	FGL2	HARS	SH3TC2		ETV5	DLX5	KRT14	CPA3	TNFSF14	MUC20	LYSMD3	VN1R1
NR6A1	OLFM1	ZNF90	LAMA3	LGR5	MMP13	DDHD1	DSP	CACNA2D4		CNFN	RAB3C	CALHM2	CCL21	NLRP3	FCGR1A	WT1	PODNL1
TBP	MSL2	ZNF823	GDAP2	SMPD3	PLEKHN1	RNASE1	IFT88	SNX22		KRTAP5-7	PTGER1	RUBCNL	TFEC	DNASE1L3	FCGR2B	MAP1B	TRIM50
TRAF1	KDM2B	SAMD3	CCDC148	CCN5	CNGA1	FPR3	CASD1	RUNDC3B		NR1H3	F2RL3	KANK2	TPSB2	SPTBN4	ARMC3	THBD	FNDC1
KDM2B	LCN6	CDKL4	SELL	BMPER	NOS2	DIAPH2	DGKH	TRBV30		ARRB2	RBP7	FERMT1	TSPYL5	ZNF365	SCT	LRRC32	SMPDL3A
TRIB3	DOCK6	PPP5D1	HAVCR2	TWIST2	CDK15	VWF	ZNF683	STOX1		CCDC61	KCNAB3	SAMD13	FCHO2	GPAT3	GRM2	INHBA	ABCB5
FAM117A	VEGFD	CSPG4	JAK3	HTR2A	TLE6	GYPC	PTGR2	TSPAN12		FNDC4	FAM78B	THSD7A	SDC2	RGS17	SNED1	METTL24	ITGA11
FCN1	GALNT16	TLE6	C1orf162	TMIGD2	MKX	DGKA	SPESP1	NCAM1		UBE2QL1	CACNA1H	B3GNT5	EPB41L3	SKA1	ADM	BICC1	MYSM1
FANCC	ADAMTS5	ZDHHC21	FGD3	ZRANB3	IGHV6-1	SRGN	SUV39H1	CHST13		TREML1	GALNT15	MTCL1	SPP1	CKB	COL8A2	PDE3A	TNNT3
ARNT2	CALHM2	RBM44	SOX17	IKZF4	CCL7	COL6A1	NKG7	SIGLEC6		SLC8A1	ANGPT4	TBX2	BCAT1	CSDC2	ITGA11	MRGPRF	ATP6V0D2
TGFBR3	CDH13	NR4A3	IKZF4	EMX2	COL11A1	TGFBR2	KEL	NLRP14		THBS4	TGFA	KRT75	SPOCD1	ROPN1L	CEBPA	CLDN11	CHRD
SOD2	ADAM33	NOL11	SLC25A35	LSMEM1	NNAT	CD3E	SMPD4	TNFSF14		ANKRD34A	SMPD3	HSPA12B	MS4A2	DDIT4L	STAC3	HTRA4	ADORA1
PTK2B	KLF4	SCARA5	LYPD3	PAIP2B	TTK	CYBB	KIF2C	MMP12		ESR1	SUSD5	SFMBT2	PAX8	CRLF2	OLR1	SGK1	MRM1
EOMES	CAV1	CHRDL1	CBLN4	EPHB1	TUBAL3	FMNL3	TRIB3	GOLGA8T		PLA2G15	SOX7	IGHV5-10-1	DMXL2	IL1A	CFD	RNF144A	PCDHGA10
TTYH2	FAM49A	DIO3	CCL4L2	CHRDL1	WNT11	BTG2	LY6G5B	ESR2		CACNA2D4	FAM171A2	TCN2	FMO1	CA9	WNT2	HS3ST2	MCMDC2
C4BPB	ADGRD1	GNGT1	CD3G	CHL1	EXTL1	ARL4C	TTK	TRBV3-1		PLEK	RSPH9	S100B	CXXC5	XPNPEP2	ACTN2	TICAM2	RUNDC3B
SOWAHC	TMEM91	RAMAC	FOXN2	ANKRD20A1	CDKL4	CYTIP	AKR7A3	TIMD4		ANPEP	PRELP	GAS7	FAM131B	HS3ST2	ALOX5	MROH7	EDIL3
PDCD1	CYP7B1	LIAS	NOTCH4	AC090360.1	MTUS2	SH2D2A	ELOVL6	CAMK4		ABLIM2	PRND	CHI3L1	ABCC3	EPYC	PCOLCE2	PLVAP	CDKL1
CSF2RA	NEDD9	CCN5	CD80	FAM13C	CHL1	ITM2A	NCAPG	TRIM9		PRELID3A	CBLN4	SEL1L	VEGFC	RYR2	NCOA4	COL11A1	PLAT
PSTPIP1	USP49	ESM1	SAA1	RYR1	VN1R1	C1QC	REEP6	FXYD2		UTS2	SPTBN4	SRPX	APOC2	CSRNP3	FAM20A	EDNRB	MSX2
ENO3	JAG1	STON2	GALNT8	PHOSPHO2	NECAB2	IL10RA	STK17A	CHRNA4		MS4A2	NECAB2	DUS4L	SDS	SLC16A7	LGR4	FCRL5	CHCHD4
ABI3BP	ITPRIP	ADORA1	TG	ZNF90	FAM149A	HEXA	BUB1B	VEGFD		BAALC	IGHV5-10-1	TRPV2	TM4SF19	M1AP	CD300A	TPM2	ACOX2
MAP3K3	SLC46A1	LRRC17	CDH13	ELFN1	UBE2QL1	GPR174	KCTD17	SLC8A3		GPR27	LY6H	CLEC7A	IGHJ2	AQP7	PRND	ACTA2	WNT7B
TRAF3IP3	MROH6	MT1A	NPY1R	CHRDL2	HAS1	IFI30	GTF2H3			RBP7	MMP1	HSPA2	ARRB2		TM4SF19	TCEAL9	ORM1
MYB	PIF1	ZNF775	VSTM5	EPYC	SCN2A	AIF1	MTUS2			RFX2	SCG2	LYPD5	TLR4		PIK3AP1	VASH1	TMEM59L
F2RL2	AK7	DBF4B	PTPRO	FANCB	ATOH8	EOMES	TRPV6			G0S2	FABP1	KLF7	TMEM38B		PCNX4	NLGN2	ITGBL1
VNN3	RGS5	ERICH2	SLA2	SH2B2	BMPER	CFLAR	MED27			ADAM8		GUCY1A2	CD33		ALDH1A1	SPCS2	PAPPA
SH2D2A	ABCC9	CNGA1	CD96	ANGPT4	GPM6B	CYTH4	HIST1H4I			RAB42		LAMB3	B3GNT5		HK3	ALDH1L2	BACE1
BUB1B	PROS1	PKLR	CLEC3B	SGCD	PRND	KLRK1	TCFL5			LSMEM1		ADCY7	LXN		PLAGL1	B3GNT5	CDH23
SUPT3H	FBLN5	WDR63	BRICD5	MMP7	KLK10	IDO1	KDM8			MROH8		FANCC	C19orf38		DYSF	ZCCHC24	LSM3
TCF7	HSPA2	FOXP2	IGHV5-10-1	DLEC1	ESR2	IL16	FZD4			MMP1		RHOJ	PIK3R5		MINDY2	IRX6	ZNF423
CKB	KCNK3	ASCL2	GIMAP4	MCMDC2	F10	LILRB2	GNGT1			GAS2L3		NR4A3	CSPG4		ALDH5A1	MT1E	SCARA3
GZMM	OSR1	ZNF792	ACTG2	LCN6	NKX3-1	YPEL3	EPGN			SUCNR1		NT5DC1	SCART1		MAOA	SLFN13	SFRP1
IGFLR1	PIEZO2	C8orf88	EIF4E3	ABCB5	TAF11L2	PTPRC	EPHA4			MTHFR		PDPN	PLCB2		SPSB1	TNS2	COL8A1
TRPV6	ZCCHC24	ELFN1	OLR1	LETM2	GPAT2	DEPP1	NLGN2			NECAB2		IGLV6-57	CCL23		ANKH	SNAI2	DLX5
GPATCH11	CEP290	ELN	ITGA2	NECAB2	GALNT15	TRAF3	TMEM99			SNAP25		DDHD1	LILRB4		NCF4	DDR2	RFX2
SEMA4F	ZNF521	FAM83E	PDGFD	KCNJ12	MMP16	DPYD	KIAA0408			B3GALT2		ITGA6	LPL		PPP1R14C	PIM2	EXTL1
IGFN1	MAP1A	F2RL3	RAMP3	FERMT1	NCAM1	JAK3	HFE			PTGER1		KRT5	B3GNT8		DDHD1	FAM168A	SNAI3
FCRL3	KIF5C	NKX3-1	OR52K1	SPDYE5	HASPIN	LAIR1	BNIP3			SHISA8		LAMA3	COL11A1		FAM83E	ABCA6	HSD11B1
IL16	ABCA9	CAVIN2	GIMAP5	GREM2	PTGER1	ACAP1	SPEF2			GNGT1		ZNF548	PCOLCE2		HRK	CAVIN1	MCEMP1
CD8A	SMAGP	SCG2	TCN2	MMRN1	STOX1	CTSL	CEP97			HTR2A		FERMT2	FGD2		SIRT4	SERPINE1	EVC2
ITM2A	MKX	LY6H	FERMT1	SHC3	ZNF790	ATP2A3	NMU			ENHO		TPO	KCNE3		PODNL1	COL5A1	XKR9
BLK	F2RL3	ANKRD6	CYGB	DMRT2	ZNF385B	GPNMB	CYFIP2			SLC47A1		FAM83G	CCL3L1		IGHD	MAGEL2	TH
SPIB	SCUBE3	CDKN1C	CPED1	LY6H	KCND2	PDLIM2	ICOS			MELTF		UCHL1	C1QTNF4		SRPX2	MRC1	ACPP
SYNE1	CDIP1	NLRP13	CD72	MASP1	SAMD13	CORO1A	TIGD1			LCN6		ITGA11	PLXNC1		MAP3K7	SLC24A2	MARC2
C17orf97	GXYLT2	MME	TFEC	SCUBE2	CHRDL2	LSP1	CD8B			ADCYAP1		POU5F2	SLC38A6		HBA1	DENND5B	ST6GAL2
F5	CST1	AQP3	TNFAIP3	TCL1A	MPL	CARD8	PRR11			LRFN1		BACE1	DOCK6		WNT7B	IFFO1	AHNAK2
LRRK2	PRELP	CHL1	TBX2	IGFL3	NDP	LTB	GATA6			IGLV9-49		C1QTNF6	NR4A3		CACNA2D4	GLIS2	MAP1A
CYP7B1	CHRDL1	MSMB	MT1A	OPRD1	NGB	SAMHD1	C17orf97			HTRA4		HYAL2	FIBIN		CD33	CTSL	OPRD1
TSPAN7	CCL4	RXFP1	SNX10	PCK1	FMN2	SEL1L3	TG			MPL		RFPL4A	NCF4		PIK3R5	SYTL2	SIRPB2
IL2RB	PLA2G4C	SIGLEC6	SNX20		PLIN4	ITGA4	KIF18A			NDP		NEDD9	S100Z		MGARP	CSDC2	FOXS1
BHMT2	GIMAP8	UCN2	GRIA3		SHC3	SORBS3	PLEKHN1			CHRNA4		PLK3	CRLF2		MYO5A	POSTN	SLC2A4
CD28	NAP1L2	OMD	LAMB3		MT1A	TIGIT	DAPK2			DRD2		HS3ST2	PLIN1		DIO2	IGFBP3	LRGUK
TNFAIP3	TCEANC	CDK15	KRT5		SPDYE5	CD163	ASPHD2			LCN10		FHAD1	ITGA11		ATOH8	HOXA7	AK5
IFT88	IL6	SCEL	SLC16A4			SLA	ZSWIM1			ABCA6		HDC	DAB1		HSD17B14	NRP2	CRISPLD1
SNX22	PLD4	WBP2NL	SERPINB9			EMP3	ZDBF2			CHRDL2		FMO2	NOTCH1		CCL24	DPEP2	KCNQ1
CHMP4C	HAS1	SIGLEC12	SAMD3			PSTPIP1	ZNF595			GREM2		SOX18	FBLN5		LXN	HEPH	NR2F1
SHISA8	TNFAIP3	GLDC	PKLR			GMFG	CCDC17			ASIC1		EEA1	PLN		CCL3L1	COL4A2	ZNF334
PEAR1	COL13A1	CHRNA4	LILRB1			PLVAP	CHRNB2			FOXC2		IFFO1	FZD2		ANGPTL2	IGKV5-2	ANKH
SMIM27	LRRC40	MAB21L1	SH2B2			CD3G	LGALS2			CCL21		TPSB2	NLRP3		SIMC1	CEMIP	KRT83
NGFR	CCL4L2	ZNF521	CALCRL			FCER1G	NCR3			KCND3		LIX1L	LPXN		GPR84	ADCY7	P3H3
LAMP3	ITGB8	TLR10	EXOC3L1			DAB2	DKK2			FANCB		GALM	EDNRB		C4BPB	NAIP	CACNA2D4
THSD7A	SFRP1	KATNAL2	HEPH			PPP3CC	S1PR4			EMX2		SDC2	FAM20A		RGS2	PIM1	GEM
ALX4	TSPYL5	TPO	C2			PATL2	IFT172			LRMP		F2RL3	IGHJ6		SCEL	CDKAL1	C6orf141
ZC3H12D	PCDHGA10	SNTG2	ADGRE5			IRF8	CST1			ARHGAP19		AKAP7	DERL3		STARD5	ADAM12	PAOX
ERG28	FOXS1	OTOF	IGSF6			HTRA1	RAB33B			ZNF775		SCNN1D	SMPDL3A		SSH1	APOE	KAZALD1
PAOX	IL16	SLC24A2	ANKRD20A1			IL2RG	PHETA1			STAB2		ANGPTL2	PLPP7		DPP4	MCTP1	METTL24
APLNR	MAGEE1	BTNL9	SCT			FGD3	CD8A			GOLGA8T		HCFC2	ADAMDEC1		TMEM249	GPR176	SGIP1
TSPAN12	DPT	EPHA3	IL2RB			CDKN1A	PYDC1			SLC8A3		MCTP1	GPAT3		EBF4	LIPT2	NRIP3
CXCL8	EGR2	FLNC	LPXN			TPP1	ZNF793					PALM	SPON1		TRPV6	MAP3K10	GFPT2
AGER	NR4A3	MASP1	ADAMDEC1			UCP2	DSCC1					ABCD4	ADM		LILRB5	BGN	FRRS1L
FCMR	SDK1	PIF1	CD69			BCL2	KLRG1					TRIM50	FMN1		LOX	PSTPIP2	DKK2
MMP9	SCYL3	TIMD4	LEPROTL1			LAMP3	KANTR					MAN1C1	BTK		CD180	ZNF354C	RFLNA
PLCL2	FAM171A1	FCN1	PTN			JCHAIN	EOMES					NR2F1	FGF7		TMEM59L	GPAT2	GPR27
CCL24	RHEX	IGFL3	ICOS			XPC	BMP7					LHX6	CFAP69		JSRP1	MAN1C1	CEMIP
C2CD4A	SMOC2	DDX28	SMPD3			EVL	CHCHD4					PMAIP1	ALDH1A1		GJA5	CCDC85B	CDKL4
RIPOR2	C11orf96	VSTM5	NEURL3			ETS1	C2orf15					FMO1	CD84		IGKV5-2	MN1	FAM177B
PREX2	PTX3	CPEB1	EBF1			SNX20	MTFP1					GRID1	ADIPOQ		SEMA3G	APELA	KRT75
AP1M2	COL14A1	DPYS	PLA2G4C			DOCK2	DEF6					HEPH	MYO1D		TMEM26	SFMBT2	FABP1
CD3E	CPA3	TREML1	CD38			ARHGAP45	KCNK3					FHL3	CSMD2		TREM1	MZB1	AOX1
LY75	PREX2	LCN6	ST8SIA4			FSCN1	MT1G					GPAT3	ADAM33		APBB1IP	FCGR3A	COL11A1
SEPTIN1	PCK1	MOXD1	KDR			UBE2E2	FRMPD1					PTAFR	FCGR2B		RHOBTB2	GJA1	EXOG
PIK3IP1	SPATA6	NPPC	CXCL2			EVI2A	PMAIP1					ESR2	GALNT5		IL1A	ZNF70	SMCO3
TAGAP	DMRT2	TRIM9	NECAB2			SKAP1	ABCC2					SYNJ2	AQP7		MSC	TMEM98	RECK
EXOC3L4	C1QTNF6	ADIPOQ	CD3E			LEPROTL1	GPM6B					PCSK5	TNFRSF1B		NID2	A2M	SUPV3L1
RAB39B	OGN	SHISAL1	ASCL2			FOXN2	SKAP1					GNAO1	CAVIN3		PLA2G5	PLXNC1	FLNC
TNFRSF1B	PODN	EMX2	CHRNA4			RAMP3	PLIN1					TCF4	GASK1A		PPARG	CLSTN2	TBXAS1
HIF3A	RPGRIP1L	ALX4	IL21R			LBH	MPL					TCF23	CD80		GPATCH11	SNAP25	FBXL22
NGB	FSCN1		FOXD2			APOBEC3C	DUSP2					ADAP2	SCAMP5		REEP6	KLK4	FAT4
CBFA2T3	IGLV3-1		FLT3LG			TAGAP	FCRL3					CDH5	SLC1A3		FOXP2	COPZ2	PCOLCE2
CD6	TTYH2		HS3ST3A1			CCL5	ADCY10					IGKV5-2	GALM		USP49	HSD17B11	FGF18
ZAP70	CCN5		ARHGEF15			CD53	TRBV14					ITPRIP	RRAGD		GPX3	COL6A2	GIPC3
S100A8	NOS2		CNGA1			HLA-F	TRAPPC11					AAMDC	CTNS		EFEMP2	NXPH4	HAMP
CD40LG	SLC24A2		TMEM74B			KLHL20	SHISAL2A					TREM1	CASP3		ETFB	TMEM176A	VIPR2
IL7	TEK		PLEKHN1			GLYCTK	ITIH5					TBC1D12	ITGA7		GFPT2	TIMP3	C1QTNF7
SCARA5	ZYG11A		AKR7A3			BEX3	ZNF385B					CLEC11A	PIK3R6		FURIN	LIX1L	AFG1L
POU2F2	DEUP1		DNAL1			SPOCK2	ERICH2					BMP1	KCNJ5		FAM168A	CCN2	FBLN5
RHOH	CEMIP		EOMES			MS4A1	LRRD1					AKR1C1	IGLJ1		CSF2RA	COL12A1	ACOXL
SELE	USHBP1		FAM78A			HCLS1	NGB					CLEC3B	TBC1D12		ANKRD34A	APOC1	ABCC2
ASB2	FOLR2		TMEM88			TRAF1	SIRT4					SGIP1	CHI3L1		DMXL2	LUM	LRIT3
DGKA	GLYATL1		CD79B			IGFLR1	F5					SMPD3	CFD		SERPINA3	ISM1	FAM83G
UTS2	TVP23A		CLEC1A			VAV1	ZNF813					PTPRE	MYMX		DRAM1	PEAR1	STOX1
TRBV10-3	SH2D2A		CSF2RB			GNG2	LCK					SORBS1	NID2		NOTCH1	LXN	HSPB6
TMC8	GPR34		LILRB4			ACKR1	KCNJ12					UCP3	WASF3		HTRA4	LBH	SCT
SOX7	ID4		GPR171			LTA	TENM2					LPAR2	HS3ST2		BNC2	HSD17B14	LILRB5
GALT	CDKN1C		TLR8			ZNHIT3	PKP1					ZNF790	MT3		MMP1	FMN1	RGS17
LILRB4	HSPA12B		MFAP5			MX2	RSPH9					FAM171B	MMP7		OSBPL6	SH3TC2	GREM2
INMT	TMEM272		ETS2			ALG13	ALAS2					CAVIN2	NR2F1		RUBCNL	MAP3K12	FOXP2
ABHD15	DNM1		THEMIS2			SASH3	KRTAP5-7					BOC	TOR1B		HAVCR2	SLC6A4	RAB23
CD27	ENHO		PTPN7			RASSF2	CNKSR3					LYSMD3	CEMIP		SPOCD1	IGF1R	SAMD14
MFSD6L	WSCD1		GTF2A2			IGFBP4	KCNAB3					ZNF776	COL8A1		GPRIN3	ADAMTS14	ABCA6
AC119396.1	THRB		ADIPOQ			FBN1	TBC1D10C					C4BPB	XCR1		SLC6A4	PODNL1	ADM
CCR4	ARL15		MS4A1			PLTP	ASB2					RAB39B	BICC1		ALDH2	MRC2	CLLU1OS
BACH2	F13A1		PLD4			RARRES2	ACAP1					CCDC82	SMCO3		RELT	PLCB2	TNFRSF17
LTB	OLFML3		PLA2G4A			FGD2	TET1					FAT4	ZNF568		ARMCX6	THY1	ANGPTL1
ACKR1	CCR7		RAC2			RAD9A	ABCA9					INTS2	TRIM55		DOCK2	BANP	CSMD2
FLT3LG	NEIL1		GIMAP1			LCK	GPC3					PLEKHO2	C9orf64		TGFA	MMP16	KLB
GPR19	SERPINB5		RHOH			ARHGAP9	IL2RG					IGFN1	GLT8D2		IL1RL1	NES	STEAP4
GNG2	DGKG		CD40			CCR7	NELL2					ARRB2	LHFPL6		PLEKHM3	PDZD4	TFPI2
IL18R1	CPZ		KRT14			COL6A2	SCRG1					CRYBG3	JAM2		GPAT2	CEP128	MOXD1
KLRK1	GALNT5		KLRD1			ISLR	CCR4					HAVCR2	SELE		SORBS1	GLT8D2	ANKRD35
CDKL4	ELOVL6		KCNMB1			IKZF1	ABLIM2					ITGA2	TWIST2		RAMAC	F8A1	KATNAL2
NCAPG	CCL14		CDKN1C			NR1H3	RHEBL1					ITM2C	NRIP3		GRIN3A	COL6A1	LRRN4CL
P2RX2	PKD2		NKG7			RELT	TAF11L2					KMT5A	TLR8		DAB1	COL15A1	CILP2
SLCO5A1	TIGIT		TRBJ2-2			VSIR	KCNA1					CEP290	SIGLEC12		GLIS2	POU2AF1	ASIC1
FSCN1	SSUH2		EPHA3			PCOLCE	TRAF1					MYH3	DPYS		FCRL5	NID2	PHOSPHO2
THEMIS	SNTG2		GPR174			ZAP70	NLRP14					FZD4	NTRK2		CXCL5	LAMA4	CCDC8
NIBAN3	KIAA1755		KLRG1			SYNE3	GPD1					HTR2A	NNAT		LRRC49	F13A1	EML1
KMT5A	NXPH4		CD3D			NRP2	TRBV18					ST6GAL2	MS4A14		IGHV6-1	LAPTM5	SHC3
GPR174	NMU		BTK			ABCG1	ZNF843					TOE1	PDGFRA		HAMP	IGFBP6	KLK10
CCDC69	UTP14A		CCL3L1			RGS1	KRT6B					MMP7	SLC16A10		TLR4	SIRT3	GASK1A
ACAP1	SLC16A7		WDR63			EML3	BRIP1					BLID	CD244		RBP4	GALNT16	POU5F2
SLIT2	SCT		FMNL1			PDGFRB	TRIM9					HEG1	UBE2QL1		MCMDC2	FAM20A	EXOC3L4
CDIP1	SELP		ADAMTS6			CXCL11	SH2D1A					POU2AF1	M1AP		CCL23	LAMC1	ARHGAP19
RBP5	ACRBP		SASH3			FBLN2	ZNF300					MCMDC2	KAZALD1		LRRC32	GFPT2	MAGEE1
CD3D	COL6A6		RXFP1			CLEC4C	TIGIT					TRIM52	PCK1		IL7	AEBP1	MFAP5
MAP4K1	ANKRD35		ADORA1			C1QB	CLEC10A					AKAP12	MCEMP1		HCFC2	CDH11	SEMA6B
SIT1	G0S2		CCR4			NABP1	MS4A14					CALCRL	GPAT2		PLIN5	VPS41	FAM167A
XCR1	RIPOR2		KCNA1			TBX21	PTPN7					RGCC	PCSK5		CDKAL1	TREM1	NMU
FAM167A	ABLIM2		LCK			CD37	LGALS4					GPR20	C7orf31		B3GNT8	RHOBTB2	FAM78B
RHOF	HMCN1		IGFL3			TNFRSF1B	MSC					IGLJ1	TMEM200C		SLA	ABCB5	ANKRD20A1
KLRG1	MFHAS1		BRIP1			TRBC2	AC119396.1					NAP1L3	MRGPRF		CD84	CAVIN3	COQ10A
IL2RG	OMD		GCNA			EMILIN1	LY75					TLR4	ARMC3		INPP4B	EFEMP1	TUBAL3
LMNTD2	KIAA1324L		TBX21			CRLF3	BRICD5					ACOX2	CPEB1		TUBB6	CASP5	DPP4
GRIN3A	XPNPEP2		ZNF540			AP5M1	DISP1					ZCCHC24	NAP1L3		ADAM12	GRP	PRELP
CD79A	IL2RB		NCF1			CD27	ACTN2					TET1	STAB2		ITGAD	CCDC69	TFCP2L1
NDNF	CD177		CCN5			FAM53B	KMT5A					PAQR7	ROR1		MATN3	CHRD	GPR34
KCND3	INMT		SSUH2			EIF4E3	IL33					ACVRL1	MMP8		DPEP2	KIAA1324L	HOXA10
UST	CCL22		DDX28			PTPRE	SUPT3H					FIBIN	CD177		COL8A1	TAS2R10	ADCYAP1
ICOS	SYTL2		TNFRSF1B			CYFIP2	DIO3					TPSD1	SLC47A1		SPCS2	LIMS2	BVES
JCHAIN	GPR19		KRTAP5-7			EPSTI1	PLIN4					ANKRD6	PLIN4		NKD2	PGF	PLA2G4A
BANK1	SRPX		EPHB1			LYL1	RAB39B					OLR1	UGT1A4		FBXL22	FNDC4	ZNF300
TNFRSF9	SERP2		TAGAP			CCR4	ZAP70					TNNT2	AMPD1		PTAFR	GREM1	OSBPL6
CSRNP3	TET1		IL6			MMP2	RIMS1					TMEM38B	TRBV30		EPYC	MEIS2	HAND2
TBC1D10C	IGF1		BOD1L1			ARHGAP15	DUSP15					CD180	POU5F1B		NTNG2	SEMA5A	CNGA1
HLA-DOA	RAD9B		NME8			CST7	TIMD4					RWDD2A	NDP		CLDN5	PLK3	HAS2
TIGIT	NGB		GLDC			ARHGEF18	FANCB					IKZF4	RFPL4A		MN1	ADAMTS2	CCDC15
NPFF	REM1		DUSP2			POU2F2	ENO3					TRIM61	TMEM119		NLRP3	C1QB	DDIT4L
ICAM2	CHRD		MMP9			ARRB2	TMEM52					KCNMB1	FMN2		GLT8D2	VCAN	IQCN
SHD	ANGPTL1		MAP4K1			RHOH	GTF2A2					LPL	HPGDS		LRMP	HAND2	C8orf88
SLA2	LAYN		ARL15			CCL19	FXYD2					MFHAS1	GPR34		BAALC	CEBPA	PRR11
CD3G	CPNE8		FCN1			PCED1A	HASPIN					SMPDL3A	FOXD2		RRAGD	EPOP	UGT1A4
VSIR	TRAF3IP3		FRRS1L			THEMIS2	DPT					KIAA0408	CCL22		THBS4	TM6SF2	PHYHIP
AIM2	AKR7A3		PRG4			RASSF4	SLC35G2					ATL1	CYP19A1		C3AR1	PCED1A	LRFN1
SHISAL1	SLC9B2		CCL4			GBP5	NR6A1					B3GNT8	IL1RL1		CDK14	LGR4	WNK3
NMU	FOSB		FAM13C			SEPTIN1	PKLR					TBC1D8B	HDC		XPNPEP2	FCRLB	TF
ATOH8	TNXB		TRBV10-3			CD14	SLC22A3					SIRT4	TF		FNDC4	DOCK4	SNTG2
ASIC1	SHISAL1		LIAS			FBLN1	ZPBP2					HAS2	SLC26A4		UNC13B	PTPRG	ANKRD24
FOXS1	PLAC9		PLEK			ADCY7	HLA-DQA1					MMP19	SLC16A7		C2	MLXIP	RGS4
RASGRP2	METTL24		ZNF770			SIGLEC1	UST					GNG2	MAB21L1		MAP1B	FIBIN	RAB3C
TMEM100	F10		FCRL2			GRAP2	SIGLEC6					GPRIN3	SLC8A3		PDGFRA	ANKRD6	TET1
IDO1	HPGDS		SKAP2			ST3GAL2	SCUBE3					ABCC3	MMP9		SPDYE5	HPGDS	BST1
SPTBN4	MAOA		NCKAP1L			DCN	PDZD4					SHC2	LRRD1		TGFB2	OSBPL6	CAMK4
RASGRP1	NR3C2		SLC2A3			CELF2	ANGPT4					TWIST2	LEP		LEP	ADAP2	KBTBD6
ZNF175	TRAV14DV4		CYFIP2			CTSK	SPDYE5					SEMA5A	WNK3		CD177	TRABD2B	KCND2
PTGDS	TPSB2		KRT75			KDM4C	IL2RA					ARHGAP31	MT1G		C10orf113	TBC1D8B	SCD5
TRBV28	SOX7		FCGR1A			NOP53	IQCN					EDIL3	FCRLB		DACT3	OLFML2B	F13A1
TRBJ2-2	CKB		TRBV3-1			TRBV28	ZNF365					ETV5	MMP1		KCNAB2	SHD	ROPN1L
CD38	LRRC49		TSPAN7			STAB1	CATSPER3					APELA	HOXA7		RHBDL2	TTLL3	AQP9
AMPD1	LRRC17		TACR1			DOK2	PRG4					ALOX5	CRYGN		C1QTNF7	MRAS	ADCY10
LGALS4	PRELID3A		SGCD			AGAP2	MT3					MYCBP	CHRDL2		AQP9	VAV1	GCNA
CAMK4	HRH2		CHRDL1			A2M	ABCD2					ZNF568	UCHL1		AMER1	SBSPON	UCP3
TIMD4	DUSP2		THEMIS			GZMM	VIPR2					PTGS2	KCND2		CLSTN2	ST6GALNAC4	SCRG1
CCL21	C8orf88		CD6			CD6	UBASH3A					IL1RL1	TREML1		MS4A4A	ARHGAP28	B3GALT2
CCL19	LIAS		HOXA10			FAM78A	TRBJ2-2					STMN3	ABCA10		PCK1	ZNF793	ZNF770
F10	SLC2A3		SCUBE2			AQP1	UGT1A4					BOLA1	PLXNA4		SCUBE2	PAPPA	EMX2
FAM184A	RGS4		COL6A6			CD28	CAMK4					VMO1	LGR6		CCN4	OSM	IRX6
TBX21	SERPINE2		MAB21L1			PAPOLG	PDCD1					TRAV14DV4	RYR1		CATSPER3	UNC5B	CHRNA7
TRGC2	OSBP2		SLC9B2			RASGRP1	SERPINB5					C2	ZNF385B		FNDC1	ZNF423	GCSAML
SLC9B2	CPEB1		CFD			ARHGAP22	PIF1					EXOC3L1	VMO1		PTGDR	CHI3L1	EFCC1
CD79B	GRIA3		RGS7			FYB1	PSD					AMPH	PCBP3		ST6GALNAC5	PLPP7	ADGRD1
MS4A1	LRRK2		CARD11			SCO2	TTC16					MMP9	CRABP1		PTPRO	SEMA5B	SHD
TTN	CPXM1		SPDYE5			EFHD2	SLC16A7					ALDH1L2	SLC22A3		SPTBN4	HMOX1	PTX3
NLRP14	SCARA5		TTYH2			GNL2	GALNT8					LAMC2	MOXD1		FBLN5	TNFSF14	RFPL4A
DENND5B	MICU3		WT1			TLR10	TGFA					PIM2	BMP2		SNX29	FGF18	NPY1R
P2RX5	NLRP13		RIPOR2			LILRB1	KIAA1324L					CSF2RB	CKB		COPZ2	MUC20	RYR2
CST7	MROH7		TMIGD2			C1orf21	PM20D2					KRTAP2-3	RGS17		CRABP1	NPFF	TMIGD2
PLD4	TMEM117		DMRT2			ADAMTS2	COL6A6					SLIT2	NGB		MYOCD	HK3	WSCD1
SELL	EDIL3		PHF7			CD52	TMEM200C					SLC37A2	MYOCD		FXYD2	ADAMTS4	TAF11L2
CLEC4E	RET		TRIM7			LCP2	TNNT3					RUNDC3B	ANKRD20A1		SHISAL1	EBF4	FAM184A
XPNPEP2	HAS2		GZMK			SPIB	CASR					TOR1B			SLC25A19	GPM6B	PTGS2
BTNL9	PPP5D1		PCBP3			ID3	CAPNS2					PKP1			SLC43A1	DCN	ZNF540
C7	PPARG		SPIB			IL7R	VEGFD					LAYN			POU2AF1	BST1	EPHA3
VN1R1	THSD7A		C7orf31			CCL4	PI16					NCF2			COQ10A	GLI1	FIGN
GALNT16	ESR1		IL18R1			TNFRSF14	RSPO3					BICC1			CRYGN	BHMT2	ADRA2C
SDK1	SIGLEC6		TCL1A			CD79B	LETM2					C12orf4			FAM89A	SUCNR1	AGBL2
TLR10	MYMX		IDO2			TENT5A	TRBV30					CLEC1A			FES	PDGFRB	DEUP1
TRBV19	PLA2G4F		MPP6			MFAP4	ADAMTS16					DDX28			XKR9	PRRX1	CXCL5
IDO2	TIMD4		PMAIP1			CPVL	GRM2					CACNB2			SCN2A	CCL24	MMP1
ENHO	RBP4		BLK			PPWD1	WDR63					LCN6			LY6H	TMEM52	GNAL
DTHD1	PTGDR		CLEC4C			SCARF1	RAD9B					SLC16A10			PDE3A	LENG1	TSHR
TCL1A	TSPAN12		GRIN3A			AKT3	PHYHIP					UCN2			DOCK11	CFD	CASR
MAL	ZNF214		LPL			CCL4L2	KCNA5					MT3			MMP3	TRIM61	MYOCD
MT3	TPH1		GPR27			AC119396.1	SCG2					RBM44			CCDC170	SORBS3
LEP	WT1		IGHV1-46			DCAF15	LCN10					TSHR			PLIN4	RFX2
SNAI3	FCN1		FANCB			ADGRE5	OPRD1					MZB1			SH3TC2	ZNF521
MPL	ARMC3		TWIST2			FCRL3	LEP					ASB2			GPR34	AMPD1
FBXO27	PLA2G5		TNFRSF13B			DPYSL3	TRGV8					MMP16			LSM3	FAM89A
WSCD1	PLPP7		SCARA5			CRIP1	MYH3					DLX5			CLEC11A	FBN1
CPEB1	GPRIN1		WASF3			CXCL12	FMN2					HRK			WSCD1	GALNT15
TMEM272	LRGUK		MASP1			TSHZ2	KLK1					MMP12			IRX6	MERTK
DGKG	ABCA10		ANGPTL1			MYO5A	WNT11					MMRN1			SCIMP	P4HA3
ABCA10	NPY1R		KCNJ12			NCF4	LRMP					LETM2			PCSK5	ADAM28
GALNT17	GALNT17		CHI3L1			SOCS3	PRND					GRAMD2A			ADAMTS5	LGR6
STAB2	PI16		LHX6			THY1						KRT83			VMO1	PRELID3A
FAM240A	ADCYAP1		MKX			SLC15A3						DERL3			CD36	SLC1A3
FGF2	MEIS2		SHISA8			CARMIL2						CCL4L2			MZB1	CLEC4E
ANKRD35	NR6A1		SEMA3G			LYN						BLM			SKA1	DTHD1
KLK4	CPED1		CYP19A1			MAP3K1						GRP			MSX2	TFCP2L1
FIGN	NIBAN3		ANKRD34A			SPN						PLA2G15			ADAMTS16	DUSP15
NCAM1	BACH2		RAB9B			PARVG						ERCC2			P3H3	VGLL3
TNFRSF13B	MYSM1		CSRNP3			SERPINE1						RECK			HEPHL1	FGF7
TTC16	LGALS4					TMEM106A						CCL3L1			SIRPB2	SHANK3
NAP1L3	CAPNS2					HARS						TSPAN12			KCND2	ITGBL1
CYP19A1	LRMP					TRBV19						IQSEC3			PLXNA4	FAM171B
KCNAB3	DDIT4L					COL15A1						CEMIP			MYH3	TTC13
TACR1	HSPB6					S100B						BST1			FAM78B	NOTCH1
RYR2	ZNF843					AKNA						THBS4			SOX17	COL8A2
RXFP1	TRIM9					FAM122C						XCR1			PSD	FHL3
VIPR2	KLK4					HIST1H1D						ARRDC4			EDNRB	CXXC4
	EREG					TRBC1						PLXNA4			TNFRSF17	ABCA9
	EPHA4					CASP8						APOC2			C8B	EHD3
	IGHV1-46					PRRX1						SELP			THSD7A	TMEM88
	NAP1L3					GGT5						OSR1			IQSEC3	KANK2
	CYP19A1					TCL1A						FGF2			PM20D2	SSC5D
	P2RX2					PTK2B						HAS1			METTL7B	MOCS1
	M1AP					ADD3						FOXS1			MROH8	ITM2C
	P4HA3					CD40						PCBP3			NR6A1	CDC42EP5
	ROPN1L					BIRC2						NT5E			AQP7	ADAMTS16
	GOLGA8T					CARD11						ZNF624			RAB39B	TREM2
	MCEMP1					MCTP1						SLC25A27			LRRC8E	F2RL3
	NNAT					CPEB2						ZNF521			MAGI2	PM20D2
	NCR3					GRK3						CPEB1			RET	HTRA1
	IQSEC3					SLCO5A1						TM4SF19			HSD11B2	LSMEM1
	SHISA8					PLK3						SNTG2			PRELID3A	SYT11
	CHL1					TFEC						ABCC9			KAZALD1	DKK3
	ZNF300					LPXN						GPSM2			MTUS2	FHAD1
	FMO1					TRPV2						MYO9A			NECAB2	TBCC
	AQP7					CHN1						FAM78B			TMEM150B	PDGFA
	SIMC1					SEPTIN6						LY6H			SMCO3	AQP9
	LETM2					ADAM28						GLDC			IGHJ6	VSTM5
	RYR2					IL21R						SNAP25			NLRP14	PDPN
	TMEM26					ADAMDEC1						FLNC			PHOSPHO2	SLC12A3
	P2RY12					ALDH2						SUCNR1			LIPT2	CCL23
	TCF23					PIK3AP1						CLDN5			EFNB3	ID4
	TPSD1					TNF						PHETA1			KCNA5	BAALC
	LEP					ABCA1						SOX7			SHD	NR2F1
	HIF3A					SKAP2						RPGR			MROH7	STMN3
	ADIPOQ					SATB1						LIAS			PLPP7	SNED1
	DLEC1					KCNJ8						PTPRO			STRA8	LY96
	NLRP14					NCKAP1L						KLK6			DQX1	FAM83E
						OLFML2B						CHL1			BST1	CPZ
						CEP128						MEDAG			UCN2	FAT4
						ATAD2B						WDR63			MAGEE1	CD300A
						DUSP1						CEP97			FLNC	IGFL3
						PRPS1						CD33			DMRT2	EPHB1
						PIM1						CYP2R1			C8orf88	LILRB5
						LIMD2						SHISAL1			TRIM50	TBX18
						FBXO11						MED9			FMO3	COLEC11
						ICOS						ZDBF2			NOS1	SLIT2
						FLT3LG						MAGEE1			GPR19	CLLU1OS
						HLA-DOA						LNP1			EPHA4	THBS2
						MCOLN2						ABLIM2				ALDH1A1
						CDH11						OSBP2				C8orf88
						LCP1						OLFM1				PPARG
						RUBCNL						TMEM26				SECISBP2L
						FCGR3A						MAOA				CD180
						AQP3						SLC24A2				ERG
						ELL2						SH2D2A				HSPB6
						RAMP2						EMILIN2				PLEKHO2
						HIST1H4I						ZNF683				MED20
						RIN3						CCL21				RGS4
						CXCL14						F13A1				ABCG1
						SH2D1A						CPNE8				FBLN5
						TRBJ2-2						MYOM1				MAGI2
						PLXDC1						EVC2				LRRN4CL
						BLK						RHOBTB2				DOCK6
						CCDC80						SCN2A				SAA2
						APBB1IP						GAS2				SDS
						LOXL1						MELTF				ADORA1
						PCGF5						FST				METTL7B
						LDLRAD4						MCOLN2				GDF15
						VCAN						LMNTD2				REEP6
						CXCL13						BACH2				MROH8
						GPR171						SNX22				PTGS2
						TUBGCP5						SNAI3				YBX1
						TNFRSF13B						GALNT17				SGCD
						COL4A2						CHRDL2				ZNF334
						TCF4						CACNA1H				PRELP
						REL						METTL24				UBASH3A
						FAM117A						SLC35G2				SEL1L
						CKB						LYVE1				RSPO3
						LUM						C3AR1				C4BPB
						ARHGAP18						CD209				C1QTNF6
						CBFA2T3						NRIP3				MROH6
						NELL2						CLEC4E				PAQR7
						IGKV4-1						RXFP1				LDHD
						GZMK						EREG				OMD
						PLPP1						ADCYAP1				SLC16A6
						SHISAL2A						TF				ANKRD24
						EHD2						GPR27				TSC1
						GAS1						TVP23A				SPSB1
						KLRD1						KCNAB3				UTP6
						USF1						MMP1				SLC38A6
						SIT1						ACTN2				NEIL1
						BGN						TFCP2L1				MCEMP1
						NIBAN3						KCNJ12				TPST1
						ABCD2						LEP				SLC39A8
						SNAI2						NECAB2				PARVG
						POLE4						CXCL5				ZNF697
						SMAP2						RSPH9				NT5E
						SLC25A45						PENK				TIGAR
						LAMA4										RECK
						OAF										TMEM139
						TNFRSF25										IL1RL1
						MAP3K3										CPA3
						ETFB										RSPH9
						CD84										SYNPO2
						GPR65										NPY1R
						S1PR2										AKR7A3
						PTPN7										RGS7
						NBL1										TRIM55
						TTC13										IQCN
						PPP2R3C										CCDC61
						TP53										SMPD1
						RBMS1										ANO8
						GAS6										GPAT3
						PLA2G4C										AAMDC
						MLLT10										IGLJ1
						CD79A										FERMT1
						CLEC2D										FES
						ADA										MKX
						CRISPLD2										MARVELD1
						CLASP2										TMEM117
						CPNE5										CPXM1
						RORA										POU5F2
						BTK										GPR34
						SIRT2										KIF18A
						IER5										THPO
						STARD9										TRIM7
						LRRC15										HSPA2
						NOTCH1										GPD1
						CLEC14A										ZNF776
						ABCD4										RPH3AL
						ATP8B2										DDX28
						LAMC1										CC2D2A
						P2RX5										HSD11B1
						IRF4										RUBCNL
						TSPAN7										GNAO1
						TEK										LTBP2
						AEBP1										DGKG
						CCL14										LAMA2
						ST8SIA4										MGARP
						CXCR4										AGAP2
						EIF2S3B										KCNJ5
						STK39										MOXD1
						TPM2										HFE
						TTYH2										STAC3
						TCHP										CPNE5
						MAFB										ZNF214
						AIM2										GRID1
						SGK1										CORO2B
						ZNF683										OSR1
						EBF1										PLEKHM3
						DOCK11										PRKG1
						KDM2B										ZNF454
						TRBV3-1										FCGR1B
						PRSS23										PIK3R6
						MRC2										TRGV8
						LIX1L										FCGR2B
						GJA1										TMEM150B
						STK17A										STEAP4
						IFI27L2										MMP8
						RHOJ										SCUBE2
						SNX22										TENT5C
						COL5A1										ELN
						RCN3										HIC1
						ARMCX6										CLDN5
						CDIP1										KCNK3
						EMILIN2										HBA2
						ATF5										CD84
						CXCL10										MMP3
						VCAM1										TSPAN12
						CAVIN1										EFNB3
						MMP9										SCT
						PCNX4										SIMC1
						APLNR										CYP19A1
						VAMP1										MMP23B
						MXRA8										RHOJ
						NCF1										HEPHL1
						TRBV14										ATP8B2
						CD69										TFPI2
						ETS2										DLC1
						FMN1										GALNT17
						SMG6										FABP1
						SMAD4										RYR2
						MON1A										PHYHIP
						RBM43										PLA2G15
						TTBK2										GPR20
						CMKLR1										AGTR1
						TNFRSF9										C5AR1
						GNLY										FAM83G
						Z82206.1										CD33
						ABTB1										CHRNA7
						BANP										PI15
						FES										TBXAS1
						THEMIS										GIPC3
						CALCRL										SPAG9
						ZNF45										ABCC9
						CWC27										TRGC2
						ME3										CEP290
						ATG7										HAS2
						MSL2										SAMD10
						PLCL2										ITGA7
						FCRL1										NLRP13
						ENG										VEGFC
						ARHGAP31										IKZF4
						VPS4B										SPEF2
						SFRP2										SIRPB2
						TRBV10-3										CRYGN
						CLDN5										EPHA4
						JMY										TIMM23
						CSF2RA										EML1
						DNASE1L3										WBP2NL
						LRRK2										SOX7
						NMB										SOX18
						SFRP4										HTR2A
						CCR1										ESR1
						TSPAN4										BTK
						SYNPO2										PLA2G5
						NRN1										CCDC170
						MAL										SRPX
						SIRT1										INMT
						NR4A1										L3MBTL4
						DNM1										SMPDL3A
						TSR3										B3GALT2
						TRIM52										M1AP
						TBP										NAP1L3
						L3HYPDH										MED18
						S1PR3										USHBP1
						ATP6V1G2										ST6GAL2
						GNB4										MMP1
						SLFN13										ZNF707
						NR3C2										LYPD5
						ITGAD										MPP1
						BOD1L1										TCEANC
						SNX29										PCBP3
						ACAA2										C1QTNF7
						THBS2										ACOXL
						FOS										CNKSR3
						POU2AF1										KCNE3
						TBCC										STRA8
						ITFG2										SMCO3
						PILRA										HSPB7
						F8A1										FAM78B
						PMAIP1										DACT3
						IL18R1										LRFN1
						LRRK1										THSD7A
						IGHG4										SCUBE3
						THEM4										SHLD3
						ENO3										GRIN3A
						SFMBT2										PLIN5
						FANCM										CATSPER3
						IL1R1										C2
						C1orf162										MPP6
						GALM										TMEM119
						POGLUT1										PLCL2
						LRP1										UBXN10
						DENND5B										SLC16A10
						CD40LG										ASCL2
						TRAV14DV4										DIO3
						WDR83										LAX1
						LY96										KATNAL2
						UBASH3A										PLXNA4
						PLEKHO2										DAB1
						KCND3										CD244
						PTGDR										ERICH2
						FCGR2A										TPSB2
						FAP										CD209
						IGFBP3										VMO1
						PLEKHG4										NME8
						MTREX										DEUP1
						EGLN2										SLC25A45
						POSTN										PENK
						LPAR2										ROR1
						PIM2										TMEM14B
						EDN1										HS3ST3A1
						PLAGL1										ZNF607
						SSH1										GTF2H3
						KCNIP2										MMP13
						ACYP2										SPTBN4
						BIRC3										SHC2
						MTOR										ZNF90
						SIGLEC12										CSRNP3
						MNDA										KLK1
						PIK3R5										TPSD1
						RBM19										MYMX
						ITPR2										MAOA
						GALT										KCNQ1
						DBF4B										SOWAHB
						BAD										SUSD5
						PLEKHG2										MEDAG
						GASK1B										ANKRD34A
						SRCAP										MTRF1
						KLHL15										RGS17
						TNFSF14										LY6H
						IFITM1										IGFN1
						SHLD3										CSMD2
						IQSEC1										LRFN5
						TBC1D22A										BUB1B
						CAMTA2										IGHV5-10-1
						GPRIN3										TCF23
						CD86										WASF3
						ATP2B1										PYDC1
						COL5A2										GPR19
						MAP2K6										RBM44
						S1PR4										ZNF540
						HAS2										ANKRD35
						C15orf48										CRLF2
						GBP4										RAB3C
						CD34										DMRT2
						SLC8A1										MYOCD
						BACE1										GAS2
						TUBB6										NDP
						TMEM160
						SRRD
						NCAM1
						PLD4
						FKBP10
						ISG20
						TTN
						C7
						CCL22
						DHX37
						PDCD1
						GCSAML
						IL2RA
						VEZT
						UBQLN1
						CDKN1B
						KIAA0355
						FLVCR2
						DOC2B
						NGFR
						PGF
						CACTIN
						CIAO3
						FAM20A
						TMEM272
						PHTF2
						BACH2
						THBS1
						FBXO42
						DTHD1
						MAN1C1
						ANKRD49
						ALDH5A1
						HMOX1
						TRGC2
						RBP5
						CXCL9
						IRF1
						SIGLEC6
						ANK2
						UTS2
						MDM2
						UPP1
						TNNT2
						TNFRSF6B
						AOPEP
						ITSN2
						STEAP4
						LRRC3C
						KCTD17
						SPESP1
						COL4A1
						FBXW7
						PIK3CB
						CAVIN2
						SELE
						F2R
						TIMP3
						EGFL7
						AGER
						CCN2
						TREML2
						CALHM2
						DVL2
						ICAM3
						CLEC3A
						DPEP2
						CEBPA
						IFIT2
						SMPD1
						CPNE8
						PEAR1
						CEP164
						JAM2
						C3AR1
						CAMK4
						RHEBL1
						FCN1
						SIRPB2
						CD180
						ELAC2
						TRIB2
						RILP
						HYAL2
						CAPRIN2
						PYDC1
						SAMD10
						COL16A1
						C7orf31
						MYSM1
						UACA
						FCRL2
						TMEM91
						FZD2
						EXOG
						SUPT3H
						TGFBI
						ALOX5
						NOTCH4
						STARD8
						TOE1
						IFFO1
						PCGF1
						LCN10
						LRMDA
						ARHGAP19
						TVP23A
						HSPA2
						VPS16
						NEMP2
						C19orf38
						ZSWIM9
						TACR1
						SELP
						BMP2
						TBK1
						HDGFL3
						CLEC4E
						TMEM117
						TM6SF2
						PROCA1
						TRIM61
						ASAP1
						KDM6B
						CLEC1A
						OLFML3
						ACTA2
						FBXO27
						GFM2
						PRPF38B
						CLEC10A
						MPZ
						SH3TC2
						JARID2
						MRGPRF
						CPXM1
						MFHAS1
						SLC9A9
						SLC2A1
						OLFM1
						ABI3BP
						UBD
						APOBEC3A
						GNAL
						SNTG2
						MMP23B
						TMIGD2
						CD80
						IDO2
						GNG11
						PLXNC1
						ADAMTS16
						NCR3
						SLC9B2
						HERC6
						ADAMTS10
						IGIP
						PWWP2A
						NCF2
						SRSF6
						GLIPR1
						HIST1H3D
						SLC43A1
						TNRC18
						GGNBP2
						XPO7
						PTAFR
						SHANK3
						CRLF2
						PLD6
						NR4A3
						TTC16
						REST
						TMEM119
						TIGD1
						KCNAB2
						FHL3
						SCAMP5
						C3orf62
						RPGR
						EZH1
						CERCAM
						PM20D2
						SHD
						ZNF330
						C11orf98
						DNMT3A
						SLC46A3
						CCL8
						MVD
						SMPD4
						SMIM27
						VPS37A
						RPTOR
						PREX2
						CPEB1
						NFIL3
						KCNA5
						ROR1
						SLC2A3
						TMEM150B
						R3HDM1
						EHD3
						ITM2C
						SNAP25
						FAM171A1
						PLAC9
						RAB39B
						ERG
						ACRBP
						PDK4
						EFNB3
						EP300
						LSM3
						ZNF792
						SMPDL3A
						TG
						LILRB4
						MARCH1
						ITPRIP
						SCD5
						ZNF354C
						SYT11
						GTF2A2
						CCN1
						ZSWIM1
						GFPT2
						TLR4
						ATOH8
						ABCC3
						TICAM2
						NTNG2
						SNAI3
						ARHGEF15
						STAB2
						SPNS2
						SEC11C
						MS4A4A
						TBXAS1
						HP1BP3
						STMN3
						LY75
						ME2
						CASR
						E4F1
						CENPC
						MEDAG
						PDZD4
						DPT
						S100Z
						ZNF813
						EPHA4
						DTL
						TMEM176A
						LENG1
						BCL2A1
						BAALC
						RYR1
						SCT
						CCDC17
						FURIN
						NFS1
						UPF2
						NID2
						CCDC82
						IL33
						B3GNT10
						FCGR2B
						DLX5
						SCN2A
						CAV1
						DAGLB
						CNKSR3
						PIBF1
						IGHJ6
						PRKCE
						CD209
						ADSL
						ENDOG
						BMP1
						MAD2L2
						RTL5
						MEIS2
						PPARG
						MYMX
						HENMT1
						DRAM1
						SNX10
						TXNDC16
						SPECC1
						ITIH5
						LSMEM1
						SDK1
						IKZF4
						ADCY10
						TIMD4
						NOS1
						SEMA6B
						HFE
						ZNF568
						USP48
						CHRNB2
						EPHB1
						LHX6
						P2RX4
						FXYD2
						FAM120B
						PDE7B
						ASPHD2
						SLC38A6
						FOLR2
						DHRS9
						TRBV18
						TAGLN
						MICU3
						MAGEE1
						FOXD2
						NOS3
						CATSPERG
						SLC35G2
						SLC12A3
						CDH5
						TRGV8
						MCM5
						CASP9
						GALNT5
						LAX1
						ADAMTS9
						IGSF6
						ZNF776
						TIGAR
						CYP4V2
						MINDY2
						ALAS2
						DPYS
						CROT
						PIF1
						CD36
						CEP97
						ABHD15
						MSC
						SAMD14
						GAS2
						CD244
						ZPBP2
						TLR8
						NDC1
						REM1
						ANKRD24
						SEMA4F
						FLCN
						TRBV30
						SLC16A7
						CD33
						ZNF90
						NEURL3
						GOLGA8T
						P3H3
						SH3D19
						GPR84
						LOXL2
						COL12A1
						CYP2R1
						PTCH2
						TFPI2
						BRIP1
						ZBTB11
						FAT4
						ZNF540
						CFD
						LYVE1
						ASCL2
						OGN
						PIEZO2
						KCNJ5
						SLC1A3
						STARD5
						TOP3A
						ANKRD35
						ZNF624
						MED27
						RBM12B
						ASB2
						VWA5A
						GRID1
						COLEC11
						PLA2G15
						ZRANB3
						DDX28
						BLM
						PLA2G5
						SCNN1D
						THSD7A
						ADAM8
						ABCC9
						RXFP1
						LILRB5
						HSPA12B
						WDR63
						GTF2H3
						ADAMTS14
						M1AP
						RAB9B
						VN1R1
						SHISA8
						DMXL2
						AGTR1
						SCART1
						SEMA5A
						P2RY12
						MRM1
						SLCO2A1
						AMPH
						ARHGAP28
						CCL21
						RGS17
						PDK3
						CYP7B1
						DEPDC5
						ATP2A1
						MTFP1
						CATSPER3
						TREML1
						USHBP1
						FBXO39
						ST6GAL2
						PPARA
						STAC3
						TMEM249
						CCL3L1
						KLK10
						RHOBTB2
						LY6H
						MPP6
						KLB
						F5
						COQ10A
						ZNF214
						ZNF595
						SOX7
						NOS2
						FCRL5
						SH2B2
						SOX18
						SLC47A1
						CCN5
						CHRNA4
						CCDC61
						GAS2L3
						HIF3A
						C2
						SLC16A4
						LYSMD3
						AKAP7
						ZNF770
						NPPC
						WASF3
						FAM177B
						MMRN1
						KLHDC7B
						ZDBF2
						LYPD5
						HMCN1
						CDKL1
						CD72
						TSPYL5
						ZNF790
						SEMA5B
						NDNF
						WNT5B
						FAM184A
						HSPB6
						SCARA3
						MYOM1
						ZNF175
						PSEN2
						MELTF
						EBF4
						IL1A
						GPC3
						HSD11B1
						GNAO1
						CHRNA7
						THPO
						EXOC3L4
						SIMC1
						MROH6
						HLA-DQA1
						FAM83E
						IGFBP6
						IL7
						ZNF441
						GRIN3A
						TPH1
						IGHV6-1
						EML1
						METTL7B
						TMEM14B
						EFCC1
						KCNAB3
						IGLJ1
						ABCA10
						TPO
						ZNF843
						ADAMTS5
						HCFC2
						SIRT4
						CORO2B
						KCNA1
						GLDC
						MAGEL2
						FLNC
						FOXC2
						TCF23
						MASP1
						CRYGN

## Sheet: SuppFig.1
Supplementary Figure 1b					Supplementary Figure 1b					Supplementary Figure 1c					Supplementary Figure 1d
gene index	CV (RMSD)	cell drop fractions	method		gene index	CV (RMSD)	cells KNN perturbation proportion	method		gene index	CV (RMSD)	Spot size	method		Silhouette score	condition	condition index	method
0	0.0545313	0	Thor		0	0.0544493	0	Thor		0	0.0526106	25	Thor		0.790921	mid_1_shape_-5	C1	Ground truth with dropouts
1	0.052807	0	Thor		1	0.0528114	0	Thor		1	0.0509383	25	Thor		0.789442	mid_1_shape_-5	C1	Ground truth with dropouts
2	0.0482917	0	Thor		2	0.0481768	0	Thor		2	0.0457823	25	Thor		0.784453	mid_1_shape_-5	C1	Ground truth with dropouts
3	0.0597221	0	Thor		3	0.0595197	0	Thor		3	0.058356	25	Thor		0.787538	mid_1_shape_-5	C1	Ground truth with dropouts
4	0.0534956	0	Thor		4	0.0533877	0	Thor		4	0.0513058	25	Thor		0.785363	mid_1_shape_-5	C1	Ground truth with dropouts
5	0.0497896	0	Thor		5	0.0497286	0	Thor		5	0.049357	25	Thor		0.786638	mid_1_shape_-5	C1	Ground truth with dropouts
6	0.0574461	0	Thor		6	0.0574306	0	Thor		6	0.054511	25	Thor		0.78847	mid_1_shape_-5	C1	Ground truth with dropouts
7	0.0491529	0	Thor		7	0.049122	0	Thor		7	0.0482774	25	Thor		0.788782	mid_1_shape_-5	C1	Ground truth with dropouts
8	0.0522212	0	Thor		8	0.0522284	0	Thor		8	0.0514559	25	Thor		0.786954	mid_1_shape_-5	C1	Ground truth with dropouts
9	0.0503553	0	Thor		9	0.0502566	0	Thor		9	0.0487281	25	Thor		0.789899	mid_1_shape_-5	C1	Ground truth with dropouts
10	0.0635664	0	Thor		10	0.0635041	0	Thor		10	0.0623675	25	Thor		0.815429	mid_1_shape_-5	C1	Thor
11	0.0569796	0	Thor		11	0.0568127	0	Thor		11	0.0552307	25	Thor		0.814359	mid_1_shape_-5	C1	Thor
12	0.065106	0	Thor		12	0.0650487	0	Thor		12	0.0626561	25	Thor		0.81538	mid_1_shape_-5	C1	Thor
13	0.0527678	0	Thor		13	0.0527342	0	Thor		13	0.0512447	25	Thor		0.816961	mid_1_shape_-5	C1	Thor
14	0.0654819	0	Thor		14	0.0654438	0	Thor		14	0.0631989	25	Thor		0.81627	mid_1_shape_-5	C1	Thor
15	0.0502972	0	Thor		15	0.0501389	0	Thor		15	0.0481807	25	Thor		0.816321	mid_1_shape_-5	C1	Thor
16	0.0503662	0	Thor		16	0.0502721	0	Thor		16	0.0499684	25	Thor		0.81904	mid_1_shape_-5	C1	Thor
17	0.0533678	0	Thor		17	0.0532209	0	Thor		17	0.0524278	25	Thor		0.811806	mid_1_shape_-5	C1	Thor
18	0.0669691	0	Thor		18	0.0668353	0	Thor		18	0.0663723	25	Thor		0.818988	mid_1_shape_-5	C1	Thor
19	0.0591267	0	Thor		19	0.0591128	0	Thor		19	0.0568981	25	Thor		0.817511	mid_1_shape_-5	C1	Thor
20	0.0634191	0	Thor		20	0.0632854	0	Thor		20	0.0635756	25	Thor		0.480161	mid_1_shape_-5	C1	KNN smoothing
21	0.0585423	0	Thor		21	0.058454	0	Thor		21	0.0562144	25	Thor		0.468969	mid_1_shape_-5	C1	KNN smoothing
22	0.058745	0	Thor		22	0.0585768	0	Thor		22	0.0564208	25	Thor		0.483106	mid_1_shape_-5	C1	KNN smoothing
23	0.0502852	0	Thor		23	0.0501805	0	Thor		23	0.0483065	25	Thor		0.488399	mid_1_shape_-5	C1	KNN smoothing
24	0.0528621	0	Thor		24	0.0527936	0	Thor		24	0.0518033	25	Thor		0.476345	mid_1_shape_-5	C1	KNN smoothing
25	0.0583131	0	Thor		25	0.0580796	0	Thor		25	0.0574439	25	Thor		0.485206	mid_1_shape_-5	C1	KNN smoothing
26	0.049266	0	Thor		26	0.0491982	0	Thor		26	0.0483132	25	Thor		0.471248	mid_1_shape_-5	C1	KNN smoothing
27	0.0453945	0	Thor		27	0.0452959	0	Thor		27	0.0447655	25	Thor		0.472424	mid_1_shape_-5	C1	KNN smoothing
28	0.0523329	0	Thor		28	0.0522723	0	Thor		28	0.0519438	25	Thor		0.483139	mid_1_shape_-5	C1	KNN smoothing
29	0.0573167	0	Thor		29	0.0571163	0	Thor		29	0.0552161	25	Thor		0.48501	mid_1_shape_-5	C1	KNN smoothing
30	0.0621988	0	Thor		30	0.0620319	0	Thor		30	0.0601471	25	Thor		0.497333	mid_1_shape_-5	C1	BayesSpace
31	0.0645166	0	Thor		31	0.0643643	0	Thor		31	0.0638895	25	Thor		0.509126	mid_1_shape_-5	C1	BayesSpace
32	0.0572803	0	Thor		32	0.0571077	0	Thor		32	0.0563817	25	Thor		0.495489	mid_1_shape_-5	C1	BayesSpace
33	0.0510229	0	Thor		33	0.0509631	0	Thor		33	0.0497851	25	Thor		0.498966	mid_1_shape_-5	C1	BayesSpace
34	0.0528842	0	Thor		34	0.0528386	0	Thor		34	0.0508773	25	Thor		0.493041	mid_1_shape_-5	C1	BayesSpace
35	0.0609591	0	Thor		35	0.0607346	0	Thor		35	0.0595184	25	Thor		0.509504	mid_1_shape_-5	C1	BayesSpace
36	0.0494774	0	Thor		36	0.0494192	0	Thor		36	0.0487779	25	Thor		0.490477	mid_1_shape_-5	C1	BayesSpace
37	0.0503084	0	Thor		37	0.0501566	0	Thor		37	0.0485791	25	Thor		0.50045	mid_1_shape_-5	C1	BayesSpace
38	0.0519025	0	Thor		38	0.051856	0	Thor		38	0.0496403	25	Thor		0.516516	mid_1_shape_-5	C1	BayesSpace
39	0.062278	0	Thor		39	0.0621425	0	Thor		39	0.0620002	25	Thor		0.504393	mid_1_shape_-5	C1	BayesSpace
40	0.0542595	0	Thor		40	0.054194	0	Thor		40	0.05398	25	Thor		0.693841	mid_1_shape_-2	C2	Ground truth with dropouts
41	0.0555944	0	Thor		41	0.0554583	0	Thor		41	0.0554582	25	Thor		0.69284	mid_1_shape_-2	C2	Ground truth with dropouts
42	0.0517582	0	Thor		42	0.0516713	0	Thor		42	0.0503361	25	Thor		0.694359	mid_1_shape_-2	C2	Ground truth with dropouts
43	0.0591086	0	Thor		43	0.0588887	0	Thor		43	0.0577018	25	Thor		0.694815	mid_1_shape_-2	C2	Ground truth with dropouts
44	0.0621262	0	Thor		44	0.0619133	0	Thor		44	0.0595834	25	Thor		0.692374	mid_1_shape_-2	C2	Ground truth with dropouts
45	0.0565128	0	Thor		45	0.056514	0	Thor		45	0.0544816	25	Thor		0.690869	mid_1_shape_-2	C2	Ground truth with dropouts
46	0.0555454	0	Thor		46	0.0555272	0	Thor		46	0.0548178	25	Thor		0.696559	mid_1_shape_-2	C2	Ground truth with dropouts
47	0.0475098	0	Thor		47	0.0473838	0	Thor		47	0.0468488	25	Thor		0.696731	mid_1_shape_-2	C2	Ground truth with dropouts
48	0.0501087	0	Thor		48	0.0500615	0	Thor		48	0.0474967	25	Thor		0.694153	mid_1_shape_-2	C2	Ground truth with dropouts
49	0.0543821	0	Thor		49	0.054279	0	Thor		49	0.0538059	25	Thor		0.69216	mid_1_shape_-2	C2	Ground truth with dropouts
50	0.0580315	0	Thor		50	0.0578189	0	Thor		50	0.0546939	25	Thor		0.799997	mid_1_shape_-2	C2	Thor
51	0.0594359	0	Thor		51	0.0593176	0	Thor		51	0.0581083	25	Thor		0.797156	mid_1_shape_-2	C2	Thor
52	0.0512074	0	Thor		52	0.051105	0	Thor		52	0.0491094	25	Thor		0.801095	mid_1_shape_-2	C2	Thor
53	0.0533395	0	Thor		53	0.0533135	0	Thor		53	0.0521907	25	Thor		0.80052	mid_1_shape_-2	C2	Thor
54	0.0551148	0	Thor		54	0.0551029	0	Thor		54	0.0545758	25	Thor		0.801597	mid_1_shape_-2	C2	Thor
55	0.04999	0	Thor		55	0.0499537	0	Thor		55	0.0475209	25	Thor		0.802184	mid_1_shape_-2	C2	Thor
56	0.052435	0	Thor		56	0.052284	0	Thor		56	0.0514419	25	Thor		0.801088	mid_1_shape_-2	C2	Thor
57	0.0475549	0	Thor		57	0.0474887	0	Thor		57	0.0460667	25	Thor		0.800847	mid_1_shape_-2	C2	Thor
58	0.0533765	0	Thor		58	0.0532119	0	Thor		58	0.0523181	25	Thor		0.798278	mid_1_shape_-2	C2	Thor
59	0.0585227	0	Thor		59	0.0583022	0	Thor		59	0.0560753	25	Thor		0.800343	mid_1_shape_-2	C2	Thor
60	0.05355	0	Thor		60	0.0535403	0	Thor		60	0.0519399	25	Thor		0.479514	mid_1_shape_-2	C2	KNN smoothing
61	0.048941	0	Thor		61	0.0488778	0	Thor		61	0.0471435	25	Thor		0.467518	mid_1_shape_-2	C2	KNN smoothing
62	0.0631965	0	Thor		62	0.0629905	0	Thor		62	0.0612725	25	Thor		0.48359	mid_1_shape_-2	C2	KNN smoothing
63	0.0462266	0	Thor		63	0.0461537	0	Thor		63	0.04466	25	Thor		0.487684	mid_1_shape_-2	C2	KNN smoothing
64	0.0517051	0	Thor		64	0.0516669	0	Thor		64	0.0512938	25	Thor		0.474313	mid_1_shape_-2	C2	KNN smoothing
65	0.0625036	0	Thor		65	0.0622863	0	Thor		65	0.0599926	25	Thor		0.485718	mid_1_shape_-2	C2	KNN smoothing
66	0.0579118	0	Thor		66	0.0578815	0	Thor		66	0.055367	25	Thor		0.470544	mid_1_shape_-2	C2	KNN smoothing
67	0.0651561	0	Thor		67	0.0649856	0	Thor		67	0.0632427	25	Thor		0.474516	mid_1_shape_-2	C2	KNN smoothing
68	0.0506102	0	Thor		68	0.050583	0	Thor		68	0.0490697	25	Thor		0.4823	mid_1_shape_-2	C2	KNN smoothing
69	0.0611221	0	Thor		69	0.0610206	0	Thor		69	0.0594241	25	Thor		0.483129	mid_1_shape_-2	C2	KNN smoothing
70	0.0504964	0	Thor		70	0.0504334	0	Thor		70	0.0473567	25	Thor		0.499865	mid_1_shape_-2	C2	BayesSpace
71	0.0524335	0	Thor		71	0.0523432	0	Thor		71	0.0513466	25	Thor		0.507786	mid_1_shape_-2	C2	BayesSpace
72	0.0548948	0	Thor		72	0.0547481	0	Thor		72	0.054716	25	Thor		0.49138	mid_1_shape_-2	C2	BayesSpace
73	0.0609353	0	Thor		73	0.0609242	0	Thor		73	0.059451	25	Thor		0.496535	mid_1_shape_-2	C2	BayesSpace
74	0.0574783	0	Thor		74	0.0573354	0	Thor		74	0.0560752	25	Thor		0.491778	mid_1_shape_-2	C2	BayesSpace
75	0.0592858	0	Thor		75	0.0591126	0	Thor		75	0.0591598	25	Thor		0.512595	mid_1_shape_-2	C2	BayesSpace
76	0.0533421	0	Thor		76	0.0530942	0	Thor		76	0.0517906	25	Thor		0.489336	mid_1_shape_-2	C2	BayesSpace
77	0.0480337	0	Thor		77	0.047888	0	Thor		77	0.0459146	25	Thor		0.502045	mid_1_shape_-2	C2	BayesSpace
78	0.0561645	0	Thor		78	0.0559867	0	Thor		78	0.0538159	25	Thor		0.516682	mid_1_shape_-2	C2	BayesSpace
79	0.0588323	0	Thor		79	0.0585627	0	Thor		79	0.0561085	25	Thor		0.506249	mid_1_shape_-2	C2	BayesSpace
80	0.0585147	0	Thor		80	0.0582985	0	Thor		80	0.0564155	25	Thor		0.48434	mid_1_shape_-1	C3	Ground truth with dropouts
81	0.0463207	0	Thor		81	0.046272	0	Thor		81	0.0457894	25	Thor		0.48653	mid_1_shape_-1	C3	Ground truth with dropouts
82	0.0525973	0	Thor		82	0.0524186	0	Thor		82	0.0521464	25	Thor		0.497067	mid_1_shape_-1	C3	Ground truth with dropouts
83	0.0471983	0	Thor		83	0.0471569	0	Thor		83	0.0466467	25	Thor		0.489349	mid_1_shape_-1	C3	Ground truth with dropouts
84	0.0603633	0	Thor		84	0.0602725	0	Thor		84	0.0581725	25	Thor		0.49401	mid_1_shape_-1	C3	Ground truth with dropouts
85	0.0524684	0	Thor		85	0.0523688	0	Thor		85	0.0515697	25	Thor		0.487511	mid_1_shape_-1	C3	Ground truth with dropouts
86	0.0501182	0	Thor		86	0.0499247	0	Thor		86	0.0483659	25	Thor		0.486015	mid_1_shape_-1	C3	Ground truth with dropouts
87	0.0514207	0	Thor		87	0.0513526	0	Thor		87	0.0492292	25	Thor		0.496815	mid_1_shape_-1	C3	Ground truth with dropouts
88	0.0499531	0	Thor		88	0.0499185	0	Thor		88	0.0480521	25	Thor		0.500933	mid_1_shape_-1	C3	Ground truth with dropouts
89	0.0623628	0	Thor		89	0.0621866	0	Thor		89	0.0601978	25	Thor		0.492438	mid_1_shape_-1	C3	Ground truth with dropouts
90	0.057054	0	Thor		90	0.0568996	0	Thor		90	0.0561035	25	Thor		0.7237	mid_1_shape_-1	C3	Thor
91	0.0602999	0	Thor		91	0.0602056	0	Thor		91	0.0583244	25	Thor		0.723122	mid_1_shape_-1	C3	Thor
92	0.0561601	0	Thor		92	0.0560741	0	Thor		92	0.0554285	25	Thor		0.719811	mid_1_shape_-1	C3	Thor
93	0.0624268	0	Thor		93	0.0623085	0	Thor		93	0.0619847	25	Thor		0.723937	mid_1_shape_-1	C3	Thor
94	0.0566852	0	Thor		94	0.0566113	0	Thor		94	0.0547232	25	Thor		0.721616	mid_1_shape_-1	C3	Thor
95	0.0483284	0	Thor		95	0.0481925	0	Thor		95	0.0474205	25	Thor		0.727629	mid_1_shape_-1	C3	Thor
96	0.0482515	0	Thor		96	0.0481878	0	Thor		96	0.0459374	25	Thor		0.724165	mid_1_shape_-1	C3	Thor
97	0.0556476	0	Thor		97	0.0554955	0	Thor		97	0.0540254	25	Thor		0.721456	mid_1_shape_-1	C3	Thor
98	0.0480993	0	Thor		98	0.0480285	0	Thor		98	0.047502	25	Thor		0.725441	mid_1_shape_-1	C3	Thor
99	0.0574959	0	Thor		99	0.0573714	0	Thor		99	0.0572977	25	Thor		0.720473	mid_1_shape_-1	C3	Thor
100	0.0459199	0	Thor		100	0.045846	0	Thor		100	0.0449859	25	Thor		0.464444	mid_1_shape_-1	C3	KNN smoothing
101	0.06849	0	Thor		101	0.0683308	0	Thor		101	0.0653034	25	Thor		0.453769	mid_1_shape_-1	C3	KNN smoothing
102	0.0612146	0	Thor		102	0.0610601	0	Thor		102	0.060662	25	Thor		0.46861	mid_1_shape_-1	C3	KNN smoothing
103	0.060788	0	Thor		103	0.0606865	0	Thor		103	0.0605952	25	Thor		0.473109	mid_1_shape_-1	C3	KNN smoothing
104	0.0576835	0	Thor		104	0.057481	0	Thor		104	0.0562111	25	Thor		0.462718	mid_1_shape_-1	C3	KNN smoothing
105	0.0532733	0	Thor		105	0.0531884	0	Thor		105	0.0524075	25	Thor		0.470468	mid_1_shape_-1	C3	KNN smoothing
106	0.0507861	0	Thor		106	0.0507472	0	Thor		106	0.0487113	25	Thor		0.453214	mid_1_shape_-1	C3	KNN smoothing
107	0.0524295	0	Thor		107	0.0524207	0	Thor		107	0.0518732	25	Thor		0.457291	mid_1_shape_-1	C3	KNN smoothing
108	0.0596188	0	Thor		108	0.0595307	0	Thor		108	0.0590763	25	Thor		0.465915	mid_1_shape_-1	C3	KNN smoothing
109	0.0527948	0	Thor		109	0.0525675	0	Thor		109	0.0514676	25	Thor		0.469176	mid_1_shape_-1	C3	KNN smoothing
110	0.0588104	0	Thor		110	0.0585041	0	Thor		110	0.057261	25	Thor		0.471063	mid_1_shape_-1	C3	BayesSpace
111	0.0671522	0	Thor		111	0.0670134	0	Thor		111	0.0661179	25	Thor		0.474526	mid_1_shape_-1	C3	BayesSpace
112	0.0535235	0	Thor		112	0.0534181	0	Thor		112	0.0513077	25	Thor		0.463623	mid_1_shape_-1	C3	BayesSpace
113	0.0512664	0	Thor		113	0.0512152	0	Thor		113	0.0501698	25	Thor		0.46527	mid_1_shape_-1	C3	BayesSpace
114	0.0660672	0	Thor		114	0.0659555	0	Thor		114	0.0644679	25	Thor		0.466805	mid_1_shape_-1	C3	BayesSpace
115	0.0505119	0	Thor		115	0.0504759	0	Thor		115	0.0493684	25	Thor		0.482052	mid_1_shape_-1	C3	BayesSpace
116	0.054784	0	Thor		116	0.0547017	0	Thor		116	0.0515815	25	Thor		0.455541	mid_1_shape_-1	C3	BayesSpace
117	0.0614403	0	Thor		117	0.06111	0	Thor		117	0.0579414	25	Thor		0.472617	mid_1_shape_-1	C3	BayesSpace
118	0.0529536	0	Thor		118	0.052878	0	Thor		118	0.0504255	25	Thor		0.481935	mid_1_shape_-1	C3	BayesSpace
119	0.0607931	0	Thor		119	0.0607215	0	Thor		119	0.0598937	25	Thor		0.474445	mid_1_shape_-1	C3	BayesSpace
120	0.0547541	0	Thor		120	0.054499	0	Thor		120	0.0532982	25	Thor		0.206521	mid_2_shape_-5	C4	Ground truth with dropouts
121	0.045904	0	Thor		121	0.0458861	0	Thor		121	0.0462773	25	Thor		0.21601	mid_2_shape_-5	C4	Ground truth with dropouts
122	0.0627828	0	Thor		122	0.0625987	0	Thor		122	0.0612639	25	Thor		0.21756	mid_2_shape_-5	C4	Ground truth with dropouts
123	0.0520475	0	Thor		123	0.0519861	0	Thor		123	0.0509259	25	Thor		0.211106	mid_2_shape_-5	C4	Ground truth with dropouts
124	0.0619367	0	Thor		124	0.0618716	0	Thor		124	0.0585127	25	Thor		0.210202	mid_2_shape_-5	C4	Ground truth with dropouts
125	0.0514838	0	Thor		125	0.0513157	0	Thor		125	0.0498344	25	Thor		0.216678	mid_2_shape_-5	C4	Ground truth with dropouts
126	0.0562834	0	Thor		126	0.0562587	0	Thor		126	0.0549851	25	Thor		0.210733	mid_2_shape_-5	C4	Ground truth with dropouts
127	0.0548756	0	Thor		127	0.0548391	0	Thor		127	0.0525675	25	Thor		0.212022	mid_2_shape_-5	C4	Ground truth with dropouts
128	0.0653106	0	Thor		128	0.0650815	0	Thor		128	0.062798	25	Thor		0.210514	mid_2_shape_-5	C4	Ground truth with dropouts
129	0.0653887	0	Thor		129	0.0650591	0	Thor		129	0.061389	25	Thor		0.214564	mid_2_shape_-5	C4	Ground truth with dropouts
130	0.0558046	0	Thor		130	0.0556944	0	Thor		130	0.0533694	25	Thor		0.730456	mid_2_shape_-5	C4	Thor
131	0.0595639	0	Thor		131	0.0593851	0	Thor		131	0.0577706	25	Thor		0.73054	mid_2_shape_-5	C4	Thor
132	0.0506899	0	Thor		132	0.050588	0	Thor		132	0.0493932	25	Thor		0.733259	mid_2_shape_-5	C4	Thor
133	0.0516471	0	Thor		133	0.0515895	0	Thor		133	0.0496681	25	Thor		0.734458	mid_2_shape_-5	C4	Thor
134	0.0516999	0	Thor		134	0.051654	0	Thor		134	0.0514467	25	Thor		0.729396	mid_2_shape_-5	C4	Thor
135	0.0538889	0	Thor		135	0.0536951	0	Thor		135	0.0533889	25	Thor		0.737363	mid_2_shape_-5	C4	Thor
136	0.0524862	0	Thor		136	0.0524237	0	Thor		136	0.0515289	25	Thor		0.731111	mid_2_shape_-5	C4	Thor
137	0.0619936	0	Thor		137	0.0619607	0	Thor		137	0.0615188	25	Thor		0.726344	mid_2_shape_-5	C4	Thor
138	0.0498753	0	Thor		138	0.0497994	0	Thor		138	0.0479888	25	Thor		0.730012	mid_2_shape_-5	C4	Thor
139	0.0616495	0	Thor		139	0.0615708	0	Thor		139	0.0592483	25	Thor		0.732397	mid_2_shape_-5	C4	Thor
140	0.0508349	0	Thor		140	0.0507494	0	Thor		140	0.0498827	25	Thor		0.47135	mid_2_shape_-5	C4	KNN smoothing
141	0.0586587	0	Thor		141	0.0584426	0	Thor		141	0.0568796	25	Thor		0.460206	mid_2_shape_-5	C4	KNN smoothing
142	0.0506665	0	Thor		142	0.050488	0	Thor		142	0.0479009	25	Thor		0.474723	mid_2_shape_-5	C4	KNN smoothing
143	0.0563431	0	Thor		143	0.0562636	0	Thor		143	0.0557622	25	Thor		0.479562	mid_2_shape_-5	C4	KNN smoothing
144	0.0483887	0	Thor		144	0.0482758	0	Thor		144	0.0459033	25	Thor		0.468053	mid_2_shape_-5	C4	KNN smoothing
145	0.0541857	0	Thor		145	0.0541987	0	Thor		145	0.0524475	25	Thor		0.477262	mid_2_shape_-5	C4	KNN smoothing
146	0.0580423	0	Thor		146	0.0580855	0	Thor		146	0.0561878	25	Thor		0.462399	mid_2_shape_-5	C4	KNN smoothing
147	0.0482865	0	Thor		147	0.0482032	0	Thor		147	0.047359	25	Thor		0.464109	mid_2_shape_-5	C4	KNN smoothing
148	0.0501635	0	Thor		148	0.0501039	0	Thor		148	0.0481102	25	Thor		0.474268	mid_2_shape_-5	C4	KNN smoothing
149	0.0452663	0	Thor		149	0.04517	0	Thor		149	0.0450072	25	Thor		0.475123	mid_2_shape_-5	C4	KNN smoothing
150	0.0559886	0	Thor		150	0.0559003	0	Thor		150	0.0540572	25	Thor		0.466603	mid_2_shape_-5	C4	BayesSpace
151	0.0561632	0	Thor		151	0.056173	0	Thor		151	0.0532608	25	Thor		0.474117	mid_2_shape_-5	C4	BayesSpace
152	0.0593519	0	Thor		152	0.0591408	0	Thor		152	0.0562713	25	Thor		0.462173	mid_2_shape_-5	C4	BayesSpace
153	0.0602145	0	Thor		153	0.0601165	0	Thor		153	0.0567697	25	Thor		0.464947	mid_2_shape_-5	C4	BayesSpace
154	0.0516661	0	Thor		154	0.051592	0	Thor		154	0.051082	25	Thor		0.460984	mid_2_shape_-5	C4	BayesSpace
155	0.0589786	0	Thor		155	0.0589118	0	Thor		155	0.0563055	25	Thor		0.482054	mid_2_shape_-5	C4	BayesSpace
156	0.0520735	0	Thor		156	0.0519903	0	Thor		156	0.0504697	25	Thor		0.453987	mid_2_shape_-5	C4	BayesSpace
157	0.0556251	0	Thor		157	0.0556057	0	Thor		157	0.0550331	25	Thor		0.466613	mid_2_shape_-5	C4	BayesSpace
158	0.0567832	0	Thor		158	0.0565584	0	Thor		158	0.054469	25	Thor		0.484534	mid_2_shape_-5	C4	BayesSpace
159	0.0588861	0	Thor		159	0.0588271	0	Thor		159	0.0572776	25	Thor		0.470253	mid_2_shape_-5	C4	BayesSpace
160	0.0668114	0	Thor		160	0.0665949	0	Thor		160	0.0650081	25	Thor		0.41991	mid_2_shape_-2	C5	Ground truth with dropouts
161	0.0528695	0	Thor		161	0.0528484	0	Thor		161	0.0510149	25	Thor		0.433361	mid_2_shape_-2	C5	Ground truth with dropouts
162	0.047419	0	Thor		162	0.04729	0	Thor		162	0.0453922	25	Thor		0.423015	mid_2_shape_-2	C5	Ground truth with dropouts
163	0.0630269	0	Thor		163	0.0628372	0	Thor		163	0.0615354	25	Thor		0.426497	mid_2_shape_-2	C5	Ground truth with dropouts
164	0.062166	0	Thor		164	0.0620725	0	Thor		164	0.0589365	25	Thor		0.431206	mid_2_shape_-2	C5	Ground truth with dropouts
165	0.0558134	0	Thor		165	0.0558063	0	Thor		165	0.0533701	25	Thor		0.430778	mid_2_shape_-2	C5	Ground truth with dropouts
166	0.0581765	0	Thor		166	0.0579441	0	Thor		166	0.0557264	25	Thor		0.428125	mid_2_shape_-2	C5	Ground truth with dropouts
167	0.0575465	0	Thor		167	0.0574966	0	Thor		167	0.0558992	25	Thor		0.430017	mid_2_shape_-2	C5	Ground truth with dropouts
168	0.0622895	0	Thor		168	0.0620723	0	Thor		168	0.0596599	25	Thor		0.444202	mid_2_shape_-2	C5	Ground truth with dropouts
169	0.0486514	0	Thor		169	0.0485427	0	Thor		169	0.0472708	25	Thor		0.437351	mid_2_shape_-2	C5	Ground truth with dropouts
170	0.0650018	0	Thor		170	0.0649627	0	Thor		170	0.0631933	25	Thor		0.710221	mid_2_shape_-2	C5	Thor
171	0.0617217	0	Thor		171	0.0614726	0	Thor		171	0.0589872	25	Thor		0.705994	mid_2_shape_-2	C5	Thor
172	0.055247	0	Thor		172	0.0551011	0	Thor		172	0.0547417	25	Thor		0.711059	mid_2_shape_-2	C5	Thor
173	0.0575929	0	Thor		173	0.0575836	0	Thor		173	0.0557471	25	Thor		0.709962	mid_2_shape_-2	C5	Thor
174	0.0580887	0	Thor		174	0.0580352	0	Thor		174	0.0560292	25	Thor		0.714881	mid_2_shape_-2	C5	Thor
175	0.046259	0	Thor		175	0.0461461	0	Thor		175	0.0449786	25	Thor		0.715104	mid_2_shape_-2	C5	Thor
176	0.068477	0	Thor		176	0.0683868	0	Thor		176	0.0678369	25	Thor		0.70897	mid_2_shape_-2	C5	Thor
177	0.0614191	0	Thor		177	0.0613486	0	Thor		177	0.0592881	25	Thor		0.708045	mid_2_shape_-2	C5	Thor
178	0.0503077	0	Thor		178	0.0503044	0	Thor		178	0.050134	25	Thor		0.707563	mid_2_shape_-2	C5	Thor
179	0.0544327	0	Thor		179	0.054197	0	Thor		179	0.0517035	25	Thor		0.711581	mid_2_shape_-2	C5	Thor
180	0.0493763	0	Thor		180	0.0493399	0	Thor		180	0.0474475	25	Thor		0.462351	mid_2_shape_-2	C5	KNN smoothing
181	0.0630036	0	Thor		181	0.0628622	0	Thor		181	0.0599652	25	Thor		0.453864	mid_2_shape_-2	C5	KNN smoothing
182	0.0574378	0	Thor		182	0.0573033	0	Thor		182	0.0555933	25	Thor		0.465496	mid_2_shape_-2	C5	KNN smoothing
183	0.0617807	0	Thor		183	0.0615357	0	Thor		183	0.0604587	25	Thor		0.471335	mid_2_shape_-2	C5	KNN smoothing
184	0.0505398	0	Thor		184	0.0505332	0	Thor		184	0.0502141	25	Thor		0.461091	mid_2_shape_-2	C5	KNN smoothing
185	0.0520831	0	Thor		185	0.0520329	0	Thor		185	0.0508395	25	Thor		0.468537	mid_2_shape_-2	C5	KNN smoothing
186	0.0619461	0	Thor		186	0.0619074	0	Thor		186	0.060493	25	Thor		0.451855	mid_2_shape_-2	C5	KNN smoothing
187	0.0490904	0	Thor		187	0.0489812	0	Thor		187	0.0478962	25	Thor		0.454326	mid_2_shape_-2	C5	KNN smoothing
188	0.0496212	0	Thor		188	0.0495189	0	Thor		188	0.0492431	25	Thor		0.464085	mid_2_shape_-2	C5	KNN smoothing
189	0.0694864	0	Thor		189	0.0693358	0	Thor		189	0.0664394	25	Thor		0.468008	mid_2_shape_-2	C5	KNN smoothing
190	0.047952	0	Thor		190	0.0478502	0	Thor		190	0.0460943	25	Thor		0.452628	mid_2_shape_-2	C5	BayesSpace
191	0.0480387	0	Thor		191	0.0479643	0	Thor		191	0.0463199	25	Thor		0.466096	mid_2_shape_-2	C5	BayesSpace
192	0.0558145	0	Thor		192	0.055679	0	Thor		192	0.053627	25	Thor		0.445178	mid_2_shape_-2	C5	BayesSpace
193	0.0594097	0	Thor		193	0.0594217	0	Thor		193	0.0571337	25	Thor		0.45491	mid_2_shape_-2	C5	BayesSpace
194	0.0511097	0	Thor		194	0.0510222	0	Thor		194	0.0497207	25	Thor		0.451789	mid_2_shape_-2	C5	BayesSpace
195	0.0531974	0	Thor		195	0.0530408	0	Thor		195	0.0521075	25	Thor		0.464476	mid_2_shape_-2	C5	BayesSpace
196	0.0607534	0	Thor		196	0.0605607	0	Thor		196	0.0595684	25	Thor		0.445592	mid_2_shape_-2	C5	BayesSpace
197	0.0483625	0	Thor		197	0.0483	0	Thor		197	0.0482174	25	Thor		0.454438	mid_2_shape_-2	C5	BayesSpace
198	0.0566602	0	Thor		198	0.0566838	0	Thor		198	0.0550488	25	Thor		0.471999	mid_2_shape_-2	C5	BayesSpace
199	0.0561002	0	Thor		199	0.0560686	0	Thor		199	0.0554538	25	Thor		0.460167	mid_2_shape_-2	C5	BayesSpace
200	0.0644613	0	Thor		200	0.0643835	0	Thor		200	0.0619898	25	Thor		0.35812	mid_2_shape_-1	C6	Ground truth with dropouts
201	0.0540766	0	Thor		201	0.0539537	0	Thor		201	0.0541006	25	Thor		0.352025	mid_2_shape_-1	C6	Ground truth with dropouts
202	0.0488511	0	Thor		202	0.0486999	0	Thor		202	0.0474008	25	Thor		0.346135	mid_2_shape_-1	C6	Ground truth with dropouts
203	0.0481126	0	Thor		203	0.0480032	0	Thor		203	0.046368	25	Thor		0.343084	mid_2_shape_-1	C6	Ground truth with dropouts
204	0.0523635	0	Thor		204	0.0523135	0	Thor		204	0.0507849	25	Thor		0.353677	mid_2_shape_-1	C6	Ground truth with dropouts
205	0.0539142	0	Thor		205	0.053838	0	Thor		205	0.0532634	25	Thor		0.343832	mid_2_shape_-1	C6	Ground truth with dropouts
206	0.05917	0	Thor		206	0.0589301	0	Thor		206	0.0574414	25	Thor		0.349862	mid_2_shape_-1	C6	Ground truth with dropouts
207	0.0616086	0	Thor		207	0.0615193	0	Thor		207	0.0606646	25	Thor		0.344371	mid_2_shape_-1	C6	Ground truth with dropouts
208	0.0599914	0	Thor		208	0.0597023	0	Thor		208	0.0578871	25	Thor		0.341844	mid_2_shape_-1	C6	Ground truth with dropouts
209	0.0535837	0	Thor		209	0.0535168	0	Thor		209	0.0520685	25	Thor		0.358446	mid_2_shape_-1	C6	Ground truth with dropouts
210	0.0568185	0	Thor		210	0.0567159	0	Thor		210	0.0564937	25	Thor		0.639431	mid_2_shape_-1	C6	Thor
211	0.0484833	0	Thor		211	0.0484041	0	Thor		211	0.0476025	25	Thor		0.632926	mid_2_shape_-1	C6	Thor
212	0.0518965	0	Thor		212	0.0516577	0	Thor		212	0.0509392	25	Thor		0.641426	mid_2_shape_-1	C6	Thor
213	0.0512676	0	Thor		213	0.0511876	0	Thor		213	0.0491418	25	Thor		0.634538	mid_2_shape_-1	C6	Thor
214	0.0577336	0	Thor		214	0.0577019	0	Thor		214	0.0554592	25	Thor		0.637529	mid_2_shape_-1	C6	Thor
215	0.0586206	0	Thor		215	0.0582956	0	Thor		215	0.0573332	25	Thor		0.637087	mid_2_shape_-1	C6	Thor
216	0.0477888	0	Thor		216	0.0477059	0	Thor		216	0.0453046	25	Thor		0.636705	mid_2_shape_-1	C6	Thor
217	0.0495486	0	Thor		217	0.0494211	0	Thor		217	0.0485116	25	Thor		0.629219	mid_2_shape_-1	C6	Thor
218	0.0580753	0	Thor		218	0.0580609	0	Thor		218	0.056149	25	Thor		0.631653	mid_2_shape_-1	C6	Thor
219	0.0607584	0	Thor		219	0.0605143	0	Thor		219	0.0570717	25	Thor		0.635185	mid_2_shape_-1	C6	Thor
220	0.048808	0	Thor		220	0.0487268	0	Thor		220	0.0468165	25	Thor		0.450669	mid_2_shape_-1	C6	KNN smoothing
221	0.0601963	0	Thor		221	0.0599098	0	Thor		221	0.0578596	25	Thor		0.445247	mid_2_shape_-1	C6	KNN smoothing
222	0.0533265	0	Thor		222	0.0533037	0	Thor		222	0.0514733	25	Thor		0.457004	mid_2_shape_-1	C6	KNN smoothing
223	0.0664556	0	Thor		223	0.0662931	0	Thor		223	0.0652468	25	Thor		0.458146	mid_2_shape_-1	C6	KNN smoothing
224	0.0561181	0	Thor		224	0.0560164	0	Thor		224	0.0564146	25	Thor		0.448793	mid_2_shape_-1	C6	KNN smoothing
225	0.0494113	0	Thor		225	0.0493704	0	Thor		225	0.0487397	25	Thor		0.45854	mid_2_shape_-1	C6	KNN smoothing
226	0.0559106	0	Thor		226	0.0559111	0	Thor		226	0.0546064	25	Thor		0.441745	mid_2_shape_-1	C6	KNN smoothing
227	0.0510217	0	Thor		227	0.0508982	0	Thor		227	0.0490189	25	Thor		0.446292	mid_2_shape_-1	C6	KNN smoothing
228	0.0532839	0	Thor		228	0.0531332	0	Thor		228	0.051095	25	Thor		0.455502	mid_2_shape_-1	C6	KNN smoothing
229	0.0498489	0	Thor		229	0.0497657	0	Thor		229	0.0488386	25	Thor		0.457213	mid_2_shape_-1	C6	KNN smoothing
230	0.049852	0	Thor		230	0.0497775	0	Thor		230	0.0477573	25	Thor		0.188519	mid_2_shape_-1	C6	BayesSpace
231	0.0715447	0	Thor		231	0.0714414	0	Thor		231	0.0715879	25	Thor		0.172074	mid_2_shape_-1	C6	BayesSpace
232	0.0466014	0	Thor		232	0.0464826	0	Thor		232	0.0447833	25	Thor		0.179812	mid_2_shape_-1	C6	BayesSpace
233	0.0671197	0	Thor		233	0.0670593	0	Thor		233	0.0656909	25	Thor		0.183099	mid_2_shape_-1	C6	BayesSpace
234	0.0599595	0	Thor		234	0.0597772	0	Thor		234	0.058907	25	Thor		0.169856	mid_2_shape_-1	C6	BayesSpace
235	0.0525838	0	Thor		235	0.052482	0	Thor		235	0.0504402	25	Thor		0.173666	mid_2_shape_-1	C6	BayesSpace
236	0.0648879	0	Thor		236	0.0647754	0	Thor		236	0.0636125	25	Thor		0.180229	mid_2_shape_-1	C6	BayesSpace
237	0.0476835	0	Thor		237	0.0476063	0	Thor		237	0.0459619	25	Thor		0.172927	mid_2_shape_-1	C6	BayesSpace
238	0.0551068	0	Thor		238	0.0548575	0	Thor		238	0.0539197	25	Thor		0.194298	mid_2_shape_-1	C6	BayesSpace
239	0.0575239	0	Thor		239	0.0572944	0	Thor		239	0.0548757	25	Thor		0.199208	mid_2_shape_-1	C6	BayesSpace
240	0.0575659	0	Thor		240	0.0575053	0	Thor		240	0.0542044	25	Thor		0.145357	mid_3_shape_-5	C7	Ground truth with dropouts
241	0.0573457	0	Thor		241	0.0571651	0	Thor		241	0.0567032	25	Thor		0.144831	mid_3_shape_-5	C7	Ground truth with dropouts
242	0.0624408	0	Thor		242	0.0623094	0	Thor		242	0.062287	25	Thor		0.14791	mid_3_shape_-5	C7	Ground truth with dropouts
243	0.0497962	0	Thor		243	0.049708	0	Thor		243	0.0480278	25	Thor		0.152267	mid_3_shape_-5	C7	Ground truth with dropouts
244	0.0480701	0	Thor		244	0.0479811	0	Thor		244	0.0464926	25	Thor		0.146083	mid_3_shape_-5	C7	Ground truth with dropouts
245	0.0487133	0	Thor		245	0.0486388	0	Thor		245	0.0464683	25	Thor		0.143944	mid_3_shape_-5	C7	Ground truth with dropouts
246	0.0511291	0	Thor		246	0.0510094	0	Thor		246	0.0493773	25	Thor		0.154209	mid_3_shape_-5	C7	Ground truth with dropouts
247	0.0507172	0	Thor		247	0.0505884	0	Thor		247	0.0494986	25	Thor		0.142582	mid_3_shape_-5	C7	Ground truth with dropouts
248	0.0608234	0	Thor		248	0.0606594	0	Thor		248	0.0591243	25	Thor		0.155364	mid_3_shape_-5	C7	Ground truth with dropouts
249	0.0509196	0	Thor		249	0.0508699	0	Thor		249	0.0501244	25	Thor		0.143547	mid_3_shape_-5	C7	Ground truth with dropouts
250	0.0567656	0	Thor		250	0.0565872	0	Thor		250	0.0560399	25	Thor		0.613349	mid_3_shape_-5	C7	Thor
251	0.0536742	0	Thor		251	0.0536515	0	Thor		251	0.0528596	25	Thor		0.612801	mid_3_shape_-5	C7	Thor
252	0.0561277	0	Thor		252	0.0560637	0	Thor		252	0.0547506	25	Thor		0.619002	mid_3_shape_-5	C7	Thor
253	0.0509206	0	Thor		253	0.0508617	0	Thor		253	0.0504001	25	Thor		0.620727	mid_3_shape_-5	C7	Thor
254	0.0500406	0	Thor		254	0.0499966	0	Thor		254	0.0476525	25	Thor		0.618191	mid_3_shape_-5	C7	Thor
255	0.0551789	0	Thor		255	0.0551443	0	Thor		255	0.0541009	25	Thor		0.616888	mid_3_shape_-5	C7	Thor
256	0.0534951	0	Thor		256	0.0534226	0	Thor		256	0.0517508	25	Thor		0.613276	mid_3_shape_-5	C7	Thor
257	0.0533315	0	Thor		257	0.0532703	0	Thor		257	0.0515855	25	Thor		0.61743	mid_3_shape_-5	C7	Thor
258	0.0605624	0	Thor		258	0.0604813	0	Thor		258	0.0588307	25	Thor		0.611904	mid_3_shape_-5	C7	Thor
259	0.057701	0	Thor		259	0.0576395	0	Thor		259	0.0551124	25	Thor		0.615037	mid_3_shape_-5	C7	Thor
260	0.0531284	0	Thor		260	0.0529021	0	Thor		260	0.0509991	25	Thor		0.427862	mid_3_shape_-5	C7	KNN smoothing
261	0.0539939	0	Thor		261	0.0539215	0	Thor		261	0.0530614	25	Thor		0.419273	mid_3_shape_-5	C7	KNN smoothing
262	0.0526503	0	Thor		262	0.0525647	0	Thor		262	0.0527059	25	Thor		0.431021	mid_3_shape_-5	C7	KNN smoothing
263	0.0541569	0	Thor		263	0.0541205	0	Thor		263	0.0510709	25	Thor		0.435396	mid_3_shape_-5	C7	KNN smoothing
264	0.0521225	0	Thor		264	0.0520882	0	Thor		264	0.0512127	25	Thor		0.423129	mid_3_shape_-5	C7	KNN smoothing
265	0.0661624	0	Thor		265	0.065931	0	Thor		265	0.064043	25	Thor		0.433463	mid_3_shape_-5	C7	KNN smoothing
266	0.0581386	0	Thor		266	0.0580914	0	Thor		266	0.0566179	25	Thor		0.418992	mid_3_shape_-5	C7	KNN smoothing
267	0.0592997	0	Thor		267	0.0591366	0	Thor		267	0.058969	25	Thor		0.419585	mid_3_shape_-5	C7	KNN smoothing
268	0.0567956	0	Thor		268	0.0567598	0	Thor		268	0.0548976	25	Thor		0.429472	mid_3_shape_-5	C7	KNN smoothing
269	0.0511914	0	Thor		269	0.0511595	0	Thor		269	0.0489196	25	Thor		0.430645	mid_3_shape_-5	C7	KNN smoothing
270	0.0543591	0	Thor		270	0.0542279	0	Thor		270	0.0531849	25	Thor		0.355607	mid_3_shape_-5	C7	BayesSpace
271	0.0607483	0	Thor		271	0.0605564	0	Thor		271	0.058646	25	Thor		0.366346	mid_3_shape_-5	C7	BayesSpace
272	0.0603434	0	Thor		272	0.0602672	0	Thor		272	0.0572711	25	Thor		0.361542	mid_3_shape_-5	C7	BayesSpace
273	0.0547663	0	Thor		273	0.0547432	0	Thor		273	0.0525806	25	Thor		0.36524	mid_3_shape_-5	C7	BayesSpace
274	0.053797	0	Thor		274	0.0536571	0	Thor		274	0.053283	25	Thor		0.353104	mid_3_shape_-5	C7	BayesSpace
275	0.0556372	0	Thor		275	0.0555336	0	Thor		275	0.0530161	25	Thor		0.368993	mid_3_shape_-5	C7	BayesSpace
276	0.051676	0	Thor		276	0.0515867	0	Thor		276	0.0507095	25	Thor		0.351238	mid_3_shape_-5	C7	BayesSpace
277	0.0518901	0	Thor		277	0.0517878	0	Thor		277	0.0513516	25	Thor		0.369226	mid_3_shape_-5	C7	BayesSpace
278	0.0600463	0	Thor		278	0.0597418	0	Thor		278	0.0581882	25	Thor		0.379154	mid_3_shape_-5	C7	BayesSpace
279	0.058987	0	Thor		279	0.0589585	0	Thor		279	0.0575437	25	Thor		0.365232	mid_3_shape_-5	C7	BayesSpace
280	0.0678611	0	Thor		280	0.0677071	0	Thor		280	0.0668582	25	Thor		0.113526	mid_3_shape_-2	C8	Ground truth with dropouts
281	0.0535657	0	Thor		281	0.0535166	0	Thor		281	0.0512265	25	Thor		0.114256	mid_3_shape_-2	C8	Ground truth with dropouts
282	0.0544513	0	Thor		282	0.0543647	0	Thor		282	0.0527538	25	Thor		0.120437	mid_3_shape_-2	C8	Ground truth with dropouts
283	0.0675159	0	Thor		283	0.0674198	0	Thor		283	0.0655667	25	Thor		0.11518	mid_3_shape_-2	C8	Ground truth with dropouts
284	0.0498713	0	Thor		284	0.0496603	0	Thor		284	0.0483201	25	Thor		0.117332	mid_3_shape_-2	C8	Ground truth with dropouts
285	0.0668379	0	Thor		285	0.0666766	0	Thor		285	0.0666767	25	Thor		0.124958	mid_3_shape_-2	C8	Ground truth with dropouts
286	0.0588991	0	Thor		286	0.0586476	0	Thor		286	0.0574468	25	Thor		0.11717	mid_3_shape_-2	C8	Ground truth with dropouts
287	0.0529671	0	Thor		287	0.0527503	0	Thor		287	0.051381	25	Thor		0.10719	mid_3_shape_-2	C8	Ground truth with dropouts
288	0.0504056	0	Thor		288	0.050339	0	Thor		288	0.0496949	25	Thor		0.11375	mid_3_shape_-2	C8	Ground truth with dropouts
289	0.0462563	0	Thor		289	0.0461796	0	Thor		289	0.0450454	25	Thor		0.110049	mid_3_shape_-2	C8	Ground truth with dropouts
290	0.0625714	0	Thor		290	0.0623301	0	Thor		290	0.0611362	25	Thor		0.595989	mid_3_shape_-2	C8	Thor
291	0.0508181	0	Thor		291	0.0507927	0	Thor		291	0.0500816	25	Thor		0.591406	mid_3_shape_-2	C8	Thor
292	0.0555512	0	Thor		292	0.0552595	0	Thor		292	0.053626	25	Thor		0.601508	mid_3_shape_-2	C8	Thor
293	0.061041	0	Thor		293	0.0608969	0	Thor		293	0.0593437	25	Thor		0.598203	mid_3_shape_-2	C8	Thor
294	0.064079	0	Thor		294	0.0638636	0	Thor		294	0.0628278	25	Thor		0.594885	mid_3_shape_-2	C8	Thor
295	0.0577622	0	Thor		295	0.057728	0	Thor		295	0.0557217	25	Thor		0.594656	mid_3_shape_-2	C8	Thor
296	0.0583719	0	Thor		296	0.0583598	0	Thor		296	0.0561434	25	Thor		0.597907	mid_3_shape_-2	C8	Thor
297	0.0493222	0	Thor		297	0.0492201	0	Thor		297	0.0481803	25	Thor		0.594388	mid_3_shape_-2	C8	Thor
298	0.0615625	0	Thor		298	0.0614729	0	Thor		298	0.0594557	25	Thor		0.594877	mid_3_shape_-2	C8	Thor
299	0.0672742	0	Thor		299	0.0671862	0	Thor		299	0.067539	25	Thor		0.590739	mid_3_shape_-2	C8	Thor
300	0.0531353	0	Thor		300	0.0528324	0	Thor		300	0.0515769	25	Thor		0.431663	mid_3_shape_-2	C8	KNN smoothing
301	0.0584758	0	Thor		301	0.0581996	0	Thor		301	0.0571919	25	Thor		0.422183	mid_3_shape_-2	C8	KNN smoothing
302	0.0604172	0	Thor		302	0.0602881	0	Thor		302	0.0604805	25	Thor		0.435774	mid_3_shape_-2	C8	KNN smoothing
303	0.0563131	0	Thor		303	0.0563344	0	Thor		303	0.0548764	25	Thor		0.437152	mid_3_shape_-2	C8	KNN smoothing
304	0.0584393	0	Thor		304	0.0583325	0	Thor		304	0.0582387	25	Thor		0.425311	mid_3_shape_-2	C8	KNN smoothing
305	0.0543995	0	Thor		305	0.0543273	0	Thor		305	0.0539577	25	Thor		0.432371	mid_3_shape_-2	C8	KNN smoothing
306	0.0599065	0	Thor		306	0.0597151	0	Thor		306	0.059379	25	Thor		0.425108	mid_3_shape_-2	C8	KNN smoothing
307	0.061184	0	Thor		307	0.0611828	0	Thor		307	0.060507	25	Thor		0.421997	mid_3_shape_-2	C8	KNN smoothing
308	0.0534417	0	Thor		308	0.0534341	0	Thor		308	0.0510472	25	Thor		0.433888	mid_3_shape_-2	C8	KNN smoothing
309	0.0551434	0	Thor		309	0.0550891	0	Thor		309	0.0529739	25	Thor		0.434496	mid_3_shape_-2	C8	KNN smoothing
310	0.0566011	0	Thor		310	0.0565524	0	Thor		310	0.0546459	25	Thor		0.143852	mid_3_shape_-2	C8	BayesSpace
311	0.0626679	0	Thor		311	0.0625082	0	Thor		311	0.0595447	25	Thor		0.136665	mid_3_shape_-2	C8	BayesSpace
312	0.0546016	0	Thor		312	0.0544734	0	Thor		312	0.0534498	25	Thor		0.139633	mid_3_shape_-2	C8	BayesSpace
313	0.0492604	0	Thor		313	0.0492042	0	Thor		313	0.0478173	25	Thor		0.141925	mid_3_shape_-2	C8	BayesSpace
314	0.0575563	0	Thor		314	0.0575096	0	Thor		314	0.0554785	25	Thor		0.134164	mid_3_shape_-2	C8	BayesSpace
315	0.0643517	0	Thor		315	0.0640783	0	Thor		315	0.0617539	25	Thor		0.146541	mid_3_shape_-2	C8	BayesSpace
316	0.0557585	0	Thor		316	0.0557041	0	Thor		316	0.0541311	25	Thor		0.141788	mid_3_shape_-2	C8	BayesSpace
317	0.0554932	0	Thor		317	0.0555139	0	Thor		317	0.052622	25	Thor		0.131485	mid_3_shape_-2	C8	BayesSpace
318	0.0569897	0	Thor		318	0.0569281	0	Thor		318	0.0558983	25	Thor		0.146366	mid_3_shape_-2	C8	BayesSpace
319	0.0544645	0	Thor		319	0.054455	0	Thor		319	0.0532634	25	Thor		0.146693	mid_3_shape_-2	C8	BayesSpace
320	0.0617264	0	Thor		320	0.0616769	0	Thor		320	0.060516	25	Thor		0.0819195	mid_3_shape_-1	C9	Ground truth with dropouts
321	0.0586881	0	Thor		321	0.0586458	0	Thor		321	0.0537241	25	Thor		0.0788076	mid_3_shape_-1	C9	Ground truth with dropouts
322	0.0555622	0	Thor		322	0.0554751	0	Thor		322	0.0545815	25	Thor		0.084563	mid_3_shape_-1	C9	Ground truth with dropouts
323	0.0644867	0	Thor		323	0.0643395	0	Thor		323	0.0608645	25	Thor		0.0853998	mid_3_shape_-1	C9	Ground truth with dropouts
324	0.0575222	0	Thor		324	0.0575001	0	Thor		324	0.0551089	25	Thor		0.0757361	mid_3_shape_-1	C9	Ground truth with dropouts
325	0.0652192	0	Thor		325	0.0651204	0	Thor		325	0.0645348	25	Thor		0.082493	mid_3_shape_-1	C9	Ground truth with dropouts
326	0.0578666	0	Thor		326	0.0576923	0	Thor		326	0.0570453	25	Thor		0.068911	mid_3_shape_-1	C9	Ground truth with dropouts
327	0.0535436	0	Thor		327	0.0534803	0	Thor		327	0.0514153	25	Thor		0.0826366	mid_3_shape_-1	C9	Ground truth with dropouts
328	0.0525845	0	Thor		328	0.0524926	0	Thor		328	0.0524804	25	Thor		0.0772809	mid_3_shape_-1	C9	Ground truth with dropouts
329	0.0585618	0	Thor		329	0.0582237	0	Thor		329	0.05607	25	Thor		0.0761091	mid_3_shape_-1	C9	Ground truth with dropouts
330	0.0549226	0	Thor		330	0.0548279	0	Thor		330	0.0538794	25	Thor		0.533102	mid_3_shape_-1	C9	Thor
331	0.0515131	0	Thor		331	0.0514187	0	Thor		331	0.0512866	25	Thor		0.52115	mid_3_shape_-1	C9	Thor
332	0.0561858	0	Thor		332	0.0560683	0	Thor		332	0.0541267	25	Thor		0.516318	mid_3_shape_-1	C9	Thor
333	0.0605982	0	Thor		333	0.0604846	0	Thor		333	0.0591138	25	Thor		0.528841	mid_3_shape_-1	C9	Thor
334	0.0576827	0	Thor		334	0.0574985	0	Thor		334	0.056546	25	Thor		0.522153	mid_3_shape_-1	C9	Thor
335	0.0645319	0	Thor		335	0.0643772	0	Thor		335	0.064576	25	Thor		0.513949	mid_3_shape_-1	C9	Thor
336	0.0487619	0	Thor		336	0.0486247	0	Thor		336	0.0482257	25	Thor		0.535419	mid_3_shape_-1	C9	Thor
337	0.0530816	0	Thor		337	0.0528896	0	Thor		337	0.0513707	25	Thor		0.514805	mid_3_shape_-1	C9	Thor
338	0.0578323	0	Thor		338	0.0577708	0	Thor		338	0.0559969	25	Thor		0.519852	mid_3_shape_-1	C9	Thor
339	0.0478452	0	Thor		339	0.0478054	0	Thor		339	0.0474457	25	Thor		0.526591	mid_3_shape_-1	C9	Thor
340	0.06724	0	Thor		340	0.0670442	0	Thor		340	0.064463	25	Thor		0.0960542	mid_3_shape_-1	C9	KNN smoothing
341	0.0575974	0	Thor		341	0.0573143	0	Thor		341	0.0549344	25	Thor		0.0939199	mid_3_shape_-1	C9	KNN smoothing
342	0.0601114	0	Thor		342	0.0599342	0	Thor		342	0.0595109	25	Thor		0.100591	mid_3_shape_-1	C9	KNN smoothing
343	0.055355	0	Thor		343	0.0553465	0	Thor		343	0.0537946	25	Thor		0.0984466	mid_3_shape_-1	C9	KNN smoothing
344	0.0476316	0	Thor		344	0.04755	0	Thor		344	0.0455769	25	Thor		0.0880701	mid_3_shape_-1	C9	KNN smoothing
345	0.0508414	0	Thor		345	0.0507187	0	Thor		345	0.0495108	25	Thor		0.0822752	mid_3_shape_-1	C9	KNN smoothing
346	0.0533245	0	Thor		346	0.0530971	0	Thor		346	0.0518171	25	Thor		0.0998753	mid_3_shape_-1	C9	KNN smoothing
347	0.0513932	0	Thor		347	0.0513109	0	Thor		347	0.0489464	25	Thor		0.0895477	mid_3_shape_-1	C9	KNN smoothing
348	0.0555574	0	Thor		348	0.0555244	0	Thor		348	0.0528124	25	Thor		0.0855727	mid_3_shape_-1	C9	KNN smoothing
349	0.0556582	0	Thor		349	0.055561	0	Thor		349	0.0548099	25	Thor		0.104442	mid_3_shape_-1	C9	KNN smoothing
350	0.0871311	0	Thor		350	0.0870598	0	Thor		350	0.0847034	25	Thor		0.134901	mid_3_shape_-1	C9	BayesSpace
351	0.066089	0	Thor		351	0.0660952	0	Thor		351	0.0650407	25	Thor		0.107515	mid_3_shape_-1	C9	BayesSpace
352	0.0675893	0	Thor		352	0.0675919	0	Thor		352	0.0673547	25	Thor		0.135426	mid_3_shape_-1	C9	BayesSpace
353	0.0753547	0	Thor		353	0.0753475	0	Thor		353	0.0734369	25	Thor		0.124839	mid_3_shape_-1	C9	BayesSpace
354	0.0823239	0	Thor		354	0.0822977	0	Thor		354	0.080416	25	Thor		0.0961147	mid_3_shape_-1	C9	BayesSpace
355	0.0778306	0	Thor		355	0.0778138	0	Thor		355	0.0771026	25	Thor		0.10685	mid_3_shape_-1	C9	BayesSpace
356	0.074749	0	Thor		356	0.0747559	0	Thor		356	0.075008	25	Thor		0.129843	mid_3_shape_-1	C9	BayesSpace
357	0.0758933	0	Thor		357	0.0758964	0	Thor		357	0.0751476	25	Thor		0.121265	mid_3_shape_-1	C9	BayesSpace
358	0.0614277	0	Thor		358	0.0613935	0	Thor		358	0.0600084	25	Thor		0.130362	mid_3_shape_-1	C9	BayesSpace
359	0.066886	0	Thor		359	0.0668463	0	Thor		359	0.0654193	25	Thor		0.134499	mid_3_shape_-1	C9	BayesSpace
360	0.0807051	0	Thor		360	0.0806993	0	Thor		360	0.0801637	25	Thor		0.122033	mid_4_shape_-5	C10	Ground truth with dropouts
361	0.0615793	0	Thor		361	0.0615561	0	Thor		361	0.0607815	25	Thor		0.130227	mid_4_shape_-5	C10	Ground truth with dropouts
362	0.0745944	0	Thor		362	0.0745861	0	Thor		362	0.0753063	25	Thor		0.128138	mid_4_shape_-5	C10	Ground truth with dropouts
363	0.089898	0	Thor		363	0.089853	0	Thor		363	0.0887747	25	Thor		0.132242	mid_4_shape_-5	C10	Ground truth with dropouts
364	0.081074	0	Thor		364	0.0810231	0	Thor		364	0.0773108	25	Thor		0.121911	mid_4_shape_-5	C10	Ground truth with dropouts
365	0.0751198	0	Thor		365	0.0751112	0	Thor		365	0.0742017	25	Thor		0.117225	mid_4_shape_-5	C10	Ground truth with dropouts
366	0.0678678	0	Thor		366	0.0678589	0	Thor		366	0.0674981	25	Thor		0.123477	mid_4_shape_-5	C10	Ground truth with dropouts
367	0.0646004	0	Thor		367	0.0645885	0	Thor		367	0.0641419	25	Thor		0.123796	mid_4_shape_-5	C10	Ground truth with dropouts
368	0.0670805	0	Thor		368	0.0670647	0	Thor		368	0.0667801	25	Thor		0.118447	mid_4_shape_-5	C10	Ground truth with dropouts
369	0.0785224	0	Thor		369	0.0785113	0	Thor		369	0.0776934	25	Thor		0.117529	mid_4_shape_-5	C10	Ground truth with dropouts
370	0.084957	0	Thor		370	0.0849283	0	Thor		370	0.08454	25	Thor		0.566937	mid_4_shape_-5	C10	Thor
371	0.0699407	0	Thor		371	0.0699055	0	Thor		371	0.0691234	25	Thor		0.571496	mid_4_shape_-5	C10	Thor
372	0.0688755	0	Thor		372	0.0688476	0	Thor		372	0.0699968	25	Thor		0.563179	mid_4_shape_-5	C10	Thor
373	0.0856247	0	Thor		373	0.0856272	0	Thor		373	0.0854224	25	Thor		0.564986	mid_4_shape_-5	C10	Thor
374	0.0744099	0	Thor		374	0.0743581	0	Thor		374	0.0726722	25	Thor		0.564962	mid_4_shape_-5	C10	Thor
375	0.0873011	0	Thor		375	0.0873143	0	Thor		375	0.0862628	25	Thor		0.55734	mid_4_shape_-5	C10	Thor
376	0.0812834	0	Thor		376	0.0812659	0	Thor		376	0.0815123	25	Thor		0.563636	mid_4_shape_-5	C10	Thor
377	0.0852697	0	Thor		377	0.0852611	0	Thor		377	0.0864758	25	Thor		0.558604	mid_4_shape_-5	C10	Thor
378	0.07552	0	Thor		378	0.0755105	0	Thor		378	0.0751173	25	Thor		0.564883	mid_4_shape_-5	C10	Thor
379	0.0809931	0	Thor		379	0.0809844	0	Thor		379	0.0785968	25	Thor		0.558076	mid_4_shape_-5	C10	Thor
380	0.0697987	0	Thor		380	0.0697713	0	Thor		380	0.0688803	25	Thor		0.185733	mid_4_shape_-5	C10	KNN smoothing
381	0.099601	0	Thor		381	0.09961	0	Thor		381	0.098937	25	Thor		0.183682	mid_4_shape_-5	C10	KNN smoothing
382	0.0833906	0	Thor		382	0.0833748	0	Thor		382	0.0827843	25	Thor		0.196091	mid_4_shape_-5	C10	KNN smoothing
383	0.0790938	0	Thor		383	0.0790251	0	Thor		383	0.0773151	25	Thor		0.189255	mid_4_shape_-5	C10	KNN smoothing
384	0.0807344	0	Thor		384	0.080722	0	Thor		384	0.0823918	25	Thor		0.179363	mid_4_shape_-5	C10	KNN smoothing
385	0.0747517	0	Thor		385	0.0747256	0	Thor		385	0.0738277	25	Thor		0.184903	mid_4_shape_-5	C10	KNN smoothing
[truncated: 23,614 more rows]

## Sheet: SuppFig.3
Spot heterogeneity vs. size of the spots								Error from the ground truth for spot size 125 using nearest neighbors (error_nn) or Thor (error_thor)
[truncated: 6,580 more rows]

[truncated: 5 more sheets: SuppFig.4, SuppFig.7, SuppFig.10, SuppFig.19, SuppFig.26]
